# Supplementary material for: 3-(2-Bromo­eth­yl)-5,5-di­phenyl­imidazolidine-2,4-dione
Source: IUCrdata. 2023 Jan 26;8(Pt 1):x230060. doi: 10.1107/S2414314623000603 (PMC9912319; doi:10.1107/S2414314623000603)
Supplement: Supplementary file 1 [file x-08-x230060-sup1.cif]

##############################################################################
#                                                                            #
# This CIF contains the data for a data article accepted for                 #
# publication in IUCrData. It conforms to the requirements of                #
# Notes for Authors for IUCrData, and has been                               #
# peer reviewed under the auspices of IUCrData.                              #
#                                                                            #
# Full details of the Crystallographic Information File format               #
# are given in the paper "The Crystallographic Information File (CIF):       #
# a New Standard Archive File for Crystallography" by S. R. Hall, F. H.      #
# Allen and I. D. Brown [Acta Cryst. (1991), A47, 655-685].                  #
#                                                                            #
# The current version of the core CIF dictionary is obtainable from          #
# ftp://ftp.iucr.org/pub/cif_core.dic.                                       #
#                                                                            #
# Software is freely available for graphical display of the structure(s)     #
# in this CIF. For information consult the CIF software page                 #
# http://www.iucr.org/resources/cif/software.                                #
#                                                                            #
# This file may be used for bona fide research purposes within the           #
# scientific community so long as proper attribution is given to the data    # 
# article from which it was obtained.                                        #
#                                                                            #
##############################################################################
data_global
_audit_creation_method     'APEX3 v2018.1-0'
_journal_date_recd_electronic     2023-01-18
_journal_date_accepted     2023-01-23
_journal_name_full     'IUCrData'
_journal_year     2023
_journal_volume     8
_journal_issue      1
_journal_page_first     0
_journal_page_last     0
_journal_paper_category     HO
_journal_paper_doi     10.1107/S2414314623000603
_journal_coeditor_code     TK4088
_publ_contact_author_name     'Abdulsalam Alsubari'
_publ_contact_author_address
;
Laboratory of Medicinal Chemistry
 Faculty of Clinical Pharmacy, 21 September University
Yemen
;
_publ_contact_author_email     'alsubaripharmaco@21umas.edu.ye'
_publ_contact_author_fax     ?
_publ_contact_author_phone     ?
_publ_section_title
;
3-(2-Bromoethyl)-5,5-diphenylimidazolidine-2,4-dione
;
loop_
    _publ_author_name
    _publ_author_footnote
    _publ_author_address
    'Guerrab, Walid' .
;
Laboratory of Medicinal Chemistry, Drug Sciences Research Center,
Faculty of Medicine and Pharmacy, Mohammed V University in Rabat,
Morocco
;
    'El Moutaouakil Ala Allah, Abderrazzak' .
;
Laboratory of Medicinal Chemistry, Drug Sciences Research Center,
Faculty of Medicine and Pharmacy, Mohammed V University in Rabat,
Morocco
;
    'Alsubari, Abdulsalam' .
;
Laboratory of Medicinal Chemistry
Faculty of Clinical Pharmacy, 21 September University,
Yemen
;
    'Mague, Joel T.' .
;
Department of Chemistry, Tulane University,
New Orleans, LA 70118, USA
;
    'Ramli, Youssef' .
;
Laboratory of Medicinal Chemistry, Drug Sciences Research Center,
Faculty of Medicine and Pharmacy, Mohammed V University in Rabat,
Morocco
;
_publ_section_synopsis
;
The imidazolidine ring is slightly ruffled while the attached phenyl rings are
rotated well out of its mean plane. In the crystal, N---H...O hydrogen bonds
form inversion dimers, which are connected into layers parallel to (101) by
C---H...O hydrogen bonds. The layers are connected into a three-dimensional
network by additional C---H...O hydrogen bonds and C---H...\p(ring)
interactions.
;
data_I
_audit_creation_method     'SHELXL-2018/1'
_chemical_name_systematic
;
3-(2-Bromoethyl)-5,5-diphenylimidazolidine-2,4-dione
;
_chemical_name_common     ?
_chemical_formula_moiety     'C17 H15 Br N2 O2'
_chemical_formula_sum     'C17 H15 Br N2 O2'
_chemical_formula_iupac     'C17 H15 Br N2 O2'
_chemical_formula_weight     359.22
_chemical_melting_point     ?
_space_group_crystal_system     monoclinic
_space_group_name_H-M_alt     'P 21/n'
_space_group_name_Hall     '-P 2yn'
loop_
    _space_group_symop_operation_xyz
    'x, y, z'
    '-x+1/2, y+1/2, -z+1/2'
    '-x, -y, -z'
    'x-1/2, -y-1/2, z-1/2'
_cell_length_a     13.7083(5)
_cell_length_b     8.6500(3)
_cell_length_c     14.1183(5)
_cell_angle_alpha     90
_cell_angle_beta     99.7240(10)
_cell_angle_gamma     90
_cell_volume     1650.05(10)
_cell_formula_units_Z     4
_cell_measurement_reflns_used     9961
_cell_measurement_theta_min     2.2714
_cell_measurement_theta_max     27.2722
_cell_measurement_temperature     298(2)
_exptl_crystal_description     block
_exptl_crystal_colour     colourless
_exptl_crystal_size_max     0.418
_exptl_crystal_size_mid     0.316
_exptl_crystal_size_min     0.246
_exptl_crystal_density_diffrn     1.446
_exptl_crystal_density_meas     ?
_exptl_crystal_density_method     'not measured'
_exptl_crystal_F_000     728
_exptl_absorpt_coefficient_mu     2.499
_exptl_absorpt_correction_type     multi-scan
_exptl_absorpt_process_details
;
(<i>SADABS</i>; Krause <i>et al.</i>, 2015)
;
_exptl_absorpt_correction_T_min     0.46
_exptl_absorpt_correction_T_max     0.58
_exptl_special_details
;
The diffraction data were obtained from 3 sets of 400 frames,
each of width 0.5\% in \w, colllected at \f = 0.00,
90.00 and 180.00\% and 2 sets of 800 frames, each of
width 0.45\% in \f, collected at \w = --30.00 and 210.00\%.
The scan time was 15 sec/frame.
;
_diffrn_ambient_temperature     298(2)
_diffrn_source     'fine-focus sealed tube'
_diffrn_radiation_type     MoK\a
_diffrn_radiation_wavelength     0.71073
_diffrn_radiation_monochromator     graphite
_diffrn_measurement_device_type     'Bruker SMART APEX CCD'
_diffrn_measurement_method     '\f and \w scans'
_diffrn_detector_area_resol_mean     8.3333
_diffrn_reflns_number     30580
_diffrn_reflns_av_R_equivalents     0.0278
_diffrn_reflns_av_unetI/netI     0.0169
_diffrn_reflns_theta_min     1.915
_diffrn_reflns_theta_max     28.829
_diffrn_reflns_theta_full     28.500
_diffrn_measured_fraction_theta_max     0.994
_diffrn_measured_fraction_theta_full     0.998
_diffrn_reflns_limit_h_min     -18
_diffrn_reflns_limit_h_max     17
_diffrn_reflns_limit_k_min     -11
_diffrn_reflns_limit_k_max     11
_diffrn_reflns_limit_l_min     -19
_diffrn_reflns_limit_l_max     19
_refine_special_details
;
Refinement of F^2^ against ALL reflections.  The weighted R-factor wR and
goodness of fit S are based on F^2^, conventional R-factors R are based
on F, with F set to zero for negative F^2^. The threshold expression of
F^2^ > 2sigma(F^2^) is used only for calculating R-factors(gt) etc. and is
not relevant to the choice of reflections for refinement.  R-factors based
on F^2^ are statistically about twice as large as those based on F, and R-
factors based on ALL data will be even larger. H-atoms attached to carbon
were placed in calculated positions (C---H = 0.93 - 0.97 \%A) while that
attached to nitrogen was placed in a location derived from a difference
map and its coordinates adjusted to give N---H = 0.89 %A. All were included
as riding contributions with isotropic displacement parameters 1.2 - 1.5
times those of the attached atoms.
;
_reflns_number_total     4284
_reflns_number_gt     3056
_reflns_threshold_expression     'I > 2\s(I)'
_refine_ls_structure_factor_coef     Fsqd
_refine_ls_matrix_type     full
_refine_ls_R_factor_all     0.0715
_refine_ls_R_factor_gt     0.0516
_refine_ls_wR_factor_gt     0.1555
_refine_ls_wR_factor_ref     0.1703
_refine_ls_goodness_of_fit_ref     1.056
_refine_ls_restrained_S_all     1.056
_refine_ls_number_reflns     4284
_refine_ls_number_parameters     199
_refine_ls_number_restraints     0
_refine_ls_hydrogen_treatment     constr
_refine_ls_weighting_scheme     calc
_refine_ls_weighting_details
              'w=1/[\s^2^(Fo^2^)+(0.0893P)^2^+0.7858P] where P=(Fo^2^+2Fc^2^)/3'
_atom_sites_solution_hydrogens     mixed
_atom_sites_solution_primary     direct
_atom_sites_solution_secondary     difmap
_refine_ls_shift/su_max     0.001
_refine_ls_shift/su_mean     0.000
_refine_diff_density_max     0.823
_refine_diff_density_min     -0.666
_refine_ls_extinction_method     none
_refine_ls_extinction_coef     .
loop_
    _atom_type_symbol
    _atom_type_description
    _atom_type_scat_dispersion_real
    _atom_type_scat_dispersion_imag
    _atom_type_scat_source
    'C' 'C' 0.0033 0.0016
                         'International Tables Vol C Tables 4.2.6.8 and 6.1.1.4'
    'H' 'H' 0.0000 0.0000
                         'International Tables Vol C Tables 4.2.6.8 and 6.1.1.4'
    'Br' 'Br' -0.2901 2.4595
                         'International Tables Vol C Tables 4.2.6.8 and 6.1.1.4'
    'N' 'N' 0.0061 0.0033
                         'International Tables Vol C Tables 4.2.6.8 and 6.1.1.4'
    'O' 'O' 0.0106 0.0060
                         'International Tables Vol C Tables 4.2.6.8 and 6.1.1.4'
_computing_data_collection
;
APEX3 (Bruker, 2016)
;
_computing_cell_refinement
;
SAINT (Bruker, 2016)
;
_computing_data_reduction
;
SAINT (Bruker, 2016)
;
_computing_structure_solution
;
<i>SHELXT2014/5</i> (Sheldrick, 2015a)
;
_computing_structure_refinement
;
<i>SHELXL2018/1</i> (Sheldrick, 2015b)
;
_computing_molecular_graphics
;
DIAMOND (Brandenburg & Putz, 2012)
;
_computing_publication_material
;
<i>SHELXL2018/1</i> (Sheldrick, 2015b)
;
loop_
    _atom_site_type_symbol
    _atom_site_label
    _atom_site_fract_x
    _atom_site_fract_y
    _atom_site_fract_z
    _atom_site_U_iso_or_equiv
    _atom_site_adp_type
    _atom_site_calc_flag
    _atom_site_occupancy
    _atom_site_disorder_assembly
    _atom_site_disorder_group
    Br Br1 0.42103(4) 0.22083(6) 0.82606(3) 0.0970(2) Uani d 1 . .
    O O1 0.18452(12) 0.1239(2) 0.63926(13) 0.0510(4) Uani d 1 . .
    O O2 0.48438(13) -0.0886(2) 0.61836(13) 0.0529(4) Uani d 1 . .
    N N1 0.33335(14) -0.0021(2) 0.65056(13) 0.0403(4) Uani d 1 . .
    N N2 0.37878(14) 0.0634(2) 0.51316(14) 0.0424(4) Uani d 1 . .
    H H2 0.417288 0.072482 0.468641 0.051 Uiso d 1 . .
    C C1 0.28014(15) 0.1311(3) 0.50632(15) 0.0361(4) Uani d 1 . .
    C C2 0.25666(15) 0.0868(3) 0.60614(15) 0.0374(4) Uani d 1 . .
    C C3 0.40774(16) -0.0157(3) 0.59400(16) 0.0395(5) Uani d 1 . .
    C C4 0.3411(2) -0.0664(3) 0.74680(19) 0.0549(6) Uani d 1 . .
    H H4A 0.349683 -0.177478 0.743311 0.066 Uiso calc 1 . .
    H H4B 0.279528 -0.047609 0.770075 0.066 Uiso calc 1 . .
    C C5 0.4249(3) -0.0010(5) 0.8179(2) 0.0752(9) Uani d 1 . .
    H H5A 0.487132 -0.031874 0.799497 0.090 Uiso calc 1 . .
    H H5B 0.422518 -0.044378 0.880776 0.090 Uiso calc 1 . .
    C C6 0.20839(17) 0.0547(3) 0.42505(16) 0.0412(5) Uani d 1 . .
    C C7 0.12239(18) -0.0173(3) 0.4386(2) 0.0513(6) Uani d 1 . .
    H H7 0.104522 -0.017699 0.499314 0.062 Uiso calc 1 . .
    C C8 0.0619(2) -0.0895(4) 0.3625(3) 0.0659(8) Uani d 1 . .
    H H8 0.003723 -0.137210 0.372572 0.079 Uiso calc 1 . .
    C C9 0.0871(3) -0.0910(4) 0.2741(3) 0.0803(10) Uani d 1 . .
    H H9 0.046718 -0.140238 0.223419 0.096 Uiso calc 1 . .
    C C10 0.1722(4) -0.0197(6) 0.2595(3) 0.1016(15) Uani d 1 . .
    H H10 0.189448 -0.020397 0.198523 0.122 Uiso calc 1 . .
    C C11 0.2333(3) 0.0538(5) 0.3343(2) 0.0772(10) Uani d 1 . .
    H H11 0.290963 0.102283 0.323391 0.093 Uiso calc 1 . .
    C C12 0.28154(17) 0.3076(3) 0.49925(17) 0.0406(5) Uani d 1 . .
    C C13 0.3654(2) 0.3905(3) 0.5354(3) 0.0680(8) Uani d 1 . .
    H H13 0.422881 0.338705 0.562487 0.082 Uiso calc 1 . .
    C C14 0.3647(3) 0.5504(4) 0.5316(3) 0.0851(11) Uani d 1 . .
    H H14 0.421780 0.605165 0.556105 0.102 Uiso calc 1 . .
    C C15 0.2814(3) 0.6282(4) 0.4925(3) 0.0778(10) Uani d 1 . .
    H H15 0.281492 0.735614 0.489416 0.093 Uiso calc 1 . .
    C C16 0.1985(3) 0.5476(4) 0.4581(3) 0.0750(9) Uani d 1 . .
    H H16 0.141001 0.600601 0.432518 0.090 Uiso calc 1 . .
    C C17 0.1975(2) 0.3870(3) 0.4603(2) 0.0598(7) Uani d 1 . .
    H H17 0.140013 0.333439 0.435486 0.072 Uiso calc 1 . .
loop_
    _atom_site_aniso_label
    _atom_site_aniso_U_11
    _atom_site_aniso_U_22
    _atom_site_aniso_U_33
    _atom_site_aniso_U_12
    _atom_site_aniso_U_13
    _atom_site_aniso_U_23
    Br1 0.1041(4) 0.0862(3) 0.0912(3) -0.0175(2) -0.0107(2) -0.0181(2)
    O1 0.0413(9) 0.0627(11) 0.0519(9) 0.0039(8) 0.0162(7) -0.0076(8)
    O2 0.0477(9) 0.0542(10) 0.0584(10) 0.0179(8) 0.0137(8) 0.0165(8)
    N1 0.0412(9) 0.0405(10) 0.0407(9) 0.0009(7) 0.0112(7) 0.0045(8)
    N2 0.0378(9) 0.0478(11) 0.0440(10) 0.0112(8) 0.0138(7) 0.0076(8)
    C1 0.0328(9) 0.0361(10) 0.0399(10) 0.0045(8) 0.0074(8) -0.0002(8)
    C2 0.0359(10) 0.0365(11) 0.0402(10) -0.0016(8) 0.0076(8) -0.0051(8)
    C3 0.0393(11) 0.0347(11) 0.0458(11) 0.0024(8) 0.0108(9) 0.0030(9)
    C4 0.0610(15) 0.0567(15) 0.0492(13) -0.0017(12) 0.0155(11) 0.0142(12)
    C5 0.080(2) 0.088(3) 0.0543(16) 0.0110(17) 0.0019(15) 0.0095(16)
    C6 0.0456(11) 0.0348(11) 0.0421(11) 0.0037(9) 0.0038(9) -0.0017(9)
    C7 0.0402(11) 0.0536(14) 0.0587(14) 0.0015(10) 0.0038(10) -0.0107(12)
    C8 0.0479(14) 0.0576(17) 0.086(2) -0.0004(12) -0.0069(13) -0.0180(15)
    C9 0.089(2) 0.072(2) 0.069(2) -0.0047(18) -0.0169(17) -0.0243(17)
    C10 0.127(3) 0.131(4) 0.0463(17) -0.038(3) 0.0114(19) -0.022(2)
    C11 0.095(2) 0.092(2) 0.0469(15) -0.032(2) 0.0203(15) -0.0127(16)
    C12 0.0421(11) 0.0354(11) 0.0438(11) 0.0011(8) 0.0055(9) -0.0012(9)
    C13 0.0529(15) 0.0466(15) 0.095(2) -0.0047(12) -0.0158(14) 0.0038(14)
    C14 0.077(2) 0.0505(17) 0.117(3) -0.0192(16) -0.015(2) -0.0067(18)
    C15 0.094(2) 0.0365(14) 0.100(3) -0.0010(15) 0.007(2) -0.0063(15)
    C16 0.0706(19) 0.0417(15) 0.107(3) 0.0166(14) -0.0011(18) 0.0032(16)
    C17 0.0461(13) 0.0425(13) 0.085(2) 0.0069(10) -0.0042(13) -0.0032(13)
_geom_special_details
;
 All esds (except the esd in the dihedral angle between two l.s. planes)
 are estimated using the full covariance matrix.  The cell esds are taken
 into account individually in the estimation of esds in distances, angles
 and torsion angles; correlations between esds in cell parameters are only
 used when they are defined by crystal symmetry.  An approximate (isotropic)
 treatment of cell esds is used for estimating esds involving l.s. planes.
;
loop_
    _geom_bond_atom_site_label_1
    _geom_bond_atom_site_label_2
    _geom_bond_site_symmetry_2
    _geom_bond_distance
    _geom_bond_publ_flag
    Br1 C5 . 1.923(4) ?
    O1 C2 . 1.207(3) ?
    O2 C3 . 1.223(3) ?
    N1 C2 . 1.366(3) ?
    N1 C3 . 1.402(3) ?
    N1 C4 . 1.455(3) ?
    N2 C3 . 1.333(3) ?
    N2 C1 . 1.461(3) ?
    N2 H2 . 0.8899 ?
    C1 C6 . 1.529(3) ?
    C1 C12 . 1.530(3) ?
    C1 C2 . 1.546(3) ?
    C4 C5 . 1.502(5) ?
    C4 H4A . 0.9700 ?
    C4 H4B . 0.9700 ?
    C5 H5A . 0.9700 ?
    C5 H5B . 0.9700 ?
    C6 C7 . 1.375(4) ?
    C6 C11 . 1.381(4) ?
    C7 C8 . 1.390(4) ?
    C7 H7 . 0.9300 ?
    C8 C9 . 1.351(5) ?
    C8 H8 . 0.9300 ?
    C9 C10 . 1.366(6) ?
    C9 H9 . 0.9300 ?
    C10 C11 . 1.386(5) ?
    C10 H10 . 0.9300 ?
    C11 H11 . 0.9300 ?
    C12 C17 . 1.374(3) ?
    C12 C13 . 1.378(4) ?
    C13 C14 . 1.384(5) ?
    C13 H13 . 0.9300 ?
    C14 C15 . 1.360(5) ?
    C14 H14 . 0.9300 ?
    C15 C16 . 1.352(5) ?
    C15 H15 . 0.9300 ?
    C16 C17 . 1.389(4) ?
    C16 H16 . 0.9300 ?
    C17 H17 . 0.9300 ?
loop_
    _geom_angle_atom_site_label_1
    _geom_angle_atom_site_label_2
    _geom_angle_atom_site_label_3
    _geom_angle_site_symmetry_1
    _geom_angle_site_symmetry_3
    _geom_angle
    _geom_angle_publ_flag
    C2 N1 C3 . . 111.28(18) ?
    C2 N1 C4 . . 125.0(2) ?
    C3 N1 C4 . . 123.6(2) ?
    C3 N2 C1 . . 113.63(18) ?
    C3 N2 H2 . . 121.6 ?
    C1 N2 H2 . . 124.8 ?
    N2 C1 C6 . . 110.32(18) ?
    N2 C1 C12 . . 112.45(18) ?
    C6 C1 C12 . . 113.30(17) ?
    N2 C1 C2 . . 99.99(16) ?
    C6 C1 C2 . . 111.75(18) ?
    C12 C1 C2 . . 108.26(17) ?
    O1 C2 N1 . . 126.1(2) ?
    O1 C2 C1 . . 126.7(2) ?
    N1 C2 C1 . . 107.18(17) ?
    O2 C3 N2 . . 128.5(2) ?
    O2 C3 N1 . . 123.8(2) ?
    N2 C3 N1 . . 107.71(18) ?
    N1 C4 C5 . . 114.0(2) ?
    N1 C4 H4A . . 108.8 ?
    C5 C4 H4A . . 108.8 ?
    N1 C4 H4B . . 108.8 ?
    C5 C4 H4B . . 108.8 ?
    H4A C4 H4B . . 107.7 ?
    C4 C5 Br1 . . 113.0(2) ?
    C4 C5 H5A . . 109.0 ?
    Br1 C5 H5A . . 109.0 ?
    C4 C5 H5B . . 109.0 ?
    Br1 C5 H5B . . 109.0 ?
    H5A C5 H5B . . 107.8 ?
    C7 C6 C11 . . 118.6(2) ?
    C7 C6 C1 . . 123.3(2) ?
    C11 C6 C1 . . 118.0(2) ?
    C6 C7 C8 . . 120.6(3) ?
    C6 C7 H7 . . 119.7 ?
    C8 C7 H7 . . 119.7 ?
    C9 C8 C7 . . 120.5(3) ?
    C9 C8 H8 . . 119.8 ?
    C7 C8 H8 . . 119.8 ?
    C8 C9 C10 . . 119.5(3) ?
    C8 C9 H9 . . 120.2 ?
    C10 C9 H9 . . 120.2 ?
    C9 C10 C11 . . 120.9(3) ?
    C9 C10 H10 . . 119.5 ?
    C11 C10 H10 . . 119.5 ?
    C6 C11 C10 . . 119.8(3) ?
    C6 C11 H11 . . 120.1 ?
    C10 C11 H11 . . 120.1 ?
    C17 C12 C13 . . 118.6(2) ?
    C17 C12 C1 . . 120.4(2) ?
    C13 C12 C1 . . 120.9(2) ?
    C12 C13 C14 . . 120.4(3) ?
    C12 C13 H13 . . 119.8 ?
    C14 C13 H13 . . 119.8 ?
    C15 C14 C13 . . 120.7(3) ?
    C15 C14 H14 . . 119.6 ?
    C13 C14 H14 . . 119.6 ?
    C16 C15 C14 . . 119.2(3) ?
    C16 C15 H15 . . 120.4 ?
    C14 C15 H15 . . 120.4 ?
    C15 C16 C17 . . 121.2(3) ?
    C15 C16 H16 . . 119.4 ?
    C17 C16 H16 . . 119.4 ?
    C12 C17 C16 . . 119.9(3) ?
    C12 C17 H17 . . 120.1 ?
    C16 C17 H17 . . 120.1 ?
loop_
    _geom_torsion_atom_site_label_1
    _geom_torsion_atom_site_label_2
    _geom_torsion_atom_site_label_3
    _geom_torsion_atom_site_label_4
    _geom_torsion_site_symmetry_1
    _geom_torsion_site_symmetry_2
    _geom_torsion_site_symmetry_3
    _geom_torsion_site_symmetry_4
    _geom_torsion
    _geom_torsion_publ_flag
    C3 N2 C1 C6 . . . . -113.5(2) ?
    C3 N2 C1 C12 . . . . 119.0(2) ?
    C3 N2 C1 C2 . . . . 4.3(2) ?
    C3 N1 C2 O1 . . . . -176.7(2) ?
    C4 N1 C2 O1 . . . . -0.6(4) ?
    C3 N1 C2 C1 . . . . 3.1(2) ?
    C4 N1 C2 C1 . . . . 179.1(2) ?
    N2 C1 C2 O1 . . . . 175.5(2) ?
    C6 C1 C2 O1 . . . . -67.8(3) ?
    C12 C1 C2 O1 . . . . 57.7(3) ?
    N2 C1 C2 N1 . . . . -4.3(2) ?
    C6 C1 C2 N1 . . . . 112.5(2) ?
    C12 C1 C2 N1 . . . . -122.08(19) ?
    C1 N2 C3 O2 . . . . 177.4(2) ?
    C1 N2 C3 N1 . . . . -2.8(3) ?
    C2 N1 C3 O2 . . . . 179.4(2) ?
    C4 N1 C3 O2 . . . . 3.3(4) ?
    C2 N1 C3 N2 . . . . -0.4(3) ?
    C4 N1 C3 N2 . . . . -176.5(2) ?
    C2 N1 C4 C5 . . . . -113.9(3) ?
    C3 N1 C4 C5 . . . . 61.7(4) ?
    N1 C4 C5 Br1 . . . . 55.0(3) ?
    N2 C1 C6 C7 . . . . 122.8(2) ?
    C12 C1 C6 C7 . . . . -110.1(3) ?
    C2 C1 C6 C7 . . . . 12.5(3) ?
    N2 C1 C6 C11 . . . . -54.9(3) ?
    C12 C1 C6 C11 . . . . 72.1(3) ?
    C2 C1 C6 C11 . . . . -165.2(3) ?
    C11 C6 C7 C8 . . . . 0.0(4) ?
    C1 C6 C7 C8 . . . . -177.7(2) ?
    C6 C7 C8 C9 . . . . 0.4(5) ?
    C7 C8 C9 C10 . . . . -0.6(6) ?
    C8 C9 C10 C11 . . . . 0.2(7) ?
    C7 C6 C11 C10 . . . . -0.4(6) ?
    C1 C6 C11 C10 . . . . 177.4(4) ?
    C9 C10 C11 C6 . . . . 0.3(7) ?
    N2 C1 C12 C17 . . . . 157.7(2) ?
    C6 C1 C12 C17 . . . . 31.7(3) ?
    C2 C1 C12 C17 . . . . -92.8(3) ?
    N2 C1 C12 C13 . . . . -25.2(3) ?
    C6 C1 C12 C13 . . . . -151.1(3) ?
    C2 C1 C12 C13 . . . . 84.3(3) ?
    C17 C12 C13 C14 . . . . -0.5(5) ?
    C1 C12 C13 C14 . . . . -177.7(3) ?
    C12 C13 C14 C15 . . . . 0.1(7) ?
    C13 C14 C15 C16 . . . . 0.8(7) ?
    C14 C15 C16 C17 . . . . -1.3(7) ?
    C13 C12 C17 C16 . . . . 0.0(5) ?
    C1 C12 C17 C16 . . . . 177.2(3) ?
    C15 C16 C17 C12 . . . . 0.9(6) ?
loop_
    _geom_hbond_atom_site_label_D
    _geom_hbond_atom_site_label_H
    _geom_hbond_atom_site_label_A
    _geom_hbond_site_symmetry_A
    _geom_hbond_distance_DH
    _geom_hbond_distance_HA
    _geom_hbond_distance_DA
    _geom_hbond_angle_DHA
    _geom_hbond_publ_flag
    N2 H2 O2 3_656 0.89 1.98 2.862(3) 174 yes
    C4 H4A O1 2_546 0.97 2.49 3.175(3) 128 yes
    C8 H8 O1 3_556 0.93 2.56 3.387(3) 148 yes
    C10 H10 Cg3 2_545 0.93 2.85 3.771(5) 173 yes
_shelx_space_group_comment
;
The symmetry employed for this shelxl refinement is uniquely defined
by the following loop, which should always be used as a source of
symmetry information in preference to the above space-group names.
They are only intended as comments.
;
_shelx_estimated_absorpt_T_min     0.421
_shelx_estimated_absorpt_T_max     0.578
_shelx_hkl_file
;
   2   0   0  896.91   24.20
   2   0   0  909.51   24.20
   2   0   0  900.31   24.20
   3   0   0    1.30    0.30
   3   0   0    1.10    0.20
   3   0   0    0.70    0.20
   4   0   0  668.43   17.90
  -4   0   0  667.33   18.00
   4   0   0  675.63   18.00
   4   0   0  656.43   18.00
   5   0   0   -0.10    0.40
   5   0   0    0.20    0.40
   5   0   0    0.10    0.30
  -5   0   0    0.00    0.40
   6   0   0  791.12   21.00
   6   0   0  772.12   21.00
   6   0   0  783.02   21.00
  -6   0   0  769.12   21.00
   7   0   0    0.00    0.50
   7   0   0    0.90    0.60
   7   0   0    0.50    0.50
  -7   0   0    0.20    0.50
   8   0   0  214.78    5.90
  -8   0   0  201.98    5.90
  -8   0   0  213.68    5.90
   8   0   0  213.78    6.00
   8   0   0  206.68    5.90
   9   0   0    1.30    0.80
   9   0   0   -0.40    0.80
  -9   0   0    1.10    0.60
  -9   0   0    0.20    0.80
   9   0   0    1.40    0.70
  10   0   0   86.39    2.90
 -10   0   0   81.59    2.90
 -10   0   0   86.59    2.40
 -10   0   0   87.99    2.70
  10   0   0   86.69    2.80
 -10   0   0   81.49    2.30
  10   0   0   86.29    2.90
 -11   0   0    0.10    0.30
  11   0   0   -0.10    1.00
  11   0   0   -0.60    0.90
 -11   0   0    0.60    0.90
 -11   0   0    0.30    0.30
  11   0   0    1.90    0.90
 -11   0   0   -0.60    0.80
  12   0   0   19.20    1.80
 -12   0   0   23.70    1.80
 -12   0   0   18.80    0.80
  12   0   0   18.00    1.70
 -13   0   0    3.10    1.40
  13   0   0    0.00    1.20
  13   0   0   -0.50    1.30
 -13   0   0    0.50    0.50
 -14   0   0   26.00    1.00
  14   0   0   26.30    2.10
 -14   0   0   27.30    2.20
 -15   0   0   -1.50    1.60
 -15   0   0    0.30    0.60
 -16   0   0    1.40    0.60
 -17   0   0   -0.50    0.70
 -18   0   0   -0.40    0.70
   0  -1   0    1.70    0.10
   0  -1   0    2.10    0.20
   0   1   0    2.60    0.20
   0   1   0    2.50    0.20
   0   1   0    2.40    0.20
   1  -1   0  344.97    9.40
  -1  -1   0  355.06    9.40
   1  -1   0  350.86    9.40
  -1   1   0  342.87    9.40
   1   1   0  358.26    9.50
   1   1   0  356.56    9.40
  -1   1   0  356.26    9.50
   1   1   0  346.97    9.40
  -2  -1   0 2138.59   58.49
  -2  -1   0 2155.48   58.49
   2  -1   0 2193.88   58.59
   2  -1   0 2208.78   58.39
   2  -1   0 2162.18   58.39
  -2   1   0 2161.28   58.59
   2   1   0 2163.28   58.59
   2   1   0 2280.37   58.79
   2   1   0 2192.18   58.49
  -2   1   0 2173.38   58.49
   3  -1   0  160.08    4.40
   3  -1   0  172.08    4.50
   3  -1   0  164.48    4.50
  -3  -1   0  160.08    4.40
  -3  -1   0  153.68    4.40
  -3  -1   0  166.28    4.50
  -3   1   0  166.28    4.50
   3   1   0  170.88    4.40
  -3   1   0  162.38    4.40
   3   1   0  163.38    4.50
   3   1   0  159.88    4.60
   3   1   0  167.88    4.40
  -3   1   0  160.38    4.40
  -4  -1   0 2834.62   75.79
  -4  -1   0 2940.61   75.69
   4  -1   0 2937.71   75.89
   4  -1   0 2810.42   75.59
   4  -1   0 2901.71   75.89
  -4  -1   0 2669.53   75.59
  -4   1   0 2718.23   75.59
  -4   1   0 2842.02   75.89
  -4   1   0 2745.53   75.59
   4   1   0 2922.91   75.89
   4   1   0 2759.82   75.79
  -5  -1   0    5.20    0.30
   5  -1   0    5.10    0.50
  -5  -1   0    4.90    0.30
   5  -1   0    5.10    0.50
  -5  -1   0    5.30    0.50
   5  -1   0    4.50    0.50
  -5   1   0    5.60    0.50
   5   1   0    6.60    0.60
  -5   1   0    5.70    0.20
  -5   1   0    6.20    0.20
   5   1   0    7.20    0.60
   5   1   0    5.80    0.50
   6  -1   0    1.00    0.40
   6  -1   0    1.10    0.50
   6  -1   0    0.80    0.40
  -6  -1   0    0.30    0.40
  -6  -1   0    1.60    0.20
  -6  -1   0    1.90    0.20
  -6   1   0    0.70    0.40
   6   1   0    0.40    0.50
   6   1   0    0.80    0.60
  -6   1   0    0.70    0.10
  -6   1   0    0.70    0.10
   6   1   0    0.70    0.40
  -7  -1   0    1.50    0.60
   7  -1   0    1.90    0.70
   7  -1   0    1.10    0.60
  -7  -1   0    1.80    0.30
  -7  -1   0    1.70    0.20
   7  -1   0    1.70    0.60
   7   1   0    1.20    0.70
  -7   1   0    1.70    0.20
  -7   1   0    1.50    0.20
   7   1   0    2.20    0.60
   7   1   0    0.60    0.50
  -7   1   0    1.90    0.60
   8  -1   0  466.65   12.80
   8  -1   0  469.15   12.70
   8  -1   0  454.95   12.70
  -8  -1   0  460.95   12.50
  -8  -1   0  467.75   12.70
  -8  -1   0  463.55   12.50
   8   1   0  467.75   12.80
   8   1   0  479.45   12.70
   8   1   0  470.85   12.70
  -8   1   0  459.85   12.50
  -8   1   0  467.05   12.80
  -8   1   0  463.85   12.70
  -8   1   0  462.55   12.50
  -9  -1   0    1.70    0.30
  -9  -1   0    1.70    0.80
   9  -1   0    2.30    0.90
   9  -1   0    0.90    0.70
   9  -1   0    0.90    0.70
  -9  -1   0    1.60    0.30
   9   1   0    1.50    0.90
  -9   1   0    1.40    0.30
  -9   1   0    0.70    0.70
  -9   1   0    0.90    0.20
  -9   1   0    1.50    0.80
   9   1   0    2.20    0.70
 -10  -1   0   49.30    2.00
  10  -1   0   50.19    2.00
  10  -1   0   50.69    2.00
 -10  -1   0   50.79    1.50
  10  -1   0   51.29    2.00
 -10  -1   0   50.59    1.50
  10   1   0   51.89    2.10
 -10   1   0   53.09    1.50
 -10   1   0   49.50    1.90
  10   1   0   48.10    1.80
 -10   1   0   52.49    2.00
 -10   1   0   53.09    1.50
 -11  -1   0   34.70    1.20
  11  -1   0   38.50    1.90
 -11  -1   0   35.30    1.80
  11  -1   0   35.90    1.80
  11  -1   0   37.20    1.80
 -11   1   0   39.90    2.00
  11   1   0   31.30    2.00
 -11   1   0   35.60    1.10
 -11   1   0   34.60    1.10
  11   1   0   36.40    1.60
 -11   1   0   35.40    1.70
  12  -1   0   61.59    2.40
 -12  -1   0   60.89    2.50
  12  -1   0   64.19    2.40
  12  -1   0   60.49    2.50
 -12  -1   0   61.19    1.90
 -12   1   0   60.69    1.80
 -12   1   0   62.69    2.40
  12   1   0   61.09    2.70
 -12   1   0   64.19    2.50
 -13  -1   0   14.80    0.90
  13  -1   0   14.10    1.60
 -13  -1   0   15.40    1.60
  13   1   0   15.70    1.60
 -13   1   0   14.70    1.50
 -13   1   0   15.80    0.80
 -14  -1   0    4.10    0.60
 -14  -1   0    3.90    1.60
  14  -1   0    3.80    1.50
 -14   1   0    3.30    0.60
 -14   1   0    4.30    1.60
  14   1   0    2.20    1.30
 -15  -1   0    8.70    0.80
  15  -1   0   11.50    1.70
 -15   1   0    7.80    0.70
  15   1   0    8.90    1.70
 -15   1   0    7.60    1.60
 -16  -1   0   -0.60    0.70
 -16   1   0    0.20    1.80
 -16   1   0    0.70    0.70
  16   1   0   -0.10    1.70
 -17  -1   0   -0.40    0.80
 -17   1   0    0.70    0.60
 -17   1   0   -5.60    1.90
 -18  -1   0    0.50    0.80
 -18   1   0    0.10    0.80
   0  -2   0 2819.82   73.69
   0  -2   0 2766.12   73.69
   0  -2   0 2814.22   73.79
   0   2   0 2661.23   73.59
   0   2   0 2761.12   73.79
   0   2   0 2790.22   73.89
   0   2   0 2632.84   73.59
   1  -2   0  931.91   24.80
  -1  -2   0  954.40   24.90
  -1  -2   0  967.20   24.80
   1  -2   0  928.41   24.90
  -1  -2   0  932.21   24.90
  -1   2   0  913.91   24.90
  -1   2   0  911.41   24.80
  -1   2   0  896.41   24.90
   1   2   0  936.11   24.90
   1   2   0  894.21   24.90
  -1   2   0  938.71   24.90
   1   2   0  916.81   24.90
   1   2   0  938.71   24.90
   2  -2   0 1043.20   28.50
  -2  -2   0 1074.49   28.50
  -2  -2   0 1053.89   28.50
   2  -2   0 1082.89   28.50
   2   2   0 1102.89   28.60
   2   2   0 1074.99   28.50
   2   2   0 1044.20   28.50
  -2   2   0 1042.80   28.50
  -2   2   0 1058.49   28.50
  -3  -2   0  492.15   13.10
  -3  -2   0  467.35   13.10
   3  -2   0  498.75   13.20
   3  -2   0  508.85   13.10
   3  -2   0  485.35   13.10
   3   2   0  481.95   13.20
   3   2   0  467.05   13.10
  -3   2   0  479.55   13.20
   3   2   0  501.75   13.10
  -3   2   0  485.75   13.10
   4  -2   0   64.59    1.70
   4  -2   0   64.09    1.70
  -4  -2   0   59.19    1.80
   4  -2   0   60.39    1.90
  -4  -2   0   61.29    1.80
   4   2   0   62.29    1.80
   4   2   0   63.09    1.80
  -4   2   0   62.29    1.90
   4   2   0   66.49    1.80
  -4   2   0   61.79    1.70
  -4   2   0   57.69    1.80
  -4   2   0   61.29    1.80
  -5  -2   0  123.89    3.50
   5  -2   0  129.69    3.40
   5  -2   0  123.09    3.60
  -5  -2   0  118.39    3.40
  -5  -2   0  125.49    3.50
   5   2   0  126.99    3.40
  -5   2   0  122.19    3.60
  -5   2   0  123.39    3.40
   5   2   0  120.69    3.60
  -5   2   0  117.79    3.40
   5   2   0  121.99    3.40
   5   2   0  127.19    3.50
  -5   2   0  126.39    3.40
   6  -2   0  854.51   22.10
  -6  -2   0  821.22   22.10
  -6  -2   0  835.82   22.10
  -6  -2   0  788.42   22.10
   6  -2   0  816.02   22.20
   6   2   0  838.22   22.10
  -6   2   0  817.22   22.10
  -6   2   0  832.42   22.10
   6   2   0  800.92   22.30
  -6   2   0  829.02   22.20
  -6   2   0  818.72   22.10
   7  -2   0   59.59    2.10
   7  -2   0   61.69    1.90
  -7  -2   0   58.99    1.90
  -7  -2   0   57.89    1.80
  -7  -2   0   60.79    1.80
  -7   2   0   57.79    1.70
   7   2   0   62.29    2.10
  -7   2   0   58.69    2.00
   7   2   0   61.09    1.90
  -7   2   0   58.59    1.70
  -8  -2   0  186.28    5.00
  -8  -2   0  177.98    4.90
   8  -2   0  178.28    5.00
   8  -2   0  180.28    5.20
  -8  -2   0  168.48    4.90
  -8   2   0  170.48    4.80
   8   2   0  179.08    5.20
   8   2   0  182.38    5.00
  -8   2   0  175.28    4.80
  -8   2   0  170.38    5.10
  -9  -2   0   39.10    1.60
   9  -2   0   34.20    1.70
  -9  -2   0   37.30    1.30
  -9  -2   0   36.90    1.30
   9  -2   0   37.90    1.50
   9   2   0   37.40    1.90
  -9   2   0   38.40    1.20
  -9   2   0   36.40    1.60
  -9   2   0   36.50    1.20
   9   2   0   40.30    1.50
 -10  -2   0    3.00    0.90
 -10  -2   0    2.70    0.50
  10  -2   0    3.10    0.80
  10  -2   0    2.30    1.00
 -10   2   0    2.90    0.40
 -10   2   0    5.50    1.00
 -10   2   0    2.80    0.50
 -10   2   0    3.10    0.80
  10   2   0    2.30    1.00
  10   2   0    2.10    0.80
 -11  -2   0    5.60    1.00
 -11  -2   0    2.80    0.60
  11  -2   0    2.60    1.10
 -11   2   0    4.00    1.10
  11   2   0    2.50    1.20
 -11   2   0    4.10    0.50
 -11   2   0    2.20    1.00
  12  -2   0    9.00    1.40
 -12  -2   0    9.20    0.90
 -12   2   0   11.20    1.30
 -12   2   0    8.90    0.80
  12   2   0   10.10    1.60
 -12   2   0    9.50    1.40
 -13  -2   0    0.80    0.60
  13  -2   0    2.20    1.30
 -13   2   0   -1.20    1.40
 -13   2   0   -0.20    1.20
  13   2   0    0.80    1.50
 -13   2   0    0.20    0.50
  14  -2   0   11.80    1.60
 -14  -2   0   10.30    1.00
  14   2   0   10.10    1.70
 -14   2   0   10.20    1.60
 -14   2   0   11.90    0.90
  15  -2   0    6.00    1.70
 -15  -2   0    4.20    0.80
  15   2   0    4.30    1.70
 -15   2   0    2.60    1.70
 -15   2   0    5.10    0.70
 -16  -2   0    2.80    0.80
  16  -2   0    4.70    1.70
  16   2   0    0.10    1.80
 -16   2   0    2.00    0.70
 -16   2   0    3.30    1.70
 -17  -2   0    0.20    0.80
  17  -2   0   -0.90    2.10
  17   2   0   -0.60    1.80
 -17   2   0    1.20    2.10
 -17   2   0    0.60    0.80
 -18  -2   0    1.00    0.90
 -18   2   0    0.70    2.10
 -18   2   0   -0.30    0.80
   0  -3   0    0.80    0.30
   0  -3   0    1.00    0.30
   0  -3   0    0.80    0.30
   0   3   0    2.00    0.40
   0   3   0    0.90    0.30
   0   3   0    0.40    0.30
   0   3   0    0.80    0.30
   1  -3   0   24.20    0.90
  -1  -3   0   24.30    0.90
  -1  -3   0   25.50    0.80
  -1  -3   0   23.90    0.90
   1  -3   0   24.40    0.90
   1   3   0   23.90    0.90
   1   3   0   21.90    0.90
  -1   3   0   25.00    0.90
   1   3   0   21.40    0.90
  -1   3   0   22.20    0.80
  -1   3   0   24.70    0.90
   1   3   0   21.90    0.90
  -2  -3   0  620.34   16.70
   2  -3   0  611.04   16.80
  -2  -3   0  643.04   16.70
   2  -3   0  611.54   16.70
  -2  -3   0  636.84   16.70
   2   3   0  613.74   16.80
  -2   3   0  641.64   16.70
  -2   3   0  599.44   16.80
   2   3   0  633.24   16.80
  -2   3   0  611.34   16.80
   2   3   0  621.94   16.80
   2   3   0  625.64   16.80
  -2   3   0  606.94   16.80
  -3  -3   0  107.49    2.90
   3  -3   0  103.79    3.00
  -3  -3   0  102.69    2.90
   3  -3   0  104.49    2.90
  -3  -3   0  105.19    2.90
   3   3   0   99.19    2.90
  -3   3   0   99.49    3.00
  -3   3   0   98.79    3.00
   3   3   0  103.79    3.10
   3   3   0  105.59    3.00
   4  -3   0   31.30    1.00
   4  -3   0   28.60    1.20
  -4  -3   0   29.80    1.10
   4  -3   0   33.80    1.00
  -4  -3   0   31.80    1.00
  -4   3   0   28.90    1.20
   4   3   0   26.70    1.00
  -4   3   0   28.90    1.10
   4   3   0   32.30    1.10
  -5  -3   0  125.29    3.70
  -5  -3   0  135.29    3.70
   5  -3   0  137.89    3.70
   5  -3   0  133.49    3.60
   5  -3   0  126.99    3.90
  -5   3   0  130.59    3.70
   5   3   0  130.99    3.70
   5   3   0  137.19    3.70
  -5   3   0  135.39    3.60
  -5   3   0  132.59    3.90
   5   3   0  133.29    4.00
  -5   3   0  129.99    3.70
   5   3   0  135.89    3.80
  -6  -3   0  270.67    7.30
  -6  -3   0  269.07    7.30
  -6  -3   0  268.27    7.30
   6  -3   0  269.17    7.20
   6  -3   0  274.37    7.20
   6  -3   0  257.87    7.50
   6   3   0  274.57    7.30
  -6   3   0  271.47    7.30
  -6   3   0  255.77    7.40
  -6   3   0  251.47    7.30
  -6   3   0  264.87    7.20
   6   3   0  250.37    7.50
   6   3   0  276.37    7.20
   6   3   0  269.17    7.20
   7  -3   0   30.40    1.50
  -7  -3   0   29.20    1.20
  -7  -3   0   29.60    1.60
  -7  -3   0   31.10    1.20
   7   3   0   34.80    0.90
  -7   3   0   31.50    1.10
   7   3   0   31.70    0.90
   7   3   0   30.70    1.60
   7   3   0   31.50    1.20
  -7   3   0   32.10    1.20
  -7   3   0   29.20    1.40
  -7   3   0   31.50    1.20
   8  -3   0   45.10    1.80
  -8  -3   0   42.50    1.50
  -8  -3   0   42.70    1.50
   8   3   0   44.20    1.60
   8   3   0   43.10    2.10
  -8   3   0   46.90    1.90
  -8   3   0   40.50    1.40
  -9  -3   0    1.00    0.70
   9  -3   0    0.90    0.90
  -9  -3   0    0.30    0.50
  -9   3   0    0.30    0.50
   9   3   0    1.20    1.00
  -9   3   0   -1.00    0.80
   9   3   0    0.90    0.70
 -10  -3   0   72.79    2.30
  10  -3   0   75.19    2.80
 -10   3   0   72.29    2.20
 -10   3   0   71.29    2.60
  10   3   0   73.39    2.80
 -11  -3   0   14.70    1.00
  11  -3   0   15.70    1.50
 -11   3   0   13.50    0.90
 -11   3   0   17.50    1.70
  11   3   0   13.40    1.50
  12  -3   0   10.20    1.50
 -12  -3   0    6.70    0.80
 -12   3   0    6.70    0.70
 -12   3   0   10.70    1.40
 -12   3   0    6.20    1.40
  12   3   0    7.50    1.50
  13  -3   0   -0.30    1.30
 -13  -3   0    0.10    0.70
  13   3   0   -1.70    1.60
 -13   3   0    1.80    1.40
 -13   3   0    0.00    0.70
 -13   3   0   -1.30    1.30
  14  -3   0   17.20    1.80
 -14  -3   0   18.90    1.30
 -14   3   0   18.60    1.20
 -14   3   0   17.10    1.80
  14   3   0   17.40    2.10
 -15  -3   0    3.30    0.90
  15  -3   0    4.30    1.80
  15   3   0    5.70    1.80
 -15   3   0    4.90    1.90
 -15   3   0    4.60    0.80
 -16  -3   0   10.60    1.10
  16  -3   0   10.20    1.90
 -16   3   0   11.50    2.00
 -16   3   0    9.90    0.90
  16   3   0    9.90    2.00
 -17  -3   0    0.80    0.90
  17  -3   0    0.30    1.90
 -17   3   0   -1.20    0.90
 -17   3   0   -2.00    1.90
  17   3   0   -0.20    2.10
   0  -4   0   84.59    2.60
   0  -4   0   85.89    2.60
   0  -4   0   85.29    2.50
   0   4   0   89.39    2.60
   0   4   0   88.59    2.60
   0   4   0   87.09    2.60
   0   4   0   92.19    2.70
   1  -4   0   36.20    1.30
  -1  -4   0   37.20    1.30
   1  -4   0   35.70    1.30
   1  -4   0   40.50    1.30
  -1  -4   0   38.20    1.20
  -1  -4   0   36.80    1.30
  -1   4   0   39.00    1.30
   1   4   0   39.80    1.40
  -1   4   0   38.50    1.40
  -1   4   0   40.00    1.40
  -1   4   0   39.40    1.40
   1   4   0   37.10    1.40
   1   4   0   36.00    1.40
   1   4   0   39.50    1.40
   2  -4   0  334.67    9.50
   2  -4   0  333.27    9.40
  -2  -4   0  354.86    9.40
  -2  -4   0  340.77    9.40
  -2  -4   0  342.97    9.40
   2  -4   0  347.67    9.40
   2   4   0  356.86    9.50
   2   4   0  341.57    9.50
  -2   4   0  344.67    9.50
  -2   4   0  333.67    9.50
  -2   4   0  354.06    9.40
  -2   4   0  348.77    9.50
   2   4   0  342.07    9.50
   2   4   0  365.06    9.50
  -3  -4   0 1322.77   35.30
   3  -4   0 1265.27   35.30
  -3  -4   0 1280.57   35.30
  -3  -4   0 1342.57   35.20
   3  -4   0 1336.07   35.20
  -3   4   0 1352.26   35.20
   3   4   0 1311.37   35.30
   3   4   0 1315.07   35.30
  -3   4   0 1299.37   35.30
   3   4   0 1305.37   35.40
  -3   4   0 1325.77   35.40
   3   4   0 1304.97   35.30
  -4  -4   0  650.03   17.30
  -4  -4   0  623.84   17.30
  -4  -4   0  652.83   17.20
   4  -4   0  678.33   17.50
   4  -4   0  641.54   17.40
   4  -4   0  624.04   17.20
   4   4   0  624.54   17.30
   4   4   0  637.44   17.30
   4   4   0  640.44   17.50
  -4   4   0  646.14   17.40
  -4   4   0  619.34   17.30
   5  -4   0   81.69    2.40
  -5  -4   0   84.19    2.60
  -5  -4   0   84.79    2.40
   5  -4   0   90.59    2.50
   5  -4   0   84.49    2.70
   5   4   0   87.09    2.50
   5   4   0   86.19    2.60
   5   4   0   81.09    2.50
   5   4   0   82.19    2.80
  -5   4   0   83.09    2.60
  -5   4   0   83.39    2.70
  -6  -4   0  194.68    5.60
   6  -4   0  190.58    5.80
   6  -4   0  204.18    5.50
   6  -4   0  198.58    5.50
  -6  -4   0  208.48    5.50
   6   4   0  208.58    5.60
  -6   4   0  197.78    5.80
  -6   4   0  201.68    5.70
   6   4   0  208.28    5.70
   6   4   0  201.98    5.60
   6   4   0  200.88    5.90
   7  -4   0   30.70    0.90
  -7  -4   0   26.30    1.30
   7  -4   0   30.30    1.00
   7  -4   0   27.10    1.50
  -7  -4   0   32.20    1.10
   7   4   0   31.40    1.10
   7   4   0   30.00    1.10
   7   4   0   29.60    1.30
  -7   4   0   27.60    1.20
   7   4   0   30.90    1.60
  -7   4   0   28.00    1.50
  -8  -4   0   19.70    1.10
   8  -4   0   17.00    1.40
   8   4   0   16.00    1.10
  -8   4   0   18.40    1.50
  -8   4   0   17.20    1.10
   8   4   0   16.60    0.70
   8   4   0   16.10    1.60
   8   4   0   18.00    0.70
   9  -4   0   52.59    2.30
  -9  -4   0   53.89    1.90
   9   4   0   55.99    2.50
  -9   4   0   55.39    1.90
  -9   4   0   54.29    2.40
   9   4   0   59.29    2.00
  10  -4   0    2.90    1.20
 -10  -4   0    2.90    0.70
  10   4   0    0.70    1.20
 -10   4   0    1.50    0.70
 -10   4   0   -0.80    1.10
  11  -4   0   38.80    2.10
 -11  -4   0   38.60    1.60
  11   4   0   38.10    2.50
 -11   4   0   37.20    1.60
 -11   4   0   41.40    2.10
  12  -4   0   43.80    2.30
 -12  -4   0   39.10    1.70
  12   4   0   39.80    2.70
 -12   4   0   39.50    1.70
 -12   4   0   40.20    2.40
 -12   4   0   41.30    2.30
 -13  -4   0    4.50    0.90
  13  -4   0    4.10    1.50
 -13   4   0    5.20    1.50
  13   4   0    6.50    1.90
 -13   4   0    3.90    0.90
 -13   4   0    6.70    1.70
  14  -4   0    1.00    1.80
 -14  -4   0   -0.10    0.90
 -14   4   0   -1.10    1.80
  14   4   0   -1.00    1.90
 -14   4   0    2.00    1.70
 -14   4   0    1.30    0.90
  15  -4   0    3.30    1.70
 -15  -4   0    5.00    1.00
  15   4   0    1.10    1.90
 -15   4   0    1.20    1.70
 -15   4   0    3.70    0.90
  16  -4   0   -1.90    1.80
 -16  -4   0    2.50    1.10
 -16   4   0   -0.50    1.90
  16   4   0   -1.70    1.90
 -16   4   0    0.30    1.00
 -17  -4   0    1.00    1.20
  17  -4   0    1.60    2.30
 -17   4   0    1.40    1.00
 -17   4   0    3.70    2.40
  17   4   0   -2.00    2.00
   0  -5   0    0.50    0.50
   0  -5   0   -0.70    0.50
   0  -5   0    2.30    0.60
   0   5   0   -0.50    0.60
   0   5   0    0.20    0.60
   0   5   0   -0.10    0.60
   0   5   0    0.00    0.70
  -1  -5   0  475.15   12.90
   1  -5   0  485.35   12.90
  -1  -5   0  478.45   12.80
  -1  -5   0  474.55   12.90
   1  -5   0  464.65   12.90
   1  -5   0  473.55   12.90
   1   5   0  476.75   13.00
   1   5   0  476.75   13.00
   1   5   0  467.65   13.00
   1   5   0  469.15   13.00
  -1   5   0  473.85   12.90
  -1   5   0  479.35   13.00
  -1   5   0  470.75   13.00
  -1   5   0  467.85   13.00
  -2  -5   0  188.58    5.20
   2  -5   0  180.08    5.30
   2  -5   0  185.88    5.20
   2  -5   0  191.98    5.30
  -2  -5   0  185.98    5.30
  -2  -5   0  193.18    5.30
   2   5   0  187.78    5.40
  -2   5   0  184.28    5.40
   2   5   0  193.78    5.30
  -2   5   0  182.18    5.20
  -2   5   0  188.88    5.40
   2   5   0  184.98    5.30
  -2   5   0  180.18    5.30
   2   5   0  186.08    5.30
  -3  -5   0    3.70    0.50
   3  -5   0    3.60    0.80
  -3  -5   0    3.10    0.60
   3  -5   0    3.40    0.50
  -3  -5   0    4.60    0.60
  -3   5   0    3.40    0.70
   3   5   0    2.70    0.90
   3   5   0    4.40    0.70
   3   5   0    3.60    0.80
   3   5   0    6.00    0.80
  -3   5   0    4.50    0.50
  -3   5   0    3.50    0.90
  -3   5   0    3.20    0.70
   4  -5   0   79.39    2.40
   4  -5   0   75.19    2.60
  -4  -5   0   79.99    2.50
  -4  -5   0   78.99    2.50
  -4  -5   0   83.59    2.30
   4   5   0   82.19    2.50
  -4   5   0   78.49    2.60
   4   5   0   80.69    2.50
   4   5   0   78.49    2.80
  -4   5   0   79.29    2.60
  -5  -5   0  294.17    8.40
   5  -5   0  301.57    8.20
   5  -5   0  297.37    8.50
   5   5   0  308.77    8.40
   5   5   0  291.37    8.30
  -5   5   0  316.67    8.40
   5   5   0  307.97    8.60
  -5   5   0  294.77    8.50
   6  -5   0   -0.70    0.90
   6  -5   0    1.50    0.40
  -6  -5   0    0.80    0.60
   6   5   0    2.30    0.60
  -6   5   0   -0.10    0.70
   6   5   0    0.40    0.90
  -6   5   0    0.30    0.90
   6   5   0    0.70    0.70
  -7  -5   0  155.18    4.40
   7  -5   0  148.19    4.20
   7  -5   0  148.89    4.60
   7   5   0  151.88    4.70
   7   5   0  148.29    4.40
   7   5   0  152.08    4.30
  -7   5   0  147.29    4.60
  -7   5   0  149.29    4.40
  -8  -5   0   25.30    1.50
   8  -5   0   30.40    1.00
   8  -5   0   29.40    1.00
   8  -5   0   29.50    2.00
   8   5   0   28.00    1.90
   8   5   0   29.70    1.20
  -8   5   0   29.80    1.50
  -8   5   0   30.30    1.80
   8   5   0   30.10    1.50
  -9  -5   0  126.89    4.00
   9  -5   0  133.29    4.30
  -9   5   0  128.19    4.30
  -9   5   0  132.59    4.00
   9   5   0  137.19    3.70
   9   5   0  133.49    4.40
 -10  -5   0   33.70    1.70
  10  -5   0   32.00    2.10
 -10   5   0   33.30    1.60
  10   5   0   31.60    2.20
 -10   5   0   32.40    2.30
 -11  -5   0   30.40    1.70
  11  -5   0   38.50    2.50
 -11   5   0   33.60    1.60
 -11   5   0   36.10    2.20
  11   5   0   34.80    2.60
 -12  -5   0    9.70    1.10
  12  -5   0   10.60    1.60
 -12   5   0   10.60    1.80
  12   5   0    7.50    1.70
 -12   5   0    9.40    1.10
 -13  -5   0   13.00    1.20
  13  -5   0    9.80    1.80
 -13   5   0   13.10    1.80
 -13   5   0   12.60    1.20
 -13   5   0    9.90    1.80
  13   5   0   12.00    2.00
  14  -5   0    4.40    1.80
 -14  -5   0    5.30    1.20
 -14   5   0    5.30    1.10
 -14   5   0   -1.00    1.90
  14   5   0    2.30    1.90
 -14   5   0    2.90    2.00
  15  -5   0   -0.40    2.00
 -15  -5   0    0.80    1.20
  15   5   0    0.90    2.00
 -15   5   0   -0.10    1.80
 -15   5   0    1.10    1.10
  16  -5   0   -0.20    1.90
 -16  -5   0    2.00    1.20
 -16   5   0    1.60    2.00
 -16   5   0   -0.50    1.10
  16   5   0   -4.90    2.10
   0  -6   0  236.68    6.70
   0  -6   0  231.28    6.70
   0   6   0  241.38    6.80
   0   6   0  236.88    6.80
   0   6   0  251.77    6.80
   0   6   0  235.58    6.70
   1  -6   0   27.20    1.30
  -1  -6   0   28.20    1.30
  -1  -6   0   29.60    1.40
  -1  -6   0   28.10    1.40
   1  -6   0   27.80    1.30
  -1   6   0   31.10    1.50
  -1   6   0   29.40    1.30
   1   6   0   27.20    1.50
   1   6   0   26.90    1.50
   1   6   0   31.10    1.50
   1   6   0   26.80    1.50
  -1   6   0   28.60    1.50
  -1   6   0   29.70    1.50
  -2  -6   0   14.40    1.20
   2  -6   0   13.40    1.00
   2  -6   0   12.60    1.10
  -2  -6   0   12.10    0.90
  -2  -6   0   13.40    1.10
   2   6   0   13.50    1.30
   2   6   0   12.20    1.30
  -2   6   0   13.20    1.30
  -2   6   0   11.40    1.20
  -2   6   0   12.80    1.10
   2   6   0   14.80    1.20
   3  -6   0  326.17    9.20
   3  -6   0  328.87    9.10
  -3  -6   0  348.17    9.20
  -3  -6   0  329.77    9.20
  -3  -6   0  332.67    9.10
  -3   6   0  321.37    9.30
   3   6   0  335.47    9.20
   3   6   0  325.27    9.40
  -3   6   0  341.47    9.30
   3   6   0  328.17    9.20
   4  -6   0    2.90    0.90
   4  -6   0    3.40    0.70
  -4  -6   0    3.50    0.80
   4   6   0    3.00    1.10
  -4   6   0    1.90    0.80
   4   6   0    2.40    0.80
   4   6   0    2.50    0.80
  -4   6   0    3.90    1.00
  -5  -6   0   26.30    1.50
   5  -6   0   24.00    1.70
   5  -6   0   27.00    1.20
   5   6   0   25.90    1.50
   5   6   0   26.40    1.50
   5   6   0   26.20    1.70
  -5   6   0   26.10    1.70
  -5   6   0   27.40    1.50
   6  -6   0   28.40    1.70
  -6  -6   0   30.00    1.60
   6  -6   0   26.90    1.30
   6   6   0   27.90    1.90
  -6   6   0   30.30    1.80
   6   6   0   32.30    1.60
   6   6   0   30.40    1.50
  -6   6   0   28.90    1.60
  -7  -6   0    0.90    0.90
   7  -6   0    1.80    1.20
   7  -6   0    1.40    0.60
   7   6   0    1.30    0.90
  -7   6   0    2.50    1.20
  -7   6   0    3.10    0.90
   7   6   0    2.20    1.30
   7   6   0    2.10    0.80
  -8  -6   0    5.50    1.00
   8  -6   0    4.50    0.60
   8  -6   0    5.40    1.30
  -8   6   0    3.30    1.00
   8   6   0    3.30    1.00
   8   6   0    4.40    0.80
   8   6   0    5.30    1.40
  -8   6   0    5.20    1.30
   9  -6   0    7.60    1.50
   9  -6   0    7.60    0.50
  -9  -6   0    9.90    1.10
  -9   6   0    7.40    1.00
   9   6   0    6.00    0.70
   9   6   0    6.80    1.50
  -9   6   0    8.30    1.50
 -10  -6   0    1.30    1.00
  10  -6   0    1.30    1.60
  10   6   0    0.00    1.50
 -10   6   0    0.70    0.90
 -10   6   0   -1.60    1.40
  10   6   0    0.70    0.50
  11  -6   0    3.10    1.60
 -11  -6   0    0.20    1.00
 -11   6   0    0.50    1.80
  11   6   0   -1.00    1.70
 -11   6   0    2.70    1.00
 -12  -6   0    0.40    1.10
  12  -6   0   -0.50    1.50
  12   6   0    2.00    1.70
 -12   6   0    2.50    1.90
 -12   6   0    2.60    1.10
 -13  -6   0    5.20    1.30
  13  -6   0    3.90    1.90
 -13   6   0    3.40    1.20
 -13   6   0    4.10    2.00
 -13   6   0    3.20    1.80
  13   6   0    2.60    1.80
 -14  -6   0   -0.40    1.20
  14  -6   0   -0.40    1.80
  14   6   0   -0.20    2.20
 -14   6   0    0.70    1.90
 -14   6   0    2.30    1.90
 -14   6   0    1.80    1.20
  15  -6   0   -0.50    2.20
 -15  -6   0    0.40    1.30
  15   6   0    0.20    2.10
 -15   6   0    2.10    2.30
 -15   6   0   -1.40    1.20
   0  -7   0    1.30    0.90
   0  -7   0   -0.10    0.80
   0   7   0   -0.90    0.80
   0   7   0    0.20    1.20
   0   7   0    0.20    0.90
   0   7   0   -0.10    0.90
  -1  -7   0   96.29    3.00
   1  -7   0   99.29    3.00
  -1  -7   0   94.89    3.00
   1  -7   0   91.99    3.10
  -1   7   0   96.49    3.20
   1   7   0   95.39    3.20
   1   7   0   92.39    3.20
  -1   7   0   95.79    3.20
   1   7   0   98.09    3.20
  -1   7   0   96.89    3.20
  -2  -7   0   14.90    1.20
  -2  -7   0   15.60    1.20
   2  -7   0   17.10    1.30
   2  -7   0   13.70    1.40
   2   7   0   14.00    1.30
   2   7   0   14.70    1.40
  -2   7   0   13.30    1.30
   2   7   0   14.60    1.40
  -2   7   0   14.50    1.30
   3  -7   0    4.10    0.90
   3  -7   0    3.50    1.10
  -3  -7   0    6.60    1.10
   3   7   0    5.30    1.20
   3   7   0    4.70    1.00
  -3   7   0    5.80    1.20
   3   7   0    3.80    1.10
  -3   7   0    8.20    1.10
   4  -7   0   52.09    2.30
  -4  -7   0   49.20    2.20
   4  -7   0   55.99    2.00
   4   7   0   55.09    2.20
   4   7   0   57.39    2.50
  -4   7   0   50.49    2.30
  -4   7   0   51.79    2.30
   4   7   0   48.80    2.10
   5  -7   0   38.10    2.10
   5  -7   0   35.40    1.60
  -5  -7   0   35.30    1.80
   5   7   0   38.40    2.30
   5   7   0   33.50    1.80
  -5   7   0   33.90    2.00
   5   7   0   37.50    1.90
  -5   7   0   37.40    2.00
   6  -7   0   42.90    2.30
  -6  -7   0   38.60    2.00
   6  -7   0   40.50    1.70
   6   7   0   40.80    1.90
  -6   7   0   45.10    2.10
   6   7   0   44.10    2.50
   6   7   0   41.80    2.00
  -6   7   0   39.90    2.20
   7  -7   0    0.30    0.60
  -7  -7   0    1.30    1.00
   7  -7   0    0.20    1.30
   7   7   0    1.10    1.10
  -7   7   0   -0.40    1.40
   7   7   0    0.30    0.90
   7   7   0   -0.20    1.40
  -7   7   0    1.40    1.00
   8  -7   0   11.60    1.00
   8  -7   0   10.20    1.60
  -8  -7   0   13.50    1.30
  -8   7   0   13.60    1.70
   8   7   0   13.90    1.40
  -8   7   0   11.30    1.30
   8   7   0    8.90    1.70
   9  -7   0    0.40    0.60
  -9  -7   0    0.40    1.10
   9  -7   0   -1.50    1.40
   9   7   0   -0.30    0.80
   9   7   0   -0.70    1.70
  -9   7   0    0.60    1.10
  -9   7   0    0.40    1.50
 -10  -7   0    0.70    1.20
  10  -7   0    3.40    1.60
 -10   7   0    1.50    1.20
 -10   7   0   -0.50    1.60
  10   7   0   -0.30    1.80
  10   7   0    2.60    0.80
 -11  -7   0    2.80    1.20
  11  -7   0    3.30    1.70
  11   7   0    1.40    1.90
  11   7   0    3.00    0.40
 -11   7   0    3.10    1.30
 -11   7   0    0.20    1.70
  12  -7   0    1.70    2.00
 -12  -7   0    5.30    1.40
 -12   7   0    2.90    1.30
 -12   7   0    3.70    1.90
  12   7   0    5.20    2.00
  13  -7   0   -0.30    1.90
 -13  -7   0    0.70    1.30
 -13   7   0    0.20    2.00
  13   7   0    0.10    2.10
 -13   7   0    2.40    1.40
 -13   7   0   -3.50    1.80
  14  -7   0    4.30    2.30
 -14  -7   0    4.50    1.50
  14   7   0    5.20    2.40
 -14   7   0    7.40    2.20
 -14   7   0    4.00    1.50
 -14   7   0    6.20    2.20
   0  -8   0    7.80    1.20
   0   8   0    7.20    1.20
   0   8   0    6.90    1.30
  -1  -8   0    1.30    1.00
   1  -8   0    1.70    1.00
   1  -8   0    3.20    1.10
   1   8   0    2.00    1.20
  -1   8   0    2.90    1.20
   1   8   0    2.60    1.20
   2  -8   0    0.20    1.00
   2  -8   0   -0.40    1.10
   2   8   0    0.30    1.20
   2   8   0   -2.40    1.10
  -2   8   0   -0.10    1.20
   2   8   0   -2.30    1.20
  -2   8   0   -1.30    1.30
   3  -8   0   45.90    2.10
   3  -8   0   47.50    2.30
   3   8   0   52.29    2.30
   3   8   0   51.79    2.30
   3   8   0   49.10    2.30
  -3   8   0   52.79    2.40
  -3   8   0   49.70    2.40
   4  -8   0    8.40    1.10
   4  -8   0    9.10    1.50
  -4  -8   0    9.00    1.20
   4   8   0    8.90    1.30
   4   8   0    7.50    1.40
  -4   8   0   11.40    1.60
  -4   8   0   12.90    1.40
   4   8   0   11.30    1.30
   5  -8   0    8.70    1.00
  -5  -8   0    9.90    1.30
   5  -8   0   11.40    1.40
  -5   8   0    8.90    1.30
   5   8   0    9.10    1.40
   5   8   0   10.90    1.70
   5   8   0   14.00    1.40
  -5   8   0   10.40    1.70
   6  -8   0   -1.10    0.80
  -6  -8   0   -1.00    1.20
   6  -8   0   -0.60    1.40
  -6   8   0   -0.20    1.20
   6   8   0    1.20    1.50
  -6   8   0   -1.80    1.40
   6   8   0   -0.30    1.10
   6   8   0    1.00    1.20
   7  -8   0   23.10    1.40
   7  -8   0   21.50    2.00
  -7  -8   0   20.90    2.10
  -7   8   0   23.20    2.00
   7   8   0   24.40    1.80
  -7   8   0   21.90    2.20
   7   8   0   22.10    2.20
  -8  -8   0    5.40    1.40
   8  -8   0    6.20    1.80
   8  -8   0    4.70    0.80
  -8   8   0    4.40    1.70
   8   8   0    6.60    1.90
   8   8   0    3.70    1.10
  -8   8   0    4.60    1.40
  -9  -8   0    5.60    1.30
   9  -8   0    5.40    1.90
   9  -8   0    5.90    0.80
  -9   8   0    6.90    1.40
   9   8   0    5.80    1.80
  -9   8   0    2.10    1.90
   9   8   0    5.30    1.00
  10  -8   0    1.50    1.80
  10  -8   0    2.60    0.50
 -10  -8   0    3.60    1.30
  10   8   0    1.70    0.90
  10   8   0   -0.20    2.00
 -10   8   0    1.90    1.80
 -10   8   0    1.40    1.50
 -11  -8   0   13.50    1.60
  11  -8   0    9.10    2.10
  11   8   0   12.50    1.10
 -11   8   0   12.10    1.60
 -11   8   0   11.70    2.30
  11   8   0   11.50    2.40
  12  -8   0    2.70    2.00
 -12  -8   0    2.80    1.50
 -12   8   0    3.00    1.50
 -12   8   0    1.40    2.10
  12   8   0    5.50    2.40
 -13  -8   0    5.60    1.60
  13  -8   0    5.70    2.40
  13   8   0    3.30    2.50
 -13   8   0    2.80    2.20
 -13   8   0    5.60    1.70
 -13   8   0    9.50    2.50
   0  -9   0   -0.80    1.10
   0   9   0   -0.50    1.40
   1  -9   0   17.80    1.50
   1   9   0   22.60    2.10
   1   9   0   23.40    2.10
  -1   9   0   22.70    2.10
   2  -9   0    4.00    1.20
   2   9   0    4.30    1.40
  -2   9   0    3.10    1.50
   2   9   0    6.20    1.40
   3  -9   0   -0.70    2.20
   3  -9   0   -0.30    1.20
   3   9   0    0.60    1.50
   3   9   0    0.00    1.30
  -3   9   0    0.60    1.50
   4  -9   0    1.00    1.50
   4  -9   0    0.20    1.10
   4   9   0    0.10    1.30
  -4   9   0    2.90    1.50
   4   9   0    0.80    1.90
   4   9   0    1.30    1.40
   5  -9   0    2.00    1.00
   5  -9   0   -0.50    1.60
  -5   9   0   -0.30    1.60
   5   9   0    1.00    1.30
  -5   9   0    1.50    1.50
   5   9   0    3.00    1.70
   5   9   0    0.60    1.50
   6  -9   0    4.30    1.80
   6  -9   0    2.80    1.10
  -6   9   0    4.10    1.60
   6   9   0    3.90    1.80
   6   9   0    3.10    1.40
  -6   9   0    3.80    1.60
   6   9   0    3.50    1.30
  -7  -9   0   26.70    2.30
   7  -9   0   27.90    2.70
   7  -9   0   24.20    1.60
  -7   9   0   30.30    2.50
   7   9   0   29.70    2.10
  -7   9   0   29.00    2.50
   7   9   0   22.20    2.50
  -8  -9   0    5.40    1.50
   8  -9   0    5.30    1.00
   8  -9   0    4.50    1.80
   8   9   0    5.30    1.30
  -8   9   0    5.80    1.90
   8   9   0    2.70    1.80
  -8   9   0    5.50    1.70
   9  -9   0    0.40    1.90
  -9  -9   0   -2.80    1.60
   9  -9   0   -1.20    0.80
   9   9   0   -1.50    1.00
  -9   9   0   -0.40    1.60
   9   9   0   -2.20    1.90
  -9   9   0   -0.70    1.90
 -10  -9   0    0.70    1.70
  10  -9   0    3.20    2.00
  10  -9   0    0.00    0.70
  10   9   0    0.40    1.10
 -10   9   0   -0.70    1.60
 -10   9   0    0.20    2.00
  10   9   0   -0.20    2.30
 -11  -9   0    3.40    1.80
  11  -9   0    3.10    2.20
 -11   9   0   -1.00    2.10
  11   9   0    1.10    0.90
 -11   9   0    1.60    1.70
  11   9   0    0.60    2.20
   0 -10   0    7.60    1.60
   0  10   0    5.20    2.00
   1 -10   0   -0.80    1.40
   1  10   0    1.40    1.80
  -1  10   0    0.60    1.70
   2 -10   0    4.90    1.50
   2  10   0    6.40    1.70
  -2  10   0    4.90    1.80
   2  10   0    4.90    1.70
   3 -10   0    1.80    1.30
   3  10   0    2.20    1.60
   3  10   0    0.80    1.60
  -3  10   0    2.30    1.70
   4 -10   0   -1.80    1.20
   4  10   0    0.40    1.50
   4  10   0    2.80    1.80
  -4  10   0   -0.20    1.70
   5 -10   0    5.40    1.30
  -5  10   0    6.50    2.00
   5  10   0    5.50    1.90
   5  10   0    7.00    1.60
   6 -10   0    2.00    1.20
   6 -10   0    0.70    1.80
   6  10   0    0.40    1.50
  -6  10   0    3.90    2.00
   7 -10   0    2.80    1.10
   7 -10   0    0.30    2.10
   7  10   0    0.70    2.20
   7  10   0    3.10    1.60
  -7  10   0    3.40    2.00
  -7  10   0    3.30    1.80
   8 -10   0   -0.30    1.10
   8 -10   0    3.00    2.20
  -8  10   0    0.90    2.00
  -8  10   0   -0.60    1.90
   8  10   0    1.10    1.40
   8  10   0    0.20    2.10
   9 -10   0    1.10    1.00
   9 -10   0    4.90    2.40
  -9  10   0    3.40    2.20
   9  10   0   -0.10    2.20
  -9  10   0    4.90    2.00
   9  10   0    1.70    1.30
   0  11   0   -0.10    1.90
   1 -11   0    1.90    1.70
  -1  11   0   -0.60    2.00
   1  11   0    2.00    2.20
   2 -11   0   -0.40    1.60
  -2  11   0    0.90    2.20
   2  11   0    0.00    2.10
   3 -11   0    1.30    1.50
   3  11   0   -1.10    1.80
  -3  11   0   -0.40    2.00
   3  11   0   -0.70    1.80
   4 -11   0   -2.50    1.40
   4  11   0    0.20    1.80
   4  11   0   -2.70    2.00
  -4  11   0   -2.60    2.30
   5 -11   0    1.10    1.50
  -5  11   0    3.40    2.10
   5  11   0    0.50    1.80
   6 -11   0   -2.00    1.50
  -6  11   0    0.60    2.70
   6  11   0    0.70    1.80
 -18   0   1    0.60    0.90
 -17   0   1    1.00    0.80
 -16   0   1    0.30    0.70
 -16   0   1    0.20    1.80
 -15   0   1   49.50    1.70
 -15   0   1   51.09    2.60
  14   0  -1   -1.40    1.20
 -14   0   1   -0.70    0.50
 -14   0   1   -0.70    1.40
 -13   0   1    7.90    1.50
 -13   0   1    7.20    0.60
  13   0  -1   10.00    1.40
 -12   0   1   -0.20    0.50
 -12   0   1    0.60    1.20
  12   0  -1    0.20    1.10
  11   0  -1    1.00    1.00
  11   0  -1    1.20    1.10
 -11   0   1    0.20    0.40
 -11   0   1    0.00    1.00
 -11   0   1    0.30    0.80
  11   0  -1   -1.00    0.80
  10   0  -1    0.70    0.70
  10   0  -1    0.10    0.80
 -10   0   1   -0.90    0.60
 -10   0   1    0.60    0.30
  10   0  -1   -0.80    0.90
 -10   0   1   -0.10    0.30
 -10   0   1    0.10    0.90
  -9   0   1  507.05   14.40
  -9   0   1  529.95   14.20
  -9   0   1  511.95   14.20
   9   0  -1  541.35   14.50
   9   0  -1  532.15   14.50
   9   0  -1  539.55   14.30
  -9   0   1  532.95   14.30
  -8   0   1    0.30    0.20
  -8   0   1    0.40    0.60
  -8   0   1    0.30    0.50
   8   0  -1   -0.10    0.70
   8   0  -1   -0.40    0.50
   8   0  -1   -0.50    0.60
  -8   0   1    0.30    0.30
  -7   0   1  373.86   10.40
   7   0  -1  394.86   10.50
  -7   0   1  396.96   10.50
   7   0  -1  380.56   10.60
  -7   0   1  383.66   10.40
   7   0  -1  395.56   10.60
  -7   0   1  378.96   10.60
  -6   0   1    0.40    0.30
  -6   0   1    0.00    0.20
  -6   0   1    0.30    0.20
  -6   0   1    0.30    0.50
   6   0  -1   -0.20    0.50
   6   0  -1   -0.40    0.30
   6   0  -1   -0.10    0.40
   5   0  -1    5.30    0.60
  -5   0   1    5.60    0.30
  -5   0   1    5.70    0.30
   5   0  -1    5.90    0.60
  -5   0   1    5.50    0.50
   5   0  -1    9.20    0.50
  -5   0   1    8.00    0.50
  -4   0   1    0.50    0.20
   4   0  -1   -0.40    0.30
  -4   0   1    0.40    0.10
   4   0  -1    0.30    0.20
   4   0  -1    0.50    0.30
  -4   0   1    0.20    0.30
  -4   0   1    0.30    0.10
   3   0  -1 3060.89   78.59
   3   0  -1 2873.41   78.79
  -3   0   1 2931.01   78.69
   3   0  -1 2946.31   78.99
  -3   0   1 2962.40   78.79
   3   0  -1 2802.72   78.99
   3   0  -1 3073.89   78.59
  -3   0   1 2971.70   78.79
  -3   0   1 2849.22   78.89
  -2   0   1    2.40    0.20
   2   0  -1    1.50    0.10
   2   0  -1    1.50    0.20
   1   0  -1 1428.46   37.70
   1   0  -1 1320.47   37.50
  -1   0   1 1472.95   37.60
  -1   0   1 1387.46   37.60
   1   0   1  630.24   16.80
  -1   0  -1  607.84   16.80
   1   0   1  654.53   16.80
   1   0   1  623.64   16.80
  -1   0  -1  623.24   16.80
   2   0   1    1.10    0.20
   2   0   1    0.80    0.20
   2   0   1    1.20    0.20
   3   0   1 2026.60   54.59
   3   0   1 2030.90   54.69
   3   0   1 2050.79   54.69
   4   0   1    1.70    0.30
   4   0   1    2.30    0.30
   5   0   1  221.68    6.20
   5   0   1  219.08    6.10
   5   0   1  226.68    6.10
   6   0   1    0.30    0.50
   6   0   1    8.90    0.80
   6   0   1    0.40    0.50
   7   0   1  527.75   14.40
   7   0   1  526.25   14.30
   7   0   1  527.25   14.30
  -8   0  -1    0.00    0.60
   8   0   1    0.30    0.60
   8   0   1   -0.30    0.70
   8   0   1   -0.40    0.60
   9   0   1   12.00    1.20
  -9   0  -1   11.50    1.00
   9   0   1   12.30    1.00
   9   0   1   14.20    1.10
  10   0   1   -0.40    0.80
 -10   0  -1   -0.80    0.70
  10   0   1    1.60    0.80
  10   0   1   -1.60    0.80
 -10   0  -1    1.20    0.80
  11   0   1  357.16   10.10
  11   0   1  349.07   10.00
  11   0   1  365.16   10.00
 -11   0  -1  358.76   10.10
 -11   0  -1  366.26   10.00
 -12   0  -1    1.30    1.00
 -12   0  -1   -1.20    1.20
  12   0   1   -0.80    1.00
  12   0   1   -1.80    1.10
  12   0   1    0.70    1.00
  13   0   1   95.69    3.50
 -13   0  -1   92.69    3.30
 -13   0  -1   95.39    2.70
  13   0   1  104.09    3.50
 -14   0  -1    2.20    1.50
  14   0   1    0.50    1.40
  14   0   1    0.40    1.50
 -14   0  -1    0.40    0.40
 -15   0  -1    3.70    2.30
 -15   0  -1    3.60    0.50
 -16   0  -1    0.60    0.60
 -17   0  -1    2.20    0.60
 -18  -1   1    1.70    0.90
 -18   1   1   -1.60    2.10
 -18   1   1    2.70    0.90
 -17  -1   1    2.00    0.80
 -17   1   1    2.30    0.70
 -17   1   1    2.20    2.00
 -16  -1   1   -0.30    0.70
 -16   1   1    0.20    0.70
  16   1  -1   -1.00    1.50
 -16   1   1    0.60    1.80
 -15  -1   1    0.60    0.70
  15   1  -1    1.20    1.40
 -15   1   1   -0.10    0.60
 -15   1   1    1.90    1.70
 -14  -1   1   56.79    1.90
 -14  -1   1   55.49    2.70
  14  -1  -1   57.59    2.80
  14   1  -1   55.59    2.60
 -14   1   1   53.99    1.80
 -14   1   1   54.89    2.90
 -13  -1   1    3.60    1.30
  13  -1  -1    3.00    1.30
 -13  -1   1    4.10    0.60
 -13   1   1    3.90    1.30
  13   1  -1    3.30    1.30
 -13   1   1    2.70    0.60
 -12  -1   1   25.00    1.60
 -12  -1   1   25.00    1.00
  12  -1  -1   21.00    1.70
  12  -1  -1   23.00    1.60
 -12   1   1   22.20    1.70
 -12   1   1   23.90    1.00
  12   1  -1   21.20    1.70
 -11  -1   1   48.80    2.00
  11  -1  -1   46.90    2.10
  11  -1  -1   56.09    2.30
 -11  -1   1   50.69    1.60
 -11   1   1   50.09    1.60
 -11   1   1   50.09    1.90
  11   1  -1   50.59    2.10
 -11   1   1   49.99    2.30
 -10  -1   1   25.90    1.50
 -10  -1   1   29.20    1.00
 -10  -1   1   29.10    1.00
  10  -1  -1   29.60    1.50
  10  -1  -1   29.40    1.50
 -10   1   1   30.30    1.00
 -10   1   1   25.20    1.40
 -10   1   1   28.00    1.00
  10   1  -1   28.50    1.30
 -10   1   1   25.40    1.50
  10   1  -1   27.80    1.70
   9  -1  -1   20.20    1.10
   9  -1  -1   16.40    1.30
  -9  -1   1   18.50    1.20
  -9  -1   1   17.40    0.80
  -9  -1   1   18.60    0.80
  -9   1   1   17.60    1.30
  -9   1   1   17.60    0.70
   9   1  -1   18.60    1.00
  -9   1   1   17.60    1.10
   9   1  -1   17.10    1.30
  -9   1   1   17.50    0.70
   8  -1  -1   92.09    2.90
  -8  -1   1   89.79    2.60
   8  -1  -1   93.29    2.80
  -8  -1   1   93.59    2.60
  -8  -1   1   90.59    2.80
  -8   1   1   84.09    2.80
   8   1  -1   87.19    2.90
  -8   1   1   91.39    2.70
   8   1  -1   94.49    2.70
  -8   1   1   90.09    2.50
  -8   1   1   89.89    2.50
   7  -1  -1  417.26   11.40
  -7  -1   1  413.36   11.20
   7  -1  -1  419.96   11.30
  -7  -1   1  410.76   11.20
  -7  -1   1  408.46   11.30
  -7   1   1  412.66   11.30
  -7   1   1  412.86   11.10
  -7   1   1  420.96   11.40
   7   1  -1  428.46   11.20
   7   1  -1  396.66   11.40
  -7   1   1  416.06   11.10
  -6  -1   1  100.69    2.90
   6  -1  -1  102.79    2.90
  -6  -1   1   94.99    2.80
   6  -1  -1  102.79    3.00
  -6  -1   1  102.29    2.80
  -6   1   1   98.59    2.80
  -6   1   1   98.09    2.90
   6   1  -1  103.59    2.80
  -6   1   1  100.19    2.80
  -6   1   1   98.49    3.00
   6   1  -1  100.29    3.00
   5  -1  -1 1638.34   41.50
  -5  -1   1 1541.95   41.40
  -5  -1   1 1550.74   41.50
  -5  -1   1 1599.64   41.50
   5  -1  -1 1537.05   41.60
  -5   1   1 1504.15   41.60
  -5   1   1 1536.75   41.50
  -5   1   1 1585.54   41.50
   5   1  -1 1512.95   41.40
   5   1  -1 1481.55   41.60
  -5   1   1 1550.04   41.50
  -4  -1   1   91.39    2.50
   4  -1  -1   89.09    2.40
  -4  -1   1   86.39    2.50
   4  -1  -1   89.29    2.50
   4  -1  -1   90.39    2.40
   4  -1  -1   89.69    2.60
  -4  -1   1   88.59    2.50
  -4   1   1   92.19    2.50
  -4   1   1   88.89    2.50
   4   1  -1   92.29    2.50
   4   1  -1   85.39    2.40
   4   1  -1   88.89    2.60
  -4   1   1   86.59    2.50
   4   1  -1   92.79    2.40
   3  -1  -1 1043.70   27.40
  -3  -1   1 1013.10   27.40
   3  -1  -1 1043.80   27.40
   3  -1  -1 1022.70   27.50
   3  -1  -1 1082.69   27.50
  -3  -1   1  986.10   27.50
   3   1  -1 1009.90   27.40
  -3   1   1 1041.80   27.50
   3   1  -1 1028.50   27.40
   3   1  -1 1018.20   27.40
  -3   1   1 1014.70   27.40
   3   1  -1 1002.70   27.50
  -2  -1   1 2209.48   61.69
  -2  -1   1 2308.67   61.79
   2  -1  -1 2259.97   61.89
   2  -1  -1 2273.27   61.69
  -2   1   1 2374.56   61.79
   2   1  -1 2386.86   61.79
   2   1  -1 2375.46   61.99
   2   1  -1 2250.37   61.79
  -2   1   1 2307.07   61.79
   1  -1  -1 1673.83   43.90
  -1  -1   1 1574.04   43.60
   1  -1  -1 1640.54   43.80
  -1   1   1 1610.14   43.80
   1   1  -1 1632.74   43.80
  -1   1   1 1546.75   43.70
   1   1  -1 1713.63   43.90
   1   1  -1 1668.63   43.80
   0  -1   1  836.22   22.10
   0  -1   1  832.72   22.00
   0  -1  -1  804.32   22.00
   0   1  -1  822.92   22.00
   0   1  -1  798.32   22.00
   0   1  -1  816.82   22.10
   0   1   1  812.62   22.00
   0   1   1  809.02   22.00
   0   1   1  878.01   22.10
  -1  -1  -1   89.59    2.60
   1  -1   1   89.59    2.60
   1  -1   1   93.09    2.60
   1  -1   1   87.09    2.60
  -1   1  -1   95.09    2.60
  -1   1  -1   95.99    2.60
  -1   1  -1   96.49    2.60
   1   1   1   99.99    2.60
   1   1   1   97.39    2.60
   1   1   1   97.39    2.60
   2  -1   1 2738.13   76.19
  -2  -1  -1 2901.01   76.29
   2  -1   1 2986.00   76.19
   2  -1   1 2837.12   76.19
   2  -1   1 2864.61   76.49
  -2   1  -1 2754.42   76.29
   2   1   1 2841.12   76.29
  -2   1  -1 2923.41   76.39
  -2   1  -1 2810.22   76.29
   2   1   1 2864.31   76.49
   2   1   1 2779.42   76.19
   2   1   1 2985.90   76.29
  -2   1  -1 2758.72   76.19
  -3  -1  -1 1703.63   46.70
   3  -1   1 1760.72   46.90
  -3  -1  -1 1769.92   46.80
   3  -1   1 1805.42   46.80
  -3  -1  -1 1716.43   46.80
   3  -1   1 1738.33   46.80
  -3   1  -1 1739.03   46.80
  -3   1  -1 1745.83   46.70
   3   1   1 1731.63   46.80
   3   1   1 1763.42   46.80
  -3   1  -1 1772.72   46.90
   3   1   1 1710.13   46.80
  -4  -1  -1  270.67    7.30
   4  -1   1  274.37    7.30
  -4  -1  -1  268.27    7.20
  -4  -1  -1  261.37    7.20
   4  -1   1  260.77    7.40
   4  -1   1  274.67    7.40
   4   1   1  260.07    7.40
  -4   1  -1  268.77    7.30
   4   1   1  277.67    7.30
  -4   1  -1  266.57    7.40
   4   1   1  279.97    7.30
  -5  -1  -1  233.78    6.30
   5  -1   1  233.48    6.40
  -5  -1  -1  231.58    6.30
   5  -1   1  233.28    6.40
  -5  -1  -1  236.28    6.40
   5  -1   1  234.88    6.50
   5   1   1  227.08    6.40
   5   1   1  236.78    6.40
   5   1   1  239.98    6.50
  -5   1  -1  227.38    6.40
   6  -1   1   10.00    0.70
  -6  -1  -1   10.00    0.70
   6  -1   1   10.00    0.80
  -6  -1  -1   10.20    0.40
   6  -1   1   10.30    0.80
  -6  -1  -1    9.90    0.40
   6   1   1   10.10    0.70
  -6   1  -1    9.40    0.70
   6   1   1   10.40    0.90
   6   1   1   10.20    0.70
  -7  -1  -1  443.96   12.20
  -7  -1  -1  439.56   12.10
   7  -1   1  452.15   12.30
   7  -1   1  449.06   12.30
   7  -1   1  453.85   12.30
  -7  -1  -1  449.66   12.10
   7   1   1  461.85   12.30
  -7   1  -1  452.85   12.30
   7   1   1  454.35   12.40
   7   1   1  445.86   12.20
  -8  -1  -1   43.00    1.20
  -8  -1  -1   39.90    1.50
   8  -1   1   43.40    1.60
   8  -1   1   42.70    1.60
  -8  -1  -1   39.80    1.20
   8  -1   1   41.40    1.70
   8   1   1   42.50    1.70
   8   1   1   39.70    1.50
   8   1   1   45.10    1.60
  -8   1  -1   39.90    1.60
  -9  -1  -1   25.80    1.30
  -9  -1  -1   26.10    0.80
  -9  -1  -1   27.10    0.80
   9  -1   1   25.90    1.30
   9  -1   1   28.00    1.50
   9  -1   1   27.00    1.40
  -9   1  -1   24.10    1.30
   9   1   1   26.60    1.50
   9   1   1   26.90    1.30
   9   1   1   27.60    1.30
  10  -1   1    0.80    0.90
 -10  -1  -1    2.10    0.30
  10  -1   1    2.40    0.90
  10  -1   1    1.70    0.80
 -10  -1  -1    2.00    0.80
 -10  -1  -1    2.50    0.30
 -10   1  -1    1.10    0.80
 -10   1  -1    1.50    0.80
  10   1   1    0.90    0.80
  10   1   1    1.50    0.90
  10   1   1    0.70    0.80
 -11  -1  -1   12.30    0.60
 -11  -1  -1   12.40    1.20
 -11  -1  -1   13.30    0.70
  11  -1   1   12.90    1.20
  11  -1   1   12.30    1.20
  11  -1   1   15.00    1.60
  11   1   1   13.40    1.30
  11   1   1   13.90    1.40
 -11   1  -1   13.00    1.20
  11   1   1   12.40    1.30
 -11   1  -1   13.70    1.40
  12  -1   1    1.70    1.10
 -12  -1  -1    1.00    1.10
 -12  -1  -1    1.30    0.40
  12  -1   1    0.30    1.10
  12  -1   1    1.70    1.10
 -12   1  -1    1.80    0.30
 -12   1  -1    1.60    1.10
 -12   1  -1    1.60    0.30
  12   1   1    2.30    1.30
 -12   1  -1    1.60    1.20
 -13  -1  -1   46.90    2.30
 -13  -1  -1   47.10    1.50
  13  -1   1   49.10    2.30
  13  -1   1   51.19    2.30
 -13   1  -1   47.30    1.40
 -13   1  -1   47.60    2.40
  13   1   1   50.09    2.50
  14  -1   1    1.00    1.50
 -14  -1  -1    1.30    0.50
 -14   1  -1    3.70    1.60
 -14   1  -1    1.30    0.40
  14   1   1    0.60    1.30
 -15  -1  -1    3.30    0.60
  15  -1   1    6.40    1.70
 -15   1  -1    3.60    1.70
 -15   1  -1    4.80    0.60
  15   1   1    2.10    1.70
 -16  -1  -1   -0.50    0.60
  16  -1   1   -1.00    1.80
  16   1   1   -2.50    1.80
 -16   1  -1    0.80    1.80
 -16   1  -1    0.40    0.60
 -17  -1  -1   -1.00    0.70
 -17   1  -1    0.60    0.50
 -18  -1  -1    2.60    0.80
 -18  -2   1   -1.00    0.90
 -18   2   1   -0.50    2.30
 -18   2   1    0.70    0.90
 -17  -2   1    0.60    0.90
 -17   2   1    1.90    0.80
  17   2  -1    0.00    1.80
 -17   2   1   -0.50    1.90
  16  -2  -1    2.30    1.70
 -16  -2   1    1.40    0.90
 -16   2   1    0.70    0.80
 -16   2   1    2.20    1.70
  16   2  -1   -2.30    1.60
  15  -2  -1    2.00    1.60
 -15  -2   1    1.80    0.80
 -15   2   1    0.90    1.50
 -15   2   1    0.00    0.70
  15   2  -1    2.20    1.70
  14  -2  -1    4.90    1.50
 -14  -2   1    3.10    0.70
 -14   2   1    5.30    1.50
  14   2  -1    5.50    1.70
 -14   2   1    4.50    0.70
  13  -2  -1   -0.30    1.20
 -13  -2   1    0.80    0.70
  13   2  -1   -1.10    1.50
 -13   2   1    2.00    1.50
 -13   2   1    0.40    0.60
 -12  -2   1    0.00    0.60
  12  -2  -1    1.90    1.30
 -12  -2   1    0.30    1.00
  12   2  -1    0.20    1.30
 -12   2   1    1.20    0.50
 -12   2   1    1.60    1.30
 -12   2   1    0.10    1.00
  11  -2  -1   11.90    1.30
 -11  -2   1   14.20    1.20
 -11  -2   1   12.50    0.90
 -11   2   1   14.00    1.40
  11   2  -1   15.10    1.50
 -11   2   1   11.80    1.20
 -11   2   1   13.90    0.90
 -10  -2   1   17.70    1.30
  10  -2  -1   17.70    1.60
  10  -2  -1   16.10    1.20
 -10  -2   1   17.20    0.90
 -10   2   1   15.40    0.90
 -10   2   1   16.30    1.30
 -10   2   1   17.30    1.60
  10   2  -1   18.80    1.70
  -9  -2   1  283.77    7.80
   9  -2  -1  281.77    7.90
  -9  -2   1  282.07    7.70
   9  -2  -1  279.07    7.70
   9   2  -1  267.97    8.00
  -9   2   1  274.87    7.90
   9   2  -1  284.57    7.70
  -9   2   1  275.57    7.60
  -9   2   1  284.27    7.60
  -9   2   1  286.77    7.90
   8  -2  -1  317.37    8.40
   8  -2  -1  298.67    8.60
  -8  -2   1  300.27    8.40
  -8  -2   1  295.67    8.30
  -8  -2   1  317.37    8.30
  -8   2   1  300.67    8.30
  -8   2   1  303.27    8.50
  -8   2   1  313.47    8.30
  -8   2   1  296.07    8.60
   8   2  -1  307.97    8.60
   8   2  -1  307.57    8.30
  -7  -2   1    5.50    0.50
  -7  -2   1    3.40    0.60
   7  -2  -1    4.00    0.70
  -7  -2   1    4.60    0.40
   7  -2  -1    5.20    0.50
  -7   2   1    4.80    0.50
   7   2  -1    5.70    0.50
  -7   2   1    4.50    0.70
  -7   2   1    4.90    0.40
   7   2  -1    4.70    0.90
  -6  -2   1  376.46   10.20
  -6  -2   1  372.76   10.20
   6  -2  -1  387.96   10.20
  -6  -2   1  382.46   10.30
   6  -2  -1  387.96   10.40
   6   2  -1  384.46   10.10
  -6   2   1  363.06   10.20
   6   2  -1  365.96   10.40
   6   2  -1  391.96   10.20
   6   2  -1  373.16   10.10
  -6   2   1  373.96   10.20
  -6   2   1  375.06   10.30
  -5  -2   1   12.80    0.70
   5  -2  -1   13.40    0.60
   5  -2  -1   13.90    0.50
   5  -2  -1   12.80    0.80
  -5  -2   1   11.90    0.70
   5  -2  -1   13.20    0.50
  -5  -2   1   12.80    0.60
   5   2  -1   18.00    0.60
   5   2  -1   13.70    0.50
   5   2  -1   13.00    0.60
  -5   2   1   13.10    0.70
   5   2  -1   12.70    0.90
  -5   2   1   13.50    0.60
  -5   2   1   13.00    0.60
   4  -2  -1  105.49    2.90
   4  -2  -1  107.59    2.90
  -4  -2   1   96.79    2.90
   4  -2  -1  105.79    3.00
  -4  -2   1  105.19    2.90
   4   2  -1  107.09    3.10
  -4   2   1  100.39    3.00
  -4   2   1  102.59    2.90
   4   2  -1  103.99    2.90
   4   2  -1  104.09    2.90
   4   2  -1  107.99    2.90
  -3  -2   1  932.01   25.20
  -3  -2   1  965.20   25.20
   3  -2  -1  955.00   25.30
   3  -2  -1  954.70   25.20
   3   2  -1  954.60   25.20
   3   2  -1  902.51   25.30
  -3   2   1  907.41   25.20
   3   2  -1  963.80   25.20
  -3   2   1  923.81   25.20
   2  -2  -1   54.39    1.60
  -2  -2   1   52.89    1.60
   2  -2  -1   56.09    1.60
  -2  -2   1   53.79    1.60
  -2  -2   1   55.79    1.60
   2   2  -1   51.59    1.60
   2   2  -1   52.79    1.60
  -2   2   1   55.19    1.60
   2   2  -1   54.99    1.60
  -2   2   1   55.39    1.60
  -1  -2   1 1790.32   47.90
   1  -2  -1 1790.32   47.80
   1  -2  -1 1800.82   47.80
   1  -2  -1 1749.62   47.80
  -1  -2   1 1831.62   47.90
  -1  -2   1 1808.92   47.90
   1   2  -1 1720.43   47.80
   1   2  -1 1791.72   47.90
   1   2  -1 1767.82   47.80
  -1   2   1 1813.32   48.00
  -1   2   1 1806.92   47.90
  -1   2   1 1777.52   47.90
  -1   2   1 1772.02   47.90
   0  -2  -1  636.04   16.90
   0  -2  -1  649.64   16.90
   0  -2   1  616.54   16.90
   0  -2   1  624.24   16.90
   0  -2  -1  615.94   16.90
   0  -2   1  640.44   16.90
   0   2   1  645.94   16.90
   0   2   1  652.13   16.90
   0   2  -1  614.64   16.90
   0   2  -1  629.94   16.90
   0   2   1  630.84   16.90
   0   2   1  612.04   16.90
   0   2  -1  628.24   16.90
   0   2  -1  618.14   16.90
  -1  -2  -1   20.80    0.70
   1  -2   1   19.30    0.70
  -1  -2  -1   20.80    0.60
   1  -2   1   20.10    0.70
  -1  -2  -1   20.70    0.70
  -1   2  -1   19.50    0.70
   1   2   1   19.80    0.70
   1   2   1   20.10    0.80
  -1   2  -1   19.20    0.70
  -1   2  -1   20.50    0.70
   1   2   1   20.30    0.70
  -2  -2  -1   88.39    2.50
   2  -2   1   91.29    2.50
   2  -2   1   89.79    2.40
  -2   2  -1   90.09    2.40
   2   2   1   88.09    2.50
  -2   2  -1   85.09    2.50
   2   2   1   86.79    2.50
   2   2   1   89.69    2.60
   3  -2   1  388.46   10.60
  -3  -2  -1  387.96   10.50
   3  -2   1  402.36   10.50
  -3  -2  -1  380.76   10.60
   3  -2   1  379.66   10.50
  -3   2  -1  385.26   10.60
  -3   2  -1  412.16   10.50
   3   2   1  373.56   10.50
   3   2   1  403.56   10.50
   3   2   1  401.16   10.60
  -3   2  -1  393.06   10.60
   3   2   1  393.36   10.70
   4  -2   1   17.30    0.80
   4  -2   1   19.70    0.60
  -4  -2  -1   18.80    0.70
  -4  -2  -1   19.70    0.70
  -4  -2  -1   17.90    0.70
   4  -2   1   20.60    0.60
  -4   2  -1   19.20    0.70
   4   2   1   18.70    0.90
   4   2   1   19.30    0.80
   4   2   1   18.60    0.60
  -4   2  -1   18.60    0.70
  -4   2  -1   18.30    0.90
  -4   2  -1   19.60    0.70
   4   2   1   19.80    0.60
  -5  -2  -1 1827.02   49.99
   5  -2   1 1897.41   50.09
   5  -2   1 1794.32   49.99
  -5  -2  -1 1863.71   49.90
  -5  -2  -1 1895.21   49.99
  -5   2  -1 1830.22   49.99
   5   2   1 1806.62   50.09
  -5   2  -1 1926.31   49.90
  -5   2  -1 1904.91   50.09
   5   2   1 1911.41   49.99
  -5   2  -1 1868.51   49.90
  -6  -2  -1  119.39    3.30
   6  -2   1  123.79    3.50
  -6  -2  -1  113.89    3.30
  -6  -2  -1  122.29    3.40
   6  -2   1  120.39    3.30
   6  -2   1  118.49    3.50
  -6   2  -1  118.09    3.50
  -6   2  -1  116.59    3.30
  -6   2  -1  117.09    3.30
   6   2   1  115.19    3.40
   6   2   1  116.49    3.60
  -6   2  -1  119.89    3.30
   7  -2   1  212.48    5.80
  -7  -2  -1  211.08    5.70
  -7  -2  -1  197.88    5.80
   7  -2   1  208.98    5.90
  -7  -2  -1  205.18    5.70
   7   2   1  208.58    6.00
  -7   2  -1  206.28    5.60
   7   2   1  209.88    5.80
  -7   2  -1  210.28    5.80
  -8  -2  -1   39.30    1.30
   8  -2   1   35.80    1.60
   8  -2   1   37.20    1.70
   8  -2   1   41.40    1.50
  -8  -2  -1   36.20    1.20
  -8  -2  -1   41.70    1.50
  -8   2  -1   36.70    1.40
  -8   2  -1   39.10    1.20
  -8   2  -1   38.50    1.60
  -8   2  -1   37.50    1.20
   8   2   1   40.00    1.50
   8   2   1   40.40    1.90
  -9  -2  -1   78.19    2.30
   9  -2   1   79.49    2.80
   9  -2   1   77.29    2.60
  -9  -2  -1   78.59    2.50
   9  -2   1   85.89    2.50
  -9  -2  -1   78.79    2.30
  -9   2  -1   78.99    2.20
  -9   2  -1   79.69    2.50
  -9   2  -1   79.49    2.60
   9   2   1   81.89    2.90
  -9   2  -1   76.09    2.30
   9   2   1   80.89    2.60
  10  -2   1   17.70    1.50
 -10  -2  -1   17.40    1.30
  10  -2   1   17.20    1.30
  10  -2   1   17.50    1.60
 -10  -2  -1   18.50    0.90
 -10   2  -1   17.20    0.80
 -10   2  -1   19.20    1.20
 -10   2  -1   17.20    0.80
  10   2   1   20.90    1.60
 -10   2  -1   14.80    1.50
  10   2   1   16.90    1.30
  11  -2   1   43.50    2.00
 -11  -2  -1   45.50    1.50
  11   2   1   48.90    2.40
  11   2   1   46.30    2.00
 -11   2  -1   43.40    1.40
 -11   2  -1   47.60    2.10
  12  -2   1   20.40    1.70
 -12  -2  -1   20.20    1.00
 -12   2  -1   18.90    0.90
 -12   2  -1   18.60    1.60
  12   2   1   17.10    1.80
 -12   2  -1   20.00    2.00
  13  -2   1   29.30    2.00
 -13  -2  -1   34.80    1.30
 -13   2  -1   32.70    1.90
 -13   2  -1   32.10    1.20
  13   2   1   34.00    2.40
 -13   2  -1   29.20    2.10
 -14  -2  -1    0.60    0.60
  14  -2   1    1.40    1.30
 -14   2  -1   -0.30    0.60
 -14   2  -1    0.70    1.40
  14   2   1   -0.30    1.60
  15  -2   1    5.10    1.50
 -15  -2  -1    3.00    0.70
 -15   2  -1    6.10    1.60
 -15   2  -1    3.50    0.60
  15   2   1    4.70    1.80
  16  -2   1   19.00    2.00
 -16  -2  -1   19.80    1.30
 -16   2  -1   21.40    2.10
  16   2   1   17.70    2.20
 -16   2  -1   19.10    1.10
 -17  -2  -1    1.90    0.80
  17  -2   1    3.90    1.90
 -17   2  -1    1.50    0.80
  17   2   1    0.10    2.10
 -17   2  -1    2.20    1.90
 -17  -3   1   -0.30    1.00
  17  -3  -1    1.50    2.20
 -17   3   1    3.20    2.20
 -17   3   1    1.20    0.90
  17   3  -1   -3.10    2.10
  16  -3  -1    1.30    1.80
 -16  -3   1    1.00    0.90
 -16   3   1   -0.20    0.80
  16   3  -1    1.10    1.80
 -16   3   1   -2.00    1.80
  15  -3  -1    2.40    1.60
 -15  -3   1    3.00    0.90
  15   3  -1    2.00    1.70
 -15   3   1    2.10    1.70
 -15   3   1    4.50    0.80
 -14  -3   1    1.40    0.80
  14  -3  -1    1.60    1.40
 -14   3   1    0.70    0.70
 -14   3   1   -1.80    1.60
  14   3  -1   -0.20    1.80
  13  -3  -1   12.40    1.70
 -13  -3   1   12.90    1.20
 -13   3   1   13.90    2.10
  13   3  -1   12.00    1.60
 -13   3   1   13.40    1.10
 -13   3   1   11.40    1.70
  12  -3  -1    6.20    1.30
 -12  -3   1    7.10    0.80
  12   3  -1    7.00    1.50
 -12   3   1    7.20    0.80
 -12   3   1    7.10    1.20
 -12   3   1    5.80    1.30
  11  -3  -1   93.09    3.20
 -11  -3   1   90.39    2.80
 -11   3   1   91.09    3.20
 -11   3   1   89.59    2.70
  11   3  -1   87.29    3.30
  10  -3  -1    2.70    1.20
 -10  -3   1    3.10    0.60
 -10  -3   1    2.80    0.90
 -10   3   1    1.00    1.00
  10   3  -1    3.00    1.20
 -10   3   1    2.50    0.60
 -10   3   1    3.60    1.20
   9  -3  -1    1.60    0.90
  -9  -3   1    1.90    0.60
  -9  -3   1    1.70    0.70
   9   3  -1    0.80    0.60
  -9   3   1    1.40    0.60
   9   3  -1   -1.80    1.10
  -9   3   1    2.60    0.80
  -8  -3   1    7.90    0.80
  -8  -3   1    8.60    0.80
   8  -3  -1    8.70    1.00
  -8   3   1    8.90    0.70
   8   3  -1    8.50    1.10
  -8   3   1    8.60    1.00
   8   3  -1    8.40    0.70
  -7  -3   1    7.20    0.60
   7  -3  -1    7.40    0.50
  -7  -3   1    8.90    0.70
   7  -3  -1    7.70    0.90
  -7   3   1    8.00    0.80
   7   3  -1    6.80    1.00
  -7   3   1    8.60    0.70
   7   3  -1    8.10    0.80
  -7   3   1   11.00    0.70
  -7   3   1    7.90    0.50
   7   3  -1    7.60    0.50
   7   3  -1    7.90    0.50
   6  -3  -1   40.30    1.20
   6  -3  -1   39.50    1.60
  -6  -3   1   38.70    1.40
   6  -3  -1   40.80    1.20
  -6  -3   1   45.20    1.40
  -6   3   1   38.20    1.50
   6   3  -1   40.80    1.40
  -6   3   1   41.30    1.20
   6   3  -1   39.50    1.30
   6   3  -1   40.30    1.70
  -6   3   1   40.70    1.40
  -6   3   1   39.50    1.40
   6   3  -1   44.00    1.30
   5  -3  -1  330.67    8.70
   5  -3  -1  306.67    8.80
  -5  -3   1  322.27    8.70
   5  -3  -1  322.77    8.60
  -5  -3   1  319.67    8.70
   5   3  -1  302.47    8.90
   5   3  -1  330.67    8.70
   5   3  -1  316.77    8.70
   5   3  -1  323.77    8.70
  -5   3   1  323.07    8.80
  -5   3   1  311.87    8.70
   4  -3  -1  198.88    5.50
  -4  -3   1  206.58    5.50
   4  -3  -1  202.18    5.50
   4  -3  -1  202.18    5.60
  -4  -3   1  197.98    5.50
   4   3  -1  201.58    5.50
   4   3  -1  204.78    5.70
  -4   3   1  199.88    5.60
   4   3  -1  198.58    5.50
  -4   3   1  195.58    5.60
   3  -3  -1    0.90    0.30
  -3  -3   1    1.20    0.30
   3  -3  -1    0.60    0.40
  -3  -3   1    0.50    0.30
  -3  -3   1    0.90    0.30
  -3   3   1    1.60    0.50
   3   3  -1    2.20    0.50
  -3   3   1    2.40    0.40
   3   3  -1    1.30    0.40
  -2  -3   1  115.99    3.20
  -2  -3   1  119.09    3.30
   2  -3  -1  113.99    3.30
   2  -3  -1  115.09    3.20
   2  -3  -1  116.19    3.20
  -2  -3   1  115.69    3.20
  -2   3   1  114.29    3.30
  -2   3   1  116.39    3.30
  -2   3   1  114.99    3.30
   2   3  -1  115.29    3.30
  -2   3   1  117.09    3.10
   2   3  -1  117.79    3.30
   2   3  -1  112.89    3.30
   2   3  -1  110.19    3.30
  -1  -3   1  789.32   21.00
  -1  -3   1  795.12   21.10
   1  -3  -1  771.72   21.00
   1  -3  -1  794.32   21.00
  -1  -3   1  795.52   21.00
   1  -3  -1  786.32   21.10
   1   3  -1  788.72   21.10
   1   3  -1  786.02   21.10
  -1   3   1  759.22   21.10
  -1   3   1  778.02   21.10
   1   3  -1  775.62   21.10
  -1   3   1  823.22   21.00
  -1   3   1  745.03   21.10
   1   3  -1  778.32   21.10
   0  -3   1 1104.09   29.30
   0  -3  -1 1088.19   29.30
   0  -3  -1 1125.59   29.20
   0  -3   1 1108.19   29.30
   0  -3  -1 1109.79   29.30
   0  -3   1 1098.79   29.30
   0   3   1 1082.19   29.30
   0   3  -1 1077.69   29.30
   0   3  -1 1082.49   29.30
   0   3   1 1084.69   29.30
   0   3   1 1091.59   29.30
   0   3  -1 1083.79   29.30
   0   3   1 1023.50   29.30
   0   3  -1 1114.49   29.30
   1  -3   1 5119.29  130.99
   1  -3   1 4983.40  130.99
  -1  -3  -1 4962.40  130.79
  -1  -3  -1 5012.00  130.79
  -1  -3  -1 4844.42  130.79
   1   3   1 4710.63  130.99
   1   3   1 4737.73  130.99
  -1   3  -1 5045.80  130.89
  -1   3  -1 4790.12  130.79
  -1   3  -1 5043.00  130.99
  -1   3  -1 4696.53  130.99
   1   3   1 4867.11  131.09
   1   3   1 4688.63  130.69
   2  -3   1   47.90    1.50
  -2  -3  -1   49.00    1.40
   2  -3   1   46.10    1.50
  -2  -3  -1   46.70    1.50
  -2  -3  -1   47.80    1.50
  -2   3  -1   49.60    1.60
   2   3   1   52.89    1.70
  -2   3  -1   49.80    1.60
   2   3   1   50.39    1.60
  -2   3  -1   53.19    1.50
   2   3   1   50.89    1.50
  -2   3  -1   49.10    1.60
  -3  -3  -1    7.90    0.30
  -3  -3  -1    7.80    0.60
   3  -3   1    8.40    0.50
   3  -3   1    6.50    0.70
  -3   3  -1    4.20    0.50
  -3   3  -1    6.80    0.40
   3   3   1    5.90    0.50
   3   3   1    5.40    0.60
   3   3   1    5.10    0.60
  -3   3  -1    4.60    0.60
   4  -3   1 1148.99   31.90
  -4  -3  -1 1239.58   31.80
   4  -3   1 1143.59   31.80
  -4  -3  -1 1120.49   31.90
   4  -3   1 1243.98   31.80
  -4   3  -1 1161.38   31.90
   4   3   1 1229.48   31.80
   4   3   1 1181.48   31.90
  -4   3  -1 1211.28   31.80
   4   3   1 1211.88   32.00
   4   3   1 1199.88   31.80
  -4   3  -1 1158.28   32.00
  -5  -3  -1  189.88    5.10
  -5  -3  -1  184.28    5.10
   5  -3   1  192.98    5.00
   5  -3   1  185.98    5.00
   5  -3   1  181.78    5.30
   5   3   1  194.48    5.10
  -5   3  -1  184.18    5.10
  -5   3  -1  185.78    5.10
   5   3   1  190.48    5.20
   5   3   1  180.18    5.40
  -5   3  -1  181.78    5.10
  -5   3  -1  181.58    5.30
   5   3   1  180.38    5.10
  -6  -3  -1  134.09    3.70
   6  -3   1  129.49    3.90
  -6  -3  -1  130.39    3.60
  -6  -3  -1  131.19    3.70
  -6   3  -1  128.89    3.70
   6   3   1  128.49    4.00
  -6   3  -1  127.89    3.60
   6   3   1  134.19    3.60
  -6   3  -1  128.29    3.90
   6   3   1  129.39    3.80
  -6   3  -1  130.89    3.70
   6   3   1  135.49    3.60
  -7  -3  -1  369.56   10.30
   7  -3   1  378.16   10.50
  -7  -3  -1  387.36   10.30
  -7   3  -1  385.26   10.30
  -7   3  -1  374.56   10.30
  -7   3  -1  379.46   10.30
   7   3   1  371.66   10.60
   7   3   1  386.56   10.40
  -7   3  -1  374.56   10.50
  -8  -3  -1   23.30    1.00
   8  -3   1   23.00    1.60
  -8  -3  -1   26.40    1.10
  -8   3  -1   25.20    1.20
   8   3   1   26.20    1.60
   8   3   1   28.90    1.30
  -8   3  -1   28.10    1.40
  -8   3  -1   27.60    1.00
  -9  -3  -1  121.59    3.50
   9  -3   1  115.99    3.80
   9   3   1  116.39    3.90
  -9   3  -1  121.99    3.40
   9   3   1  125.29    3.60
  -9   3  -1  119.49    3.80
 -10  -3  -1    2.40    0.60
  10  -3   1    2.60    1.10
 -10   3  -1    2.70    0.60
  10   3   1    3.60    1.20
 -10   3  -1    1.60    1.00
  10   3   1    3.70    0.90
  11  -3   1   57.29    2.60
 -11  -3  -1   55.39    1.90
  11   3   1   57.69    2.60
 -11   3  -1   55.29    1.80
 -11   3  -1   57.39    2.40
  12  -3   1    4.20    1.30
 -12  -3  -1    4.60    0.70
 -12   3  -1    4.20    1.40
  12   3   1    5.00    1.40
 -12   3  -1    4.90    0.70
 -13  -3  -1    7.20    0.80
  13  -3   1    4.10    1.40
 -13   3  -1    9.00    1.60
 -13   3  -1    9.00    1.60
  13   3   1    7.90    1.60
 -13   3  -1    8.90    0.80
 -14  -3  -1    5.20    0.80
  14  -3   1    3.50    1.70
 -14   3  -1    3.10    1.60
  14   3   1    1.20    1.80
 -14   3  -1    4.00    0.70
 -14   3  -1    2.70    1.70
 -15  -3  -1   -0.40    0.80
  15  -3   1    0.00    1.70
  15   3   1   -1.90    1.80
 -15   3  -1    1.90    1.80
 -15   3  -1    0.70    0.70
 -16  -3  -1    2.40    0.90
  16  -3   1    1.80    1.90
 -16   3  -1    0.10    0.80
 -16   3  -1    0.10    2.00
  16   3   1    0.80    2.00
  17  -3   1    0.40    2.20
 -17  -3  -1    0.00    1.00
 -17   3  -1   -2.10    2.20
 -17   3  -1    1.10    0.80
  17   3   1    2.40    2.30
 -17  -4   1    0.40    1.20
  17  -4  -1    0.50    2.10
  17   4  -1   -2.80    2.30
 -17   4   1   -0.40    1.10
 -17   4   1   -3.00    2.10
  16  -4  -1   -1.20    1.80
 -16  -4   1    0.00    1.00
 -16   4   1    3.40    1.90
  16   4  -1   -0.40    1.90
 -16   4   1    1.60    1.00
 -15  -4   1    9.80    1.20
  15  -4  -1   12.50    2.10
 -15   4   1   10.40    2.10
  15   4  -1    5.30    2.20
 -15   4   1    9.60    1.10
 -14  -4   1   16.90    1.50
  14  -4  -1   11.80    1.70
 -14   4   1   11.90    1.80
 -14   4   1   14.70    1.40
  14   4  -1   12.30    2.00
  13  -4  -1    6.70    1.50
 -13  -4   1    8.30    1.00
 -13   4   1    4.80    1.60
  13   4  -1    7.60    1.80
 -13   4   1    4.80    1.50
 -13   4   1    8.30    0.90
  12  -4  -1   29.00    2.30
 -12  -4   1   27.10    1.50
 -12   4   1   31.40    2.00
 -12   4   1   28.80    1.50
 -12   4   1   28.70    2.40
  12   4  -1   27.40    2.20
 -11  -4   1   95.49    3.00
  11  -4  -1   96.69    3.40
  11   4  -1   96.69    3.70
 -11   4   1   92.59    3.00
 -11   4   1   92.69    3.40
 -11   4   1   93.69    3.30
  10  -4  -1    1.90    1.20
 -10  -4   1    3.40    0.70
  10   4  -1    2.70    1.30
 -10   4   1    2.70    0.80
 -10   4   1    3.50    1.10
  -9  -4   1   14.70    1.10
   9  -4  -1   15.00    1.30
   9   4  -1   13.50    0.50
   9   4  -1   13.50    0.50
  -9   4   1   13.00    1.30
   9   4  -1   13.70    1.50
  -9   4   1   14.10    1.10
  -8  -4   1    2.10    0.60
  -8  -4   1   -0.10    0.60
   8  -4  -1    1.20    1.00
   8   4  -1    1.50    0.40
  -8   4   1    1.90    0.60
   8   4  -1    1.70    1.00
   8   4  -1    1.50    0.50
   8   4  -1    1.10    0.70
  -8   4   1    0.50    0.90
   7  -4  -1  124.69    3.40
  -7  -4   1  121.69    3.50
   7  -4  -1  118.89    3.30
  -7  -4   1  119.39    3.50
   7  -4  -1  117.59    3.70
   7   4  -1  122.99    3.50
   7   4  -1  113.99    3.80
  -7   4   1  112.79    3.50
  -7   4   1  119.49    3.70
   7   4  -1  122.99    3.40
   6  -4  -1    5.90    0.60
   6  -4  -1    6.70    0.70
   6  -4  -1    5.80    0.90
  -6  -4   1    5.80    0.60
  -6  -4   1    4.90    0.60
   6   4  -1    6.20    0.70
  -6   4   1    6.60    0.70
   6   4  -1    5.20    0.90
  -6   4   1    5.90    0.80
   6   4  -1    5.80    0.60
  -5  -4   1   16.80    0.80
  -5  -4   1   18.60    1.00
   5  -4  -1   16.40    1.10
   5  -4  -1   15.30    0.70
   5  -4  -1   17.50    0.90
  -5  -4   1   18.60    0.90
   5   4  -1   17.00    0.90
  -5   4   1   19.20    1.10
   5   4  -1   17.60    0.90
  -5   4   1   16.10    1.00
   5   4  -1   15.00    1.20
  -4  -4   1  156.78    4.40
   4  -4  -1  146.99    4.30
   4  -4  -1  158.08    4.50
  -4  -4   1  152.78    4.40
  -4  -4   1  152.88    4.30
   4   4  -1  155.08    4.40
  -4   4   1  167.08    4.50
   4   4  -1  153.28    4.40
  -4   4   1  152.48    4.40
   4   4  -1  158.38    4.60
  -4   4   1  155.28    4.50
   3  -4  -1  969.40   26.00
  -3  -4   1  981.20   25.90
  -3  -4   1  952.00   26.00
  -3  -4   1  960.30   26.00
   3  -4  -1  944.91   25.90
   3   4  -1 1012.50   26.00
  -3   4   1  958.40   26.10
   3   4  -1  973.60   26.00
  -3   4   1  970.80   25.80
  -3   4   1  971.20   26.00
  -3   4   1  946.31   26.00
   3   4  -1  961.20   26.10
   3   4  -1  951.90   26.00
  -2  -4   1   57.19    1.90
   2  -4  -1   60.89    1.90
  -2  -4   1   59.29    1.80
   2  -4  -1   61.59    1.80
  -2  -4   1   58.19    1.80
   2  -4  -1   59.29    1.90
  -2   4   1   56.29    1.90
   2   4  -1   61.99    1.90
  -2   4   1   59.89    1.70
   2   4  -1   56.39    2.00
  -2   4   1   59.49    2.00
  -2   4   1   57.19    1.90
   2   4  -1   61.49    1.90
  -1  -4   1  359.66   10.00
   1  -4  -1  362.66   10.00
   1  -4  -1  364.86   10.00
  -1  -4   1  376.86   10.00
  -1  -4   1  375.06   10.00
   1  -4  -1  360.46   10.00
  -1   4   1  362.46   10.10
  -1   4   1  378.76   10.00
   1   4  -1  373.96   10.10
   1   4  -1  376.86   10.10
  -1   4   1  369.46   10.10
  -1   4   1  368.16   10.10
   1   4  -1  366.86   10.10
   1   4  -1  361.56   10.10
   0  -4   1  599.54   16.00
   0  -4  -1  589.24   16.00
   0  -4  -1  606.44   16.00
   0  -4   1  596.04   16.00
   0  -4  -1  577.94   16.00
   0  -4   1  587.94   16.00
   0   4  -1  589.24   16.10
   0   4   1  582.04   16.10
   0   4  -1  600.84   16.10
   0   4  -1  587.24   16.10
   0   4   1  606.94   16.00
   0   4   1  588.64   16.10
   0   4  -1  589.84   16.10
   0   4   1  605.14   16.10
  -1  -4  -1    7.90    0.70
   1  -4   1    8.40    0.70
  -1  -4  -1    8.60    0.70
  -1  -4  -1    7.10    0.50
   1  -4   1    7.80    0.70
   1  -4   1    8.30    0.60
  -1   4  -1    7.50    0.60
   1   4   1    8.10    0.80
   1   4   1    8.40    0.90
   1   4   1    8.30    0.80
  -1   4  -1    8.20    0.80
  -1   4  -1    7.50    0.80
   1   4   1    7.80    0.80
  -1   4  -1    7.20    0.80
   2  -4   1  554.34   16.00
   2  -4   1  591.74   15.90
  -2  -4  -1  597.84   15.80
  -2  -4  -1  591.84   15.90
   2  -4   1  594.44   16.00
  -2  -4  -1  600.84   16.00
  -2   4  -1  615.54   16.00
  -2   4  -1  585.54   16.00
   2   4   1  588.94   16.00
  -2   4  -1  594.74   15.90
   2   4   1  582.04   16.00
   2   4   1  588.24   16.00
   2   4   1  584.34   16.00
  -2   4  -1  584.24   16.00
   3  -4   1  658.63   17.50
   3  -4   1  651.33   17.60
  -3  -4  -1  679.43   17.60
  -3  -4  -1  654.13   17.60
  -3  -4  -1  676.93   17.50
   3   4   1  623.04   17.70
  -3   4  -1  641.14   17.60
  -3   4  -1  657.53   17.60
   3   4   1  641.24   17.60
  -3   4  -1  677.83   17.50
   3   4   1  605.14   17.60
  -3   4  -1  639.74   17.70
  -4  -4  -1  146.79    4.20
  -4  -4  -1  143.59    4.20
   4  -4   1  150.08    4.20
   4  -4   1  150.58    4.20
  -4  -4  -1  152.58    4.10
   4  -4   1  148.49    4.30
   4   4   1  151.48    4.50
  -4   4  -1  156.98    4.10
  -4   4  -1  145.89    4.40
  -4   4  -1  154.68    4.30
   4   4   1  151.78    4.30
   4   4   1  140.29    4.20
   5  -4   1  251.67    6.70
   5  -4   1  239.98    6.90
   5  -4   1  235.88    6.60
  -5  -4  -1  246.58    6.60
  -5  -4  -1  246.78    6.80
  -5   4  -1  232.18    6.80
  -5   4  -1  249.78    6.60
  -5   4  -1  238.98    6.90
   5   4   1  242.08    6.80
   5   4   1  245.88    6.70
   5   4   1  231.38    7.00
   5   4   1  262.17    6.70
   6  -4   1   98.79    2.70
   6  -4   1  102.19    2.80
   6  -4   1   90.39    3.10
  -6  -4  -1  101.59    3.00
   6   4   1   97.19    2.80
   6   4   1   97.69    3.00
   6   4   1  103.89    2.80
  -6   4  -1   96.19    3.10
  -6   4  -1   94.89    2.90
   6   4   1   99.99    3.30
   7  -4   1    6.50    0.90
  -7  -4  -1    7.90    0.70
   7   4   1    6.50    0.80
   7   4   1    7.70    0.60
  -7   4  -1    6.70    0.70
  -7   4  -1    8.20    1.00
   7   4   1    7.50    0.60
   7   4   1    6.30    1.10
   8  -4   1   66.29    2.50
  -8  -4  -1   64.49    2.20
   8   4   1   67.49    2.60
  -8   4  -1   68.79    2.50
   8   4   1   67.29    2.30
  -8   4  -1   69.29    2.20
   9  -4   1  291.77    8.70
  -9  -4  -1  307.47    8.40
  -9   4  -1  318.37    8.70
   9   4   1  308.37    8.50
   9   4   1  299.67    8.80
  -9   4  -1  302.57    8.40
  10  -4   1    2.90    1.20
 -10  -4  -1    0.80    0.70
 -10   4  -1    1.00    0.60
  10   4   1    0.30    1.10
 -10   4  -1    1.90    1.30
  10   4   1    0.40    1.40
 -11  -4  -1    1.40    0.80
  11  -4   1    0.90    1.40
  11   4   1    0.60    1.40
 -11   4  -1   -1.30    1.20
 -11   4  -1    1.90    0.70
 -12  -4  -1    1.50    0.80
  12  -4   1    1.00    1.40
  12   4   1    1.40    1.50
 -12   4  -1    0.10    1.40
 -12   4  -1    0.60    0.70
 -13  -4  -1    3.30    0.90
  13  -4   1   -0.70    1.40
 -13   4  -1    3.40    0.80
  13   4   1    0.80    1.60
 -13   4  -1   -1.40    1.60
  14  -4   1   -0.50    1.50
 -14  -4  -1   -0.30    0.90
 -14   4  -1    0.90    1.60
 -14   4  -1   -1.40    1.70
 -14   4  -1    0.70    0.90
  14   4   1    2.80    1.80
 -15  -4  -1    3.20    1.00
  15  -4   1    6.90    2.00
 -15   4  -1    3.30    1.00
 -15   4  -1    5.40    1.90
  15   4   1    1.80    1.90
 -16  -4  -1    4.00    1.10
  16  -4   1    4.60    2.10
 -16   4  -1    5.60    1.00
 -16   4  -1    4.90    2.10
  16   4   1    4.70    2.00
 -17  -4  -1    0.20    1.10
 -17   4  -1    3.80    2.30
  17   4   1    0.80    2.10
 -17   4  -1    1.10    1.00
  16  -5  -1    1.40    2.20
 -16  -5   1   -1.00    1.20
  16   5  -1    0.90    2.10
 -16   5   1    1.30    2.30
 -16   5   1    0.10    1.20
  15  -5  -1    1.50    2.00
 -15  -5   1   -0.10    1.20
  15   5  -1    1.80    2.00
 -15   5   1    0.30    1.80
 -15   5   1    0.70    1.10
  14  -5  -1   -1.10    1.60
 -14  -5   1    0.90    1.00
 -14   5   1    2.90    1.70
 -14   5   1   -0.90    1.00
 -14   5   1    3.10    3.00
  14   5  -1   -3.60    1.70
  13  -5  -1   -1.20    1.50
 -13  -5   1   -0.60    1.00
 -13   5   1   -0.90    1.50
 -13   5   1   -0.40    1.70
 -13   5   1    0.60    1.00
  13   5  -1    1.80    1.80
 -12  -5   1    1.90    1.00
  12  -5  -1    0.50    1.60
 -12   5   1    2.30    1.00
  12   5  -1    2.10    1.50
 -12   5   1    0.80    1.60
 -12   5   1    3.00    1.50
  11  -5  -1    1.00    1.30
 -11  -5   1    2.00    0.90
  11   5  -1    1.60    1.50
 -11   5   1    1.40    1.40
 -11   5   1    3.90    0.90
 -10  -5   1   66.19    2.30
  10  -5  -1   59.59    2.70
 -10   5   1   63.79    2.70
  10   5  -1   61.59    1.80
  10   5  -1   59.89    2.80
 -10   5   1   64.89    2.30
   9  -5  -1   28.30    2.20
  -9  -5   1   33.60    1.60
   9   5  -1   33.10    1.30
  -9   5   1   32.00    1.60
   9   5  -1   35.40    2.10
  -9   5   1   31.70    1.90
   8  -5  -1   38.90    2.00
  -8  -5   1   38.40    1.80
   8  -5  -1   41.00    1.30
   8   5  -1   40.10    2.30
  -8   5   1   37.80    1.70
   8   5  -1   39.20    1.80
  -8   5   1   43.60    2.00
   8   5  -1   40.90    1.50
  -7  -5   1  103.69    3.10
   7  -5  -1   96.49    3.40
   7  -5  -1   96.89    2.80
   7   5  -1   96.09    3.00
  -7   5   1  100.29    3.10
   7   5  -1   96.29    3.40
  -7   5   1   97.19    3.30
   7   5  -1  100.59    3.00
   6  -5  -1   62.29    2.30
  -6  -5   1   63.09    2.20
  -6  -5   1   64.39    1.90
   6  -5  -1   59.99    1.90
   6   5  -1   63.59    2.10
   6   5  -1   57.19    2.10
  -6   5   1   66.49    2.40
  -6   5   1   60.99    2.20
   6   5  -1   58.19    2.40
   5  -5  -1   14.90    0.90
  -5  -5   1   17.80    1.10
  -5  -5   1   16.10    0.90
   5  -5  -1   16.20    1.20
   5   5  -1   16.40    1.10
   5   5  -1   20.50    1.00
  -5   5   1   16.10    1.10
   5   5  -1   12.30    1.30
  -5   5   1   13.60    1.20
  -4  -5   1  212.18    6.10
   4  -5  -1  216.18    6.20
   4  -5  -1  215.38    6.00
  -4  -5   1  219.88    6.10
  -4  -5   1  222.18    6.00
   4   5  -1  219.28    6.10
   4   5  -1  212.18    6.30
  -4   5   1  211.18    6.20
   4   5  -1  210.68    6.10
  -4   5   1  217.58    6.10
   3  -5  -1   55.19    2.00
  -3  -5   1   59.09    1.80
   3  -5  -1   53.39    1.80
  -3  -5   1   54.59    1.90
  -3  -5   1   57.39    2.00
   3   5  -1   54.89    2.10
  -3   5   1   63.09    2.10
   3   5  -1   57.59    2.00
  -3   5   1   59.09    1.70
   3   5  -1   58.69    1.90
  -3   5   1   57.59    2.10
   3   5  -1   58.69    2.00
  -3   5   1   57.99    2.10
  -2  -5   1  633.24   17.00
  -2  -5   1  639.44   16.90
   2  -5  -1  633.74   17.00
  -2  -5   1  640.04   17.00
   2  -5  -1  625.94   17.00
   2  -5  -1  611.14   17.00
   2   5  -1  625.44   17.00
  -2   5   1  624.04   17.10
  -2   5   1  635.84   17.10
   2   5  -1  632.94   17.10
   2   5  -1  613.34   17.00
   2   5  -1  629.54   17.00
  -2   5   1  632.04   16.90
  -2   5   1  600.94   17.10
   1  -5  -1   11.90    0.90
  -1  -5   1   12.90    0.90
   1  -5  -1   12.90    0.90
  -1  -5   1   12.70    0.90
  -1  -5   1   12.60    0.80
   1  -5  -1   13.60    0.90
   1   5  -1   13.10    1.00
  -1   5   1   12.50    0.80
   1   5  -1   12.70    1.00
  -1   5   1   11.30    1.00
   1   5  -1   12.30    1.00
  -1   5   1   13.50    1.00
   1   5  -1   14.30    1.10
  -1   5   1   10.60    1.00
   0  -5  -1  171.08    4.80
   0  -5  -1  173.58    4.80
   0  -5   1  164.98    4.80
   0  -5  -1  167.68    4.80
   0  -5   1  176.78    4.80
   0  -5   1  173.38    4.80
   0   5  -1  159.28    4.90
   0   5   1  176.58    4.90
   0   5   1  170.88    4.90
   0   5  -1  164.38    4.80
   0   5   1  164.38    4.90
   0   5   1  164.08    4.80
   0   5  -1  172.48    4.90
   1  -5   1  201.78    5.70
  -1  -5  -1  207.58    5.70
  -1  -5  -1  207.78    5.80
  -1  -5  -1  199.28    5.80
   1  -5   1  196.18    5.70
   1  -5   1  211.08    5.80
  -1   5  -1  209.18    5.90
  -1   5  -1  204.08    5.70
  -1   5  -1  204.28    5.80
   1   5   1  214.68    5.80
  -1   5  -1  213.88    5.80
   1   5   1  197.58    5.80
   1   5   1  208.68    5.80
   1   5   1  197.18    5.80
   2  -5   1  167.78    4.90
  -2  -5  -1  160.78    4.80
  -2  -5  -1  169.68    4.80
  -2  -5  -1  176.68    4.70
   2  -5   1  177.08    4.80
   2  -5   1  165.48    4.80
   2   5   1  169.88    4.90
   2   5   1  179.78    4.90
  -2   5  -1  167.28    4.90
  -2   5  -1  163.78    4.90
   2   5   1  174.28    5.00
  -2   5  -1  171.48    4.80
  -2   5  -1  171.18    4.90
   2   5   1  164.88    4.90
  -3  -5  -1   50.79    1.80
  -3  -5  -1   47.40    1.80
  -3  -5  -1   54.99    1.60
   3  -5   1   50.69    1.90
   3  -5   1   52.49    1.70
  -3   5  -1   53.59    1.90
  -3   5  -1   56.39    1.70
   3   5   1   53.99    1.90
  -3   5  -1   53.69    2.00
   3   5   1   53.59    2.00
   3   5   1   52.99    1.80
  -3   5  -1   50.29    1.90
   4  -5   1   17.30    0.90
  -4  -5  -1   15.80    1.10
   4  -5   1   15.30    1.20
  -4   5  -1   16.30    1.10
  -4   5  -1   15.20    1.20
   4   5   1   16.80    1.30
   4   5   1   17.30    1.10
   4   5   1   15.30    1.00
   5  -5   1   53.89    1.70
   5  -5   1   54.79    2.00
  -5  -5  -1   53.49    1.90
  -5   5  -1   51.39    2.10
  -5   5  -1   54.69    2.00
   5   5   1   55.79    2.00
   5   5   1   53.29    1.80
   5   5   1   52.99    2.30
  -6  -5  -1   83.39    2.70
   6  -5   1   86.59    2.90
   6  -5   1   85.79    2.50
   6   5   1   87.99    2.60
   6   5   1   88.29    2.70
   6   5   1   78.09    3.00
  -6   5  -1   86.39    2.90
  -6   5  -1   87.69    2.80
   7  -5   1   48.00    1.50
   7  -5   1   45.20    2.10
  -7  -5  -1   49.10    1.90
   7   5   1   47.50    1.90
  -7   5  -1   52.99    1.90
   7   5   1   51.29    2.40
  -7   5  -1   50.29    2.10
   7   5   1   46.90    1.70
  -8  -5  -1    0.90    0.70
   8  -5   1    0.50    1.00
   8   5   1    0.00    0.90
   8   5   1    0.40    1.20
  -8   5  -1   -0.50    0.70
   8   5   1   -0.50    0.50
  -8   5  -1   -0.80    1.10
  -9  -5  -1   10.00    1.00
   9  -5   1   10.10    1.40
   9   5   1    8.00    0.50
   9   5   1    6.40    1.40
  -9   5  -1    7.00    1.30
   9   5   1    7.60    0.50
   9   5   1    9.30    1.10
  -9   5  -1    9.00    0.90
 -10  -5  -1   54.79    2.10
  10  -5   1   55.09    2.50
 -10   5  -1   55.39    2.50
 -10   5  -1   53.89    2.10
  10   5   1   52.89    2.70
  11  -5   1    4.60    1.40
 -11  -5  -1    4.20    0.90
 -11   5  -1    3.10    1.50
 -11   5  -1    2.40    0.90
  11   5   1    3.40    1.60
  12  -5   1    5.30    1.70
 -12  -5  -1    5.00    1.00
 -12   5  -1    4.70    0.90
  12   5   1    4.50    1.90
 -12   5  -1    4.80    1.70
  13  -5   1    2.00    1.80
 -13  -5  -1    2.10    1.00
  13   5   1    1.30    1.70
 -13   5  -1    2.40    1.00
 -13   5  -1    0.70    1.80
  14  -5   1    1.20    1.90
 -14  -5  -1    2.20    1.00
 -14   5  -1    2.90    2.00
 -14   5  -1    2.40    1.90
 -14   5  -1    1.10    1.00
  14   5   1   -2.70    1.80
  15  -5   1    1.20    2.10
 -15  -5  -1    1.20    1.10
 -15   5  -1   -0.70    2.40
 -15   5  -1    4.00    2.20
  15   5   1    0.00    2.00
 -15   5  -1    2.60    1.10
  16  -5   1    1.70    2.20
 -16  -5  -1    1.40    1.20
 -16   5  -1    0.90    1.20
  16   5   1   -0.40    2.30
 -16   5  -1    0.50    2.30
  15  -6  -1    0.90    2.10
 -15  -6   1    0.90    1.30
 -15   6   1    0.20    1.30
  15   6  -1   -0.50    2.40
 -15   6   1    1.00    2.20
 -14  -6   1    1.40    1.30
  14  -6  -1    0.40    1.80
 -14   6   1    1.00    1.20
  14   6  -1    1.90    2.20
 -14   6   1   -0.30    1.80
 -14   6   1   -0.10    2.00
 -13  -6   1    8.10    1.30
  13  -6  -1   10.70    1.90
 -13   6   1   11.10    1.30
  13   6  -1    8.40    2.10
 -13   6   1   11.40    1.90
 -13   6   1   11.10    1.90
  12  -6  -1    4.20    1.60
 -12  -6   1    3.30    1.20
 -12   6   1    4.50    1.20
  12   6  -1    6.20    2.00
 -12   6   1    6.30    1.70
 -12   6   1   10.40    2.00
 -11  -6   1    6.50    1.20
  11  -6  -1    8.00    1.70
 -11   6   1    4.00    1.60
  11   6  -1    7.30    1.90
 -11   6   1    4.60    1.10
  10  -6  -1    1.00    1.60
 -10  -6   1    1.10    1.00
 -10   6   1   -0.10    1.00
 -10   6   1    1.30    1.60
  10   6  -1    1.10    1.50
  10   6  -1    0.90    0.60
   9  -6  -1    2.60    1.40
  -9  -6   1    2.50    1.00
   9  -6  -1    1.80    0.50
  -9   6   1    1.80    1.40
   9   6  -1    1.50    1.40
  -9   6   1    3.20    1.10
   9   6  -1    1.40    0.70
  -8  -6   1   85.79    2.90
   8  -6  -1   79.09    3.10
   8  -6  -1   83.59    2.50
   8   6  -1   83.59    3.30
  -8   6   1   85.39    3.10
   8   6  -1   80.49    2.70
  -8   6   1   84.69    2.90
  -7  -6   1  152.88    4.60
   7  -6  -1  146.59    4.40
   7  -6  -1  153.68    4.90
   7   6  -1  156.68    4.50
  -7   6   1  151.58    4.80
   7   6  -1  160.08    5.00
   7   6  -1  152.88    4.50
  -7   6   1  159.88    4.70
  -6  -6   1  512.05   13.80
   6  -6  -1  497.65   13.90
   6  -6  -1  496.75   13.70
  -6   6   1  494.15   13.90
   6   6  -1  514.95   13.80
   6   6  -1  497.65   13.80
  -6   6   1  506.85   13.80
   6   6  -1  502.35   14.10
   5  -6  -1    3.20    1.10
   5  -6  -1    2.90    0.70
  -5  -6   1    1.90    0.80
   5   6  -1    2.20    0.80
  -5   6   1    3.30    0.90
   5   6  -1    2.40    0.80
   5   6  -1    4.10    1.20
  -5   6   1    2.50    1.10
  -4  -6   1   11.50    1.20
   4  -6  -1   10.80    1.00
  -4  -6   1   11.10    0.90
   4  -6  -1   11.10    0.90
  -4   6   1   10.90    1.20
   4   6  -1    9.20    1.10
   4   6  -1    9.30    1.00
   4   6  -1    8.60    0.90
  -4   6   1   11.60    1.20
   3  -6  -1    2.80    0.70
  -3  -6   1    2.50    0.60
  -3  -6   1    1.80    0.70
   3  -6  -1    2.60    0.80
  -3  -6   1    2.50    0.80
   3   6  -1    2.00    1.00
  -3   6   1    0.40    0.90
  -3   6   1    2.70    0.80
   3   6  -1    2.50    0.80
   3   6  -1    1.80    0.70
   2  -6  -1   50.39    1.80
  -2  -6   1   50.49    1.90
  -2  -6   1   50.59    1.70
  -2  -6   1   48.50    1.80
   2  -6  -1   50.39    1.90
   2   6  -1   46.50    2.00
   2   6  -1   50.39    2.00
  -2   6   1   48.30    2.00
   2   6  -1   49.90    1.90
  -2   6   1   50.99    2.00
  -2   6   1   46.30    1.90
   1  -6  -1    3.50    0.80
   1  -6  -1    1.60    0.70
  -1  -6   1    2.50    0.70
  -1  -6   1    4.50    0.80
  -1  -6   1    3.20    0.70
   1  -6  -1    2.10    0.80
   1   6  -1    3.90    0.90
   1   6  -1    3.00    0.90
   1   6  -1    2.10    0.80
   1   6  -1    3.10    0.80
  -1   6   1    3.80    0.70
  -1   6   1    3.30    0.80
  -1   6   1    1.70    0.80
  -1   6   1    3.50    0.90
   0  -6   1   35.30    1.50
   0  -6   1   34.80    1.50
   0  -6  -1   35.50    1.60
   0  -6  -1   35.20    1.50
   0  -6   1   34.70    1.50
   0  -6  -1   35.00    1.50
   0   6  -1   38.00    1.70
   0   6   1   35.40    1.70
   0   6  -1   33.70    1.60
   0   6  -1   37.70    1.70
   0   6   1   40.20    1.60
   0   6   1   36.40    1.70
   0   6   1   35.10    1.50
   0   6  -1   35.20    1.50
   1  -6   1    3.90    0.70
  -1  -6  -1    3.60    0.80
  -1  -6  -1    3.60    0.60
   1  -6   1    2.90    0.70
  -1  -6  -1    2.00    0.70
  -1   6  -1    3.00    0.80
  -1   6  -1    3.90    0.70
   1   6   1    1.90    0.90
  -1   6  -1    2.00    0.90
   1   6   1    2.00    0.80
  -1   6  -1    4.00    0.80
   1   6   1    4.20    0.90
   1   6   1    2.40    0.80
   2  -6   1  255.47    7.20
   2  -6   1  262.47    7.30
  -2  -6  -1  268.17    7.30
  -2  -6  -1  265.47    7.20
  -2  -6  -1  262.57    7.20
   2   6   1  251.17    7.30
  -2   6  -1  250.07    7.30
  -2   6  -1  251.47    7.30
  -2   6  -1  260.77    7.30
   2   6   1  255.17    7.30
   2   6   1  256.17    7.30
  -2   6  -1  254.87    7.30
   3  -6   1   26.40    1.30
  -3  -6  -1   26.40    1.40
   3  -6   1   27.30    1.50
   3   6   1   26.50    1.50
  -3   6  -1   27.60    1.60
   3   6   1   23.40    1.60
  -3   6  -1   27.20    1.50
   3   6   1   26.70    1.40
  -4  -6  -1   41.00    1.80
   4  -6   1   41.30    1.80
   4  -6   1   44.00    1.60
   4   6   1   45.70    1.80
   4   6   1   44.30    2.10
  -4   6  -1   44.80    2.10
  -4   6  -1   44.00    1.80
   4   6   1   43.90    1.90
  -5  -6  -1    1.30    0.80
   5  -6   1    2.00    0.60
   5  -6   1    3.90    1.20
   5   6   1    3.30    0.80
  -5   6  -1    2.30    0.80
  -5   6  -1    3.40    1.10
   5   6   1    0.80    1.00
   5   6   1    1.60    1.10
  -6  -6  -1   35.80    1.70
   6  -6   1   39.60    2.10
   6  -6   1   36.50    1.40
   6   6   1   36.90    1.60
   6   6   1   37.50    2.00
  -6   6  -1   36.80    1.70
   6   6   1   34.60    1.80
  -6   6  -1   32.80    2.00
   7  -6   1   34.90    1.30
   7  -6   1   29.00    1.90
  -7  -6  -1   37.20    1.70
  -7   6  -1   38.10    2.10
   7   6   1   37.50    1.80
   7   6   1   35.30    2.10
   7   6   1   36.00    1.60
  -7   6  -1   34.80    1.70
  -8  -6  -1  175.18    5.10
   8  -6   1  169.08    4.80
   8  -6   1  170.68    5.40
   8   6   1  175.68    5.20
   8   6   1  175.48    4.90
  -8   6  -1  171.48    5.10
   8   6   1  169.98    5.60
  -8   6  -1  178.98    5.40
  -9  -6  -1   11.40    1.10
   9  -6   1    7.70    1.50
   9   6   1    9.60    1.60
   9   6   1    8.10    0.70
  -9   6  -1   10.00    1.10
  -9   6  -1   13.80    1.60
  10  -6   1    9.10    1.60
 -10  -6  -1   13.00    1.20
  10   6   1   10.60    1.70
 -10   6  -1   10.80    1.10
 -10   6  -1   10.00    1.70
  11  -6   1    5.20    1.60
 -11  -6  -1   -0.80    1.00
 -11   6  -1    2.70    1.00
 -11   6  -1    1.20    1.60
  11   6   1    3.60    1.70
 -12  -6  -1    0.70    1.10
  12  -6   1    0.30    1.60
 -12   6  -1   -0.20    1.70
  12   6   1    0.80    1.70
 -12   6  -1    2.50    1.00
 -13  -6  -1    0.40    1.10
  13  -6   1    0.10    1.70
 -13   6  -1    0.00    1.10
 -13   6  -1   -1.00    2.00
  13   6   1   -1.00    1.80
 -14  -6  -1   10.70    1.40
  14  -6   1   11.30    2.00
 -14   6  -1   10.40    1.30
 -14   6  -1   10.40    2.10
  14   6   1   11.90    2.40
 -14   6  -1   11.70    2.30
  15  -6   1   -0.20    2.00
 -15  -6  -1    1.20    1.30
 -15   6  -1    0.80    2.10
 -15   6  -1   -0.50    2.10
  15   6   1   -0.60    2.10
 -15   6  -1    0.10    1.30
  14  -7  -1   -1.10    2.30
 -14  -7   1    1.00    1.40
  14   7  -1    3.60    2.20
 -14   7   1    0.50    2.10
 -14   7   1    3.00    2.10
 -14   7   1    0.90    1.40
 -13  -7   1   -1.30    1.30
  13  -7  -1    4.20    1.90
 -13   7   1   -1.30    1.90
 -13   7   1   -0.20    2.20
  13   7  -1    2.10    2.20
 -13   7   1    1.50    1.30
 -12  -7   1    1.40    1.30
  12  -7  -1    1.70    1.70
 -12   7   1    0.90    1.30
 -12   7   1    0.50    1.80
  12   7  -1   -1.40    2.00
 -12   7   1    1.20    2.10
  11  -7  -1    2.50    1.60
 -11  -7   1    3.90    1.30
 -11   7   1    0.80    1.70
  11   7  -1    1.60    0.60
  11   7  -1    2.30    1.80
 -11   7   1    2.50    1.30
 -10  -7   1    0.40    1.20
  10  -7  -1    1.80    0.40
  10  -7  -1   -1.80    1.50
  10   7  -1    0.50    1.80
 -10   7   1    0.90    1.60
  10   7  -1    2.20    0.80
 -10   7   1    0.70    1.20
   9  -7  -1    2.90    1.50
   9  -7  -1    2.30    0.60
  -9  -7   1    0.70    1.20
  -9   7   1    2.60    1.20
   9   7  -1    2.30    0.90
  -9   7   1    3.40    1.50
   9   7  -1    2.50    1.60
   8  -7  -1   45.80    2.40
  -8  -7   1   42.60    2.20
   8  -7  -1   49.30    1.70
   8   7  -1   47.10    2.00
   8   7  -1   42.00    2.60
  -8   7   1   42.90    2.40
  -8   7   1   48.00    2.40
   7  -7  -1    1.00    0.70
   7  -7  -1    0.10    1.30
  -7  -7   1    0.80    1.00
   7   7  -1    1.40    0.90
  -7   7   1   -1.50    1.10
   7   7  -1   -0.10    1.30
  -7   7   1   -1.90    1.30
   6  -7  -1    3.60    1.30
   6  -7  -1    5.10    0.80
  -6  -7   1    3.40    1.00
  -6   7   1    3.20    1.10
  -6   7   1    4.20    1.30
   6   7  -1    5.60    1.00
   6   7  -1    4.60    1.00
   6   7  -1    5.20    1.50
   5  -7  -1   66.99    2.30
   5  -7  -1   68.89    2.60
  -5  -7   1   71.39    2.50
   5   7  -1   68.19    2.60
  -5   7   1   63.89    2.70
  -5   7   1   65.39    2.60
   5   7  -1   68.49    3.00
   5   7  -1   65.59    2.50
  -4  -7   1    5.90    1.00
   4  -7  -1    5.20    0.90
   4  -7  -1    5.50    1.20
  -4   7   1    7.10    1.10
   4   7  -1    6.60    1.10
  -4   7   1    5.10    1.20
   4   7  -1    4.90    1.20
   4   7  -1    6.60    1.10
   3  -7  -1    8.70    1.10
  -3  -7   1    9.40    1.10
   3  -7  -1    9.60    1.00
   3   7  -1   10.20    1.20
   3   7  -1   11.00    1.30
  -3   7   1   11.20    1.30
   3   7  -1    7.10    1.10
  -3   7   1   10.20    1.30
   2  -7  -1   69.79    2.50
   2  -7  -1   74.49    2.50
  -2  -7   1   70.29    2.40
  -2  -7   1   72.09    2.50
  -2  -7   1   71.09    2.60
   2   7  -1   79.49    2.70
   2   7  -1   71.59    2.60
   2   7  -1   72.99    2.70
  -2   7   1   74.09    2.70
  -2   7   1   72.49    2.70
  -1  -7   1   20.40    1.40
   1  -7  -1   21.60    1.40
  -1  -7   1   19.70    1.30
   1  -7  -1   21.80    1.40
   1   7  -1   20.60    1.40
   1   7  -1   23.40    1.50
  -1   7   1   21.20    1.70
   1   7  -1   23.10    1.50
  -1   7   1   23.20    1.60
   0  -7  -1   25.10    1.40
   0  -7   1   20.90    1.30
   0  -7   1   23.50    1.40
   0  -7  -1   22.80    1.40
   0   7  -1   25.90    1.60
   0   7  -1   23.90    1.50
   0   7  -1   22.70    1.50
   0   7   1   21.40    1.60
   0   7  -1   24.40    1.60
   0   7   1   26.00    1.80
  -1  -7  -1    2.80    0.90
   1  -7   1    3.50    0.90
   1  -7   1    3.60    0.80
  -1  -7  -1    3.40    0.90
   1   7   1    3.00    1.00
  -1   7  -1    5.80    1.30
   1   7   1    3.30    1.20
   1   7   1    4.10    0.90
  -1   7  -1    3.10    1.00
  -1   7  -1    3.80    1.00
   2  -7   1   45.80    1.90
  -2  -7  -1   52.39    2.10
   2  -7   1   48.40    1.90
  -2   7  -1   50.99    2.20
   2   7   1   47.70    2.10
  -2   7  -1   47.20    2.10
   2   7   1   49.10    2.10
   2   7   1   49.60    2.20
   3  -7   1    9.00    0.90
   3  -7   1    8.50    1.10
  -3  -7  -1    9.60    1.10
  -3   7  -1    8.90    1.20
  -3   7  -1    9.30    1.30
   3   7   1    7.80    1.10
   3   7   1    8.20    1.10
   3   7   1    9.40    1.20
   4  -7   1  120.49    3.90
  -4  -7  -1  122.39    3.80
   4  -7   1  119.49    3.70
   4   7   1  119.09    3.80
   4   7   1  123.19    3.80
   4   7   1  117.79    4.00
  -4   7  -1  118.19    3.90
  -4   7  -1  126.99    4.00
   5  -7   1    1.00    0.70
  -5  -7  -1    1.80    1.00
   5  -7   1    2.20    1.10
   5   7   1    1.20    1.10
  -5   7  -1    1.70    1.10
  -5   7  -1    0.90    1.20
   5   7   1   -0.50    0.90
   5   7   1    1.30    1.20
  -6  -7  -1   33.80    1.90
   6  -7   1   31.60    2.20
   6  -7   1   30.70    1.50
   6   7   1   32.50    2.30
  -6   7  -1   31.10    2.30
  -6   7  -1   31.20    1.90
   6   7   1   34.90    1.70
   6   7   1   31.90    1.80
  -7  -7  -1    0.50    1.00
   7  -7   1   -0.60    1.20
   7  -7   1   -0.20    0.60
  -7   7  -1    1.80    1.10
   7   7   1   -0.20    1.50
   7   7   1    0.40    1.10
   7   7   1    1.40    0.90
  -7   7  -1    0.60    1.40
  -8  -7  -1   -0.30    1.00
   8  -7   1    0.10    0.60
   8  -7   1   -1.70    1.40
   8   7   1   -0.80    1.20
  -8   7  -1   -1.50    1.40
   8   7   1   -1.00    1.60
  -8   7  -1   -0.10    1.10
   8   7   1    0.50    0.80
   9  -7   1    2.40    0.50
   9  -7   1    1.40    1.50
  -9  -7  -1   -0.30    1.10
   9   7   1    0.80    1.60
  -9   7  -1    4.50    1.80
   9   7   1    1.60    0.80
  -9   7  -1    1.30    1.10
 -10  -7  -1    4.50    1.20
  10  -7   1    9.50    1.70
 -10   7  -1    7.30    1.90
 -10   7  -1    6.90    1.20
  10   7   1    5.00    0.70
  10   7   1    4.90    2.00
  11  -7   1    1.20    1.90
 -11  -7  -1    0.00    1.20
  11   7   1   -0.20    1.80
 -11   7  -1    0.50    1.10
 -11   7  -1    0.50    1.80
 -12  -7  -1    2.60    1.30
  12  -7   1    3.50    1.90
 -12   7  -1    3.10    1.90
 -12   7  -1    2.90    1.30
  12   7   1    3.90    1.90
  13  -7   1    3.90    1.90
 -13  -7  -1   -2.10    1.20
 -13   7  -1   -1.90    2.20
 -13   7  -1    1.40    1.40
  13   7   1    2.70    2.10
 -14  -7  -1    0.70    1.40
  14  -7   1    1.40    2.30
  14   7   1   -0.10    2.10
 -14   7  -1    5.30    2.20
 -14   7  -1    2.00    1.40
  13  -8  -1    0.20    2.30
 -13  -8   1    1.00    1.60
 -13   8   1    0.90    2.40
  13   8  -1    0.30    2.20
 -13   8   1    3.80    2.20
 -13   8   1   -0.10    1.60
 -12  -8   1   10.60    1.70
  12  -8  -1   10.70    2.10
 -12   8   1   14.30    2.40
  12   8  -1    8.80    2.40
 -12   8   1    9.00    2.20
 -12   8   1    8.90    1.70
 -11  -8   1    1.80    1.50
  11  -8  -1    1.20    1.80
 -11   8   1    4.00    1.60
  11   8  -1   -1.30    2.10
 -11   8   1   -0.10    2.10
  11   8  -1   -0.10    0.80
  10  -8  -1    2.10    0.60
 -10  -8   1    1.00    1.40
  10  -8  -1    1.20    1.70
 -10   8   1    1.80    2.00
  10   8  -1    1.20    1.80
  10   8  -1    2.70    0.90
 -10   8   1    0.20    1.40
  -9  -8   1    6.40    1.40
   9  -8  -1    6.20    0.90
   9  -8  -1    4.30    1.90
   9   8  -1    9.60    1.20
  -9   8   1    8.90    1.50
   9   8  -1    6.00    1.90
  -9   8   1    3.00    1.70
  -8  -8   1   17.70    1.60
   8  -8  -1   20.90    2.10
   8  -8  -1   18.60    1.30
  -8   8   1   18.50    1.70
   8   8  -1   18.30    1.60
  -8   8   1   18.10    1.90
   8   8  -1   20.90    2.30
   7  -8  -1    9.80    1.00
   7  -8  -1   10.10    1.60
  -7  -8   1    4.80    1.30
   7   8  -1    8.40    1.90
  -7   8   1    7.10    1.50
  -7   8   1    9.10    1.60
   7   8  -1    7.40    1.20
  -6  -8   1   31.20    2.00
   6  -8  -1   31.80    1.70
   6  -8  -1   31.70    2.10
   6   8  -1   30.80    1.80
   6   8  -1   33.70    2.30
  -6   8   1   32.10    2.30
  -6   8   1   40.80    2.40
   6   8  -1   33.50    1.90
   5  -8  -1    4.00    1.00
   5  -8  -1    5.20    1.50
  -5  -8   1    5.30    1.20
   5   8  -1    6.30    1.60
  -5   8   1    4.00    1.40
   5   8  -1    5.30    1.30
  -5   8   1    5.90    1.40
   5   8  -1    4.80    1.20
   4  -8  -1   24.20    1.60
  -4  -8   1   24.60    2.20
   4  -8  -1   22.20    2.00
   4   8  -1   23.70    2.20
   4   8  -1   28.00    1.90
  -4   8   1   26.00    2.20
  -4   8   1   23.00    2.00
   4   8  -1   24.40    1.70
   3  -8  -1    1.80    1.20
   3  -8  -1    2.20    1.10
   3   8  -1    1.30    1.40
  -3   8   1    1.20    1.40
  -3   8   1    1.60    1.30
   3   8  -1    1.60    1.20
   3   8  -1    0.30    1.30
   2  -8  -1    1.80    1.10
   2  -8  -1    1.90    1.00
   2   8  -1    2.20    1.20
   2   8  -1    2.00    1.20
  -2   8   1   -0.30    1.20
   2   8  -1    0.00    1.10
  -1  -8   1   16.20    1.60
   1  -8  -1   16.30    1.30
   1   8  -1   14.00    1.50
  -1   8   1   14.70    1.50
   1   8  -1   14.00    1.40
   0  -8   1   85.89    2.90
   0  -8  -1   84.89    3.00
   0  -8   1   86.79    3.00
   0   8  -1   83.89    3.30
   0   8   1   83.79    3.20
   0   8   1   90.79    3.30
   0   8  -1   81.99    3.40
   1  -8   1    5.50    1.10
  -1  -8  -1    4.70    1.10
   1  -8   1    6.10    1.20
   1   8   1    5.00    1.30
   1   8   1    5.70    1.30
  -1   8  -1    5.70    1.30
   2  -8   1   27.00    1.70
   2  -8   1   29.00    1.90
   2   8   1   28.20    1.90
  -2   8  -1   26.40    2.00
   2   8   1   29.90    2.10
  -2   8  -1   30.60    2.00
   2   8   1   24.30    2.20
   3  -8   1    1.90    1.20
   3  -8   1    1.10    1.00
  -3  -8  -1   -0.10    1.90
   3   8   1    0.30    1.30
  -3   8  -1    2.30    1.30
   3   8   1    1.60    1.20
  -3   8  -1    1.00    1.20
   3   8   1    0.60    1.20
   4  -8   1    0.20    0.90
  -4  -8  -1   -0.30    1.10
   4  -8   1    0.00    1.20
  -4   8  -1    2.60    1.50
   4   8   1    1.10    1.10
   4   8   1   -0.20    1.40
  -4   8  -1    1.40    1.20
   4   8   1    1.10    1.20
  -5  -8  -1   11.30    1.40
   5  -8   1   11.60    1.50
   5  -8   1   10.10    1.00
   5   8   1    9.30    1.30
  -5   8  -1    9.10    1.40
   5   8   1   12.70    1.70
  -5   8  -1   11.10    1.60
   5   8   1    8.30    1.30
   6  -8   1  101.29    3.20
   6  -8   1  108.39    3.80
  -6  -8  -1  105.29    3.60
   6   8   1  100.99    3.50
   6   8   1   97.19    3.50
  -6   8  -1  102.39    4.00
   6   8   1  113.49    4.00
  -6   8  -1   98.89    3.70
   7  -8   1   13.30    1.90
  -7  -8  -1   13.40    1.40
   7  -8   1   12.80    1.20
  -7   8  -1   14.50    1.60
   7   8   1   13.30    1.30
   7   8   1   11.90    1.80
  -7   8  -1   11.00    1.80
   7   8   1   11.60    1.40
   8  -8   1    3.50    1.60
  -8  -8  -1    7.30    1.40
   8  -8   1    5.70    0.80
  -8   8  -1    5.90    1.40
  -8   8  -1    2.50    1.70
   8   8   1    6.50    1.00
   8   8   1    4.00    1.70
   9  -8   1    8.00    2.00
   9  -8   1    9.10    0.80
  -9  -8  -1   11.10    1.60
  -9   8  -1    7.40    1.90
  -9   8  -1    8.80    1.40
   9   8   1    8.60    1.90
   9   8   1    7.40    1.00
  10  -8   1    2.30    1.80
 -10  -8  -1    4.50    1.50
 -10   8  -1    5.60    1.40
  10   8   1    2.40    0.80
 -10   8  -1    3.80    1.90
  10   8   1    2.50    1.90
  11  -8   1   -2.80    2.10
 -11  -8  -1    2.90    1.60
  11   8   1   -1.80    2.20
  11   8   1    1.00    0.60
 -11   8  -1    0.90    1.40
 -11   8  -1    0.10    1.90
 -12  -8  -1   -1.50    1.60
  12  -8   1    2.50    2.10
  12   8   1    1.60    2.10
 -12   8  -1    1.10    2.40
 -12   8  -1    1.90    1.60
 -13  -8  -1    5.80    1.70
  13  -8   1    7.50    2.40
 -13   8  -1    5.20    1.60
  13   8   1    6.50    2.40
 -13   8  -1    2.90    2.30
 -11  -9   1   -0.50    1.70
  11  -9  -1    3.20    2.30
 -11   9   1   -0.60    1.70
  11   9  -1   -0.70    1.00
 -11   9   1    0.90    2.10
  11   9  -1    1.40    2.10
 -10  -9   1    2.60    1.70
  10  -9  -1    0.10    0.80
  10  -9  -1    0.80    1.90
  10   9  -1    0.90    2.20
 -10   9   1    0.00    2.00
  10   9  -1    0.20    1.10
 -10   9   1    0.20    1.70
   9  -9  -1   -0.20    2.10
   9  -9  -1    0.00    0.90
  -9  -9   1    0.10    1.60
   9   9  -1   -1.60    1.20
  -9   9   1   -2.50    1.80
   9   9  -1    0.30    2.10
  -9   9   1    0.50    1.60
   8  -9  -1    2.80    1.00
   8  -9  -1    2.10    1.80
  -8  -9   1   -1.60    1.40
  -8   9   1    2.90    1.60
   8   9  -1    0.80    1.90
  -8   9   1    1.90    1.80
   8   9  -1    2.10    1.30
   7  -9  -1   14.80    2.10
   7  -9  -1   16.30    1.50
  -7  -9   1   16.00    1.90
  -7   9   1   19.30    2.20
   7   9  -1   14.00    2.00
  -7   9   1   17.70    1.90
   7   9  -1   17.00    1.50
   6  -9  -1    4.10    1.10
   6  -9  -1    0.70    1.70
   6   9  -1    5.10    1.40
  -6   9   1    4.00    1.70
   6   9  -1    3.40    1.80
  -6   9   1    2.80    1.60
   5  -9  -1   -0.60    1.10
   5  -9  -1    0.70    1.50
   5   9  -1    1.50    1.40
  -5   9   1    2.10    1.80
  -5   9   1   -2.30    1.50
   5   9  -1    1.20    1.30
   5   9  -1   -1.00    1.50
   4  -9  -1   24.30    1.80
  -4   9   1   22.10    2.20
   4   9  -1   23.20    2.10
   4   9  -1   23.00    2.40
   4   9  -1   25.00    2.00
   3  -9  -1    2.50    1.20
  -3   9   1    4.50    1.50
   3   9  -1    4.00    1.40
   3   9  -1    2.60    1.50
   2  -9  -1   22.20    1.90
   2   9  -1   25.30    2.20
   2   9  -1   23.60    2.30
  -2   9   1   23.80    2.10
   1  -9  -1    7.20    1.30
  -1  -9   1    8.10    1.40
   1   9  -1    4.90    1.60
   1   9  -1    7.70    1.50
  -1   9   1    9.20    1.60
   0  -9   1    3.50    1.30
   0  -9  -1    2.40    1.30
   0   9   1    2.00    1.50
   0   9  -1    4.20    1.60
   1  -9   1   15.40    1.50
  -1   9  -1    9.30    1.60
   1   9   1   16.30    1.70
   1   9   1   10.90    1.80
   2  -9   1   18.20    1.70
  -2   9  -1   21.00    2.10
   2   9   1   20.60    2.00
   2   9   1   19.70    2.10
   3  -9   1   -0.10    1.10
   3  -9   1    1.00    1.30
   3   9   1    0.30    1.30
   3   9   1    1.60    1.40
  -3   9  -1    2.00    1.60
   4  -9   1   37.20    2.00
   4  -9   1   41.90    2.50
   4   9   1   39.10    2.40
  -4   9  -1   36.80    2.60
   4   9   1   41.00    2.30
  -4   9  -1   40.80    2.80
   5  -9   1   -0.40    1.00
   5  -9   1    0.50    1.60
   5   9   1    0.50    1.60
  -5   9  -1   -0.10    1.50
   5   9   1    0.00    1.70
   5   9   1    0.60    1.30
  -5   9  -1   -0.40    1.50
   6  -9   1    2.80    1.00
  -6  -9  -1    2.10    1.50
   6  -9   1    0.80    1.70
  -6   9  -1    2.40    1.40
  -6   9  -1    3.50    1.70
   6   9   1   -0.40    1.80
   6   9   1    3.70    1.70
   6   9   1    2.60    1.40
  -7  -9  -1    6.10    1.50
   7  -9   1    5.80    1.00
   7  -9   1    4.90    1.80
   7   9   1    8.90    2.10
   7   9   1    7.30    1.40
  -7   9  -1    5.90    1.80
  -7   9  -1    6.00    1.50
  -8  -9  -1    3.50    1.50
   8  -9   1    1.60    1.80
   8  -9   1    1.40    0.90
   8   9   1    4.60    1.90
   8   9   1    2.30    1.10
  -8   9  -1    2.90    1.50
  -8   9  -1    4.40    1.90
  -9  -9  -1   -0.80    1.60
   9  -9   1    0.90    1.90
   9  -9   1    1.70    0.80
  -9   9  -1    0.30    1.60
   9   9   1    2.30    2.20
   9   9   1   -0.20    1.10
  -9   9  -1    2.60    2.00
 -10  -9  -1    7.70    1.70
  10  -9   1   10.20    2.40
  10   9   1    8.00    2.40
  10   9   1    7.40    1.10
 -10   9  -1    8.90    1.80
 -10   9  -1    8.70    2.10
 -11  -9  -1   -0.30    1.60
  11  -9   1    1.10    2.40
  11   9   1    0.90    2.20
 -11   9  -1    1.50    1.70
 -11   9  -1    4.40    2.30
  11   9   1    1.30    0.80
   9 -10  -1   -3.00    2.20
   9 -10  -1   -1.50    1.00
  -9  10   1    1.10    2.40
   9  10  -1    1.00    2.10
  -9  10   1    2.00    2.00
   9  10  -1   -0.20    1.40
   8 -10  -1    5.60    2.20
   8 -10  -1    5.40    1.20
  -8  10   1    4.60    2.20
   8  10  -1    5.80    2.30
   8  10  -1    3.50    1.50
  -8  10   1    8.10    2.00
   7 -10  -1    0.30    1.80
   7 -10  -1    0.20    1.10
   7  10  -1    3.50    1.50
   7  10  -1    3.10    1.90
  -7  10   1    0.40    1.90
   6 -10  -1    7.70    1.40
   6  10  -1   10.40    1.60
  -6  10   1    9.70    2.10
   5 -10  -1    1.60    1.30
   5  10  -1    1.80    1.60
  -5  10   1    2.90    1.90
   4 -10  -1   20.70    1.90
  -4  10   1   18.90    2.40
   4  10  -1   19.70    2.00
   4  10  -1   17.40    2.00
   3 -10  -1    0.40    1.30
   3  10  -1   -1.20    1.60
  -3  10   1   -1.30    1.90
   3  10  -1    1.60    1.80
   2 -10  -1    0.40    1.40
  -2  10   1    1.10    1.70
   2  10  -1    1.50    1.60
   2  10  -1   -0.60    1.70
   1 -10  -1    2.20    1.50
   1  10  -1    1.30    1.60
  -1  10   1    0.40    1.70
   0 -10   1    8.70    1.60
   0  10   1    9.80    2.10
   0  10  -1   11.00    1.80
   1 -10   1    3.90    1.40
  -1  10  -1    0.50    1.70
   1  10   1    4.00    1.90
   2 -10   1    5.00    1.40
   2  10   1    7.80    1.60
  -2  10  -1    4.40    1.80
   2  10   1    9.40    1.80
   3 -10   1    1.20    1.30
   3  10   1    1.80    1.60
   3  10   1    5.30    1.60
  -3  10  -1    1.70    1.80
   4 -10   1    4.90    1.30
  -4  10  -1    3.90    1.90
   4  10   1    8.90    1.70
   4  10   1    6.40    1.90
   5 -10   1   13.10    1.40
   5 -10   1   11.10    2.00
   5  10   1   15.40    1.80
  -5  10  -1   10.30    2.00
   5  10   1   10.10    1.80
   6 -10   1    6.80    1.30
   6 -10   1    6.90    2.10
   6  10   1    6.80    1.60
  -6  10  -1    4.30    1.90
   7 -10   1   -0.60    1.00
   7 -10   1    1.80    1.90
   7  10   1   -0.20    2.10
  -7  10  -1    0.00    1.90
   7  10   1   -0.40    1.50
  -7  10  -1   -0.70    1.80
   8 -10   1   -1.50    1.00
   8 -10   1    1.30    2.20
  -8  10  -1   -2.70    2.20
   8  10   1   -1.00    1.30
   8  10   1   -3.60    2.20
  -8  10  -1   -0.60    1.90
   9 -10   1   -0.90    1.00
   9 -10   1    1.90    2.40
   9  10   1    0.80    2.20
   9  10   1    1.80    1.30
  -9  10  -1    1.60    2.20
  -9  10  -1    1.20    1.90
   6 -11  -1   -0.10    1.40
   6  11  -1    2.40    1.80
  -6  11   1   -0.60    2.80
   5 -11  -1    0.60    1.50
   5  11  -1    3.40    1.80
  -5  11   1    1.20    2.40
   4 -11  -1    0.70    1.50
  -4  11   1   -2.60    2.00
   4  11  -1    1.40    1.80
   3 -11  -1    3.10    1.60
  -3  11   1    0.40    2.20
   3  11  -1    5.90    1.90
   3  11  -1    3.10    1.90
   2 -11  -1    0.80    1.50
   2  11  -1    0.80    2.10
  -2  11   1    0.00    2.00
   1 -11  -1   -0.50    1.60
  -1  11   1    0.30    2.20
   1  11  -1   -1.20    2.10
   0  11   1    5.70    2.30
   0  11  -1    9.00    2.10
   1 -11   1   -0.20    1.60
  -1  11  -1   -0.80    1.80
   1  11   1    2.30    2.00
   2 -11   1    1.10    1.60
   2  11   1    0.30    1.90
  -2  11  -1    1.80    2.00
   2  11   1    0.70    1.90
   3 -11   1    5.40    1.60
   3  11   1    6.30    2.20
   3  11   1    4.90    1.90
  -3  11  -1    6.10    2.10
   4 -11   1    2.60    1.50
  -4  11  -1    0.90    2.30
   4  11   1    5.80    2.00
   4  11   1    3.20    1.90
   5 -11   1    1.00    1.40
   5  11   1    1.00    1.80
  -5  11  -1    2.70    2.20
 -18   0   2    0.70    1.00
 -17   0   2   -1.20    0.80
 -17   0   2    0.50    1.70
 -16   0   2    0.10    1.80
 -16   0   2    1.30    0.80
 -15   0   2    0.00    0.70
 -15   0   2    0.90    1.70
  14   0  -2   -0.20    1.40
 -14   0   2    0.30    0.60
 -14   0   2    1.40    1.50
  13   0  -2   -1.60    1.20
 -13   0   2   -1.20    1.20
 -13   0   2    0.00    0.50
 -12   0   2  280.67    7.70
 -12   0   2  287.67    8.10
  12   0  -2  275.37    8.00
  11   0  -2   -1.50    1.00
 -11   0   2   -0.10    0.50
 -11   0   2    0.20    1.10
 -10   0   2  112.19    3.20
  10   0  -2  109.69    3.40
 -10   0   2  112.49    3.50
 -10   0   2  107.99    3.20
 -10   0   2  106.69    3.10
   9   0  -2    0.20    0.70
  -9   0   2   -1.70    0.80
  -9   0   2    0.50    0.40
  -9   0   2    0.40    0.50
  -9   0   2    0.00    0.30
  -8   0   2  119.49    3.30
  -8   0   2  118.59    3.40
  -8   0   2  114.99    3.30
  -8   0   2  118.19    3.60
   8   0  -2  117.49    3.50
  -7   0   2    0.10    0.60
  -7   0   2    0.10    0.40
   7   0  -2    0.00    0.50
  -7   0   2    0.70    0.30
  -7   0   2    0.30    0.30
  -6   0   2   74.79    2.40
   6   0  -2   76.99    2.30
  -6   0   2   72.89    2.20
  -6   0   2   77.59    2.20
  -6   0   2   78.29    2.20
  -5   0   2    2.10    0.30
   5   0  -2   -0.10    0.10
   5   0  -2    0.10    0.10
  -5   0   2    0.40    0.20
  -5   0   2   -0.10    0.40
   5   0  -2    1.00    0.40
  -5   0   2    0.20    0.20
   4   0  -2 1709.93   46.20
  -4   0   2 1708.23   46.10
  -4   0   2 1758.92   46.10
   4   0  -2 1733.03   46.10
  -4   0   2 1752.22   46.20
   4   0  -2 1767.42   46.20
  -4   0   2 1627.44   46.10
   3   0  -2    1.00    0.30
  -3   0   2    0.10    0.20
   3   0  -2    0.20    0.20
  -3   0   2    0.40    0.30
  -2   0   2 3082.89   80.99
   2   0  -2 3018.70   80.89
   2   0  -2 2948.70   80.79
  -2   0   2 3011.80   80.79
  -1   0   2    5.80    0.30
   1   0  -2    5.10    0.30
  -1   0   2    6.30    0.20
   0   0   2  207.58    5.60
   0   0   2  205.38    5.60
   0   0  -2  211.28    5.60
   0   0  -2  198.48    5.60
   0   0   2  211.58    5.60
   1   0   2    2.10    0.20
   1   0   2    2.30    0.20
  -1   0  -2    2.10    0.20
  -1   0  -2    2.00    0.20
   1   0   2    1.80    0.20
   2   0   2 1884.11   52.29
  -2   0  -2 1920.11   52.29
   2   0   2 2007.30   52.29
  -2   0  -2 1975.90   52.19
   2   0   2 1957.00   52.29
   3   0   2    0.30    0.30
   3   0   2    0.90    0.30
   3   0   2    0.80    0.20
  -3   0  -2    0.40    0.30
   4   0   2  411.86   11.10
   4   0   2  402.86   11.10
   4   0   2  411.86   11.10
   5   0   2    0.30    0.40
   5   0   2    0.70    0.40
   5   0   2    0.20    0.30
   6   0   2   43.80    1.60
   6   0   2   43.50    1.50
   6   0   2   42.50    1.50
   7   0   2    0.50    0.70
   7   0   2    0.10    0.60
   7   0   2   -0.40    0.60
   8   0   2  876.31   23.70
   8   0   2  868.51   23.70
   8   0   2  883.31   23.70
   9   0   2    0.40    0.80
   9   0   2    0.00    0.90
   9   0   2   -0.60    0.70
 -10   0  -2  501.75   13.90
  10   0   2  506.15   13.90
  10   0   2  497.15   13.90
  10   0   2  518.25   13.90
 -11   0  -2    1.10    1.00
  11   0   2   -0.20    0.90
  11   0   2   -1.20    1.00
  11   0   2    0.00    1.00
 -12   0  -2  202.58    6.20
  12   0   2  211.18    6.10
 -12   0  -2  207.98    6.10
  12   0   2  212.18    6.20
 -13   0  -2   -1.10    1.30
  13   0   2   -0.50    1.30
  13   0   2   -1.30    1.30
 -13   0  -2    1.30    1.40
  13   0   2    1.20    1.20
 -14   0  -2    5.30    1.60
  14   0   2    2.50    1.60
  14   0   2    2.30    1.40
 -14   0  -2    4.70    1.50
 -18  -1   2   -0.30    0.90
 -18   1   2    0.20    0.90
 -18   1   2    0.90    2.00
 -17  -1   2   -0.30    0.80
 -17   1   2   -0.70    0.80
 -17   1   2    0.50    1.80
 -16  -1   2   -1.10    0.80
 -16   1   2   -1.80    1.80
  16   1  -2   -1.20    1.90
 -16   1   2   -1.60    0.80
 -15  -1   2   -1.40    1.50
 -15  -1   2   -0.30    0.80
 -15   1   2   -0.70    1.50
  15   1  -2   -0.80    1.60
 -15   1   2    0.30    0.70
 -14  -1   2   16.60    1.70
 -14  -1   2   15.50    1.10
 -14   1   2   15.20    1.70
  14   1  -2   16.80    1.60
 -14   1   2   16.00    1.10
 -13  -1   2  136.09    4.00
 -13  -1   2  143.89    4.50
 -13   1   2  136.59    4.50
 -13   1   2  133.59    4.00
  13   1  -2  144.79    4.60
  12  -1  -2   27.00    1.80
 -12  -1   2   26.50    1.90
 -12  -1   2   25.70    1.20
  12  -1  -2   27.50    1.70
 -12   1   2   27.70    2.10
 -12   1   2   25.00    1.10
  12   1  -2   28.80    2.00
  11  -1  -2    2.80    0.90
 -11  -1   2    2.60    0.50
  11  -1  -2    2.60    1.00
 -11  -1   2    0.60    0.90
 -11   1   2    1.80    0.50
 -11   1   2    2.60    1.10
 -11   1   2    2.10    1.00
  11   1  -2   -0.40    1.10
  10  -1  -2   44.20    2.00
 -10  -1   2   46.60    1.50
  10  -1  -2   47.20    1.90
 -10  -1   2   49.20    2.00
 -10   1   2   47.10    2.00
  10   1  -2   44.40    2.00
 -10   1   2   46.60    1.50
 -10   1   2   46.30    1.70
   9  -1  -2   10.30    1.00
  -9  -1   2    9.30    1.00
  -9  -1   2   11.00    0.80
  -9  -1   2    8.60    0.70
   9  -1  -2    8.90    0.90
  -9  -1   2    9.00    0.70
  -9   1   2   10.00    0.90
   9   1  -2   10.90    1.10
  -9   1   2    7.90    0.60
  -9   1   2    8.90    0.70
   9   1  -2    9.70    0.80
  -9   1   2   10.80    1.10
  -8  -1   2  144.39    4.30
   8  -1  -2  147.49    4.30
  -8  -1   2  145.39    4.00
  -8  -1   2  137.89    4.00
  -8  -1   2  147.89    4.10
   8  -1  -2  141.79    4.20
   8   1  -2  146.09    4.30
  -8   1   2  144.69    4.10
  -8   1   2  146.99    4.00
   8   1  -2  148.99    4.10
  -8   1   2  145.99    4.00
  -8   1   2  144.79    4.30
  -7  -1   2  369.76   10.00
   7  -1  -2  384.16   10.10
   7  -1  -2  372.36   10.20
  -7  -1   2  375.36   10.00
  -7  -1   2  351.86   10.20
  -7   1   2  371.36   10.00
  -7   1   2  361.46   10.20
  -7   1   2  370.96   10.10
   7   1  -2  380.56   10.00
   7   1  -2  367.16   10.20
  -7   1   2  374.86   10.00
   6  -1  -2  206.38    5.60
  -6  -1   2  200.98    5.50
  -6  -1   2  201.28    5.50
   6  -1  -2  207.48    5.70
  -6  -1   2  194.88    5.60
   6   1  -2  203.18    5.40
   6   1  -2  197.88    5.40
   6   1  -2  205.78    5.50
  -6   1   2  199.18    5.50
  -6   1   2  198.38    5.50
  -6   1   2  196.58    5.50
   6   1  -2  203.78    5.70
  -6   1   2  200.08    5.70
   5  -1  -2  343.67    8.90
   5  -1  -2  340.37    9.00
   5  -1  -2  314.97    9.10
  -5  -1   2  319.57    9.00
  -5  -1   2  330.47    9.10
  -5  -1   2  341.67    9.00
   5   1  -2  340.07    8.90
   5   1  -2  337.97    8.90
   5   1  -2  333.47    9.10
  -5   1   2  334.57    9.00
  -5   1   2  329.27    9.00
  -5   1   2  323.17    9.00
   5   1  -2  342.67    8.90
  -5   1   2  314.57    9.10
   4  -1  -2  487.45   13.50
   4  -1  -2  517.05   13.40
   4  -1  -2  504.85   13.40
  -4  -1   2  471.15   13.40
  -4  -1   2  499.85   13.50
   4  -1  -2  500.05   13.40
  -4   1   2  493.25   13.40
   4   1  -2  500.45   13.40
   4   1  -2  509.85   13.50
  -4   1   2  509.55   13.40
   4   1  -2  488.75   13.40
  -4   1   2  503.05   13.50
   3  -1  -2  532.25   14.30
   3  -1  -2  547.55   14.20
  -3  -1   2  523.75   14.20
   3  -1  -2  530.65   14.20
  -3  -1   2  531.25   14.30
   3   1  -2  506.45   14.20
  -3   1   2  536.75   14.30
  -3   1   2  504.55   14.20
   3   1  -2  535.15   14.30
  -3   1   2  546.75   14.20
   2  -1  -2 2059.19   53.39
   2  -1  -2 1942.51   53.29
   2  -1  -2 1931.51   53.29
  -2  -1   2 2014.90   53.19
  -2   1   2 1984.30   53.49
   2   1  -2 1986.30   53.19
  -2   1   2 1942.61   53.29
  -2   1   2 2075.09   53.49
   2   1  -2 1991.10   53.29
  -1  -1   2   94.69    2.70
  -1  -1   2   97.09    2.70
   1  -1  -2   97.79    2.70
   1  -1  -2   95.29    2.70
  -1  -1   2   94.79    2.70
   1  -1  -2  100.29    2.70
  -1  -1   2   97.19    2.70
  -1   1   2  100.69    2.70
  -1   1   2  100.99    2.70
   1   1  -2   94.39    2.70
   1   1  -2   94.79    2.70
   1   1  -2   98.99    2.70
   1   1  -2   97.39    2.70
  -1   1   2   96.89    2.70
  -1   1   2   96.29    2.70
   0  -1   2 1247.18   32.60
   0  -1  -2 1322.77   32.60
   0  -1   2 1168.08   32.60
   0  -1  -2 1234.48   32.70
   0  -1   2 1215.48   32.60
   0  -1  -2 1167.78   32.60
   0   1  -2 1215.78   32.70
   0   1   2 1198.38   32.60
   0   1  -2 1188.78   32.60
   0   1   2 1234.68   32.60
   0   1   2 1189.68   32.60
   0   1  -2 1231.98   32.70
   1  -1   2    5.90    0.30
   1  -1   2    5.00    0.30
  -1  -1  -2    4.40    0.30
   1  -1   2    4.70    0.20
  -1  -1  -2    4.60    0.30
   1   1   2    3.90    0.30
  -1   1  -2    3.30    0.30
   1   1   2    3.20    0.30
   1   1   2    3.20    0.30
  -1   1  -2    3.50    0.30
  -2  -1  -2  153.88    4.30
   2  -1   2  164.18    4.40
   2  -1   2  163.38    4.30
   2  -1   2  163.08    4.40
   2  -1   2  158.38    4.30
   2   1   2  161.28    4.30
   2   1   2  158.58    4.30
   2   1   2  166.88    4.30
  -2   1  -2  152.88    4.30
  -2   1  -2  149.39    4.30
   2   1   2  155.68    4.40
   2   1   2  160.78    4.40
  -2   1  -2  157.48    4.30
   3  -1   2  349.57    9.50
  -3  -1  -2  352.76    9.40
  -3  -1  -2  347.77    9.30
   3  -1   2  330.47    9.40
   3   1   2  367.36    9.40
  -3   1  -2  350.06    9.30
   3   1   2  349.67    9.50
  -3   1  -2  337.17    9.40
   3   1   2  349.87    9.50
  -3   1  -2  346.27    9.30
   4  -1   2 1281.47   33.30
   4  -1   2 1257.47   33.30
  -4  -1  -2 1262.07   33.20
   4  -1   2 1206.78   33.30
  -4  -1  -2 1213.48   33.20
  -4   1  -2 1222.28   33.30
  -4   1  -2 1217.88   33.20
  -4   1  -2 1226.98   33.20
   4   1   2 1218.28   33.30
   4   1   2 1306.07   33.20
   4   1   2 1237.98   33.30
   5  -1   2   27.20    1.00
   5  -1   2   26.60    1.10
  -5  -1  -2   27.30    0.80
  -5  -1  -2   27.20    0.80
   5  -1   2   28.60    1.00
   5   1   2   29.60    1.00
   5   1   2   26.70    1.20
  -5   1  -2   27.10    1.00
   6  -1   2  625.14   16.60
   6  -1   2  613.74   16.60
   6  -1   2  625.84   16.60
  -6  -1  -2  607.44   16.40
  -6  -1  -2  616.34   16.40
   6   1   2  583.14   16.60
   6   1   2  625.14   16.50
  -6   1  -2  596.44   16.50
   6   1   2  613.64   16.60
   7  -1   2    4.70    0.70
   7  -1   2    3.60    0.60
   7  -1   2    4.70    0.70
  -7  -1  -2    4.10    0.30
  -7  -1  -2    3.80    0.30
  -7  -1  -2    4.60    0.60
   7   1   2    4.10    0.80
   7   1   2    4.40    0.60
  -7   1  -2    3.90    0.70
  -7   1  -2    4.60    0.60
   7   1   2    3.50    0.70
   8  -1   2    2.90    0.70
   8  -1   2    1.20    0.80
  -8  -1  -2    0.80    0.60
  -8  -1  -2    1.10    0.20
   8  -1   2    1.30    0.70
  -8  -1  -2    1.50    0.20
   8   1   2    2.10    0.60
  -8   1  -2    0.80    0.70
   8   1   2    1.70    0.60
   8   1   2    3.80    0.90
  -8   1  -2    1.20    0.70
  -9  -1  -2   26.50    1.30
   9  -1   2   28.80    1.40
   9  -1   2   25.80    1.40
  -9  -1  -2   26.90    0.80
  -9  -1  -2   28.30    0.80
   9  -1   2   25.50    1.40
   9   1   2   23.70    1.60
   9   1   2   25.60    1.30
  -9   1  -2   28.70    1.40
   9   1   2   28.90    1.30
  -9   1  -2   24.40    1.40
  10  -1   2  216.98    6.30
 -10  -1  -2  208.98    5.80
  10  -1   2  206.38    6.20
 -10  -1  -2  222.48    6.20
  10  -1   2  216.68    6.30
 -10  -1  -2  216.48    5.90
 -10   1  -2  209.28    6.20
  10   1   2  214.18    6.20
  10   1   2  226.48    6.40
  10   1   2  223.08    6.20
 -10   1  -2  226.38    6.30
 -11  -1  -2   32.00    1.00
  11  -1   2   34.30    1.70
  11  -1   2   32.20    1.90
 -11  -1  -2   31.60    1.00
 -11  -1  -2   34.30    1.70
  11  -1   2   32.50    1.80
 -11   1  -2   32.90    1.80
  11   1   2   34.60    1.70
  11   1   2   35.10    1.90
  11   1   2   32.90    1.80
 -11   1  -2   33.20    1.80
  12  -1   2    7.80    1.30
  12  -1   2    6.90    1.20
 -12  -1  -2    8.50    0.60
 -12  -1  -2   10.30    1.20
  12  -1   2    9.20    1.30
  12   1   2   10.70    1.50
  12   1   2   10.80    1.30
 -12   1  -2   11.60    1.30
  12   1   2   11.80    1.30
 -12   1  -2    8.80    1.30
 -12   1  -2    8.70    1.30
 -13  -1  -2   27.90    1.00
  13  -1   2   27.00    2.00
  13  -1   2   30.00    2.10
  13   1   2   28.30    2.30
 -13   1  -2   26.70    2.00
 -13   1  -2   29.80    2.10
 -14  -1  -2    9.10    0.70
  14  -1   2    9.10    1.50
 -14   1  -2    7.70    1.40
  14   1   2   10.10    1.80
  15  -1   2    0.80    1.60
 -15  -1  -2    0.60    0.50
 -15   1  -2    2.10    1.70
  15   1   2    1.90    1.50
 -16  -1  -2   10.60    0.90
  16  -1   2    9.00    2.00
  16   1   2   14.00    2.10
 -17  -1  -2   -0.50    0.60
 -18  -2   2    2.30    1.00
 -18   2   2    4.10    2.10
 -18   2   2    1.40    1.00
 -17  -2   2    4.10    1.00
 -17   2   2    4.40    1.90
  17   2  -2    4.70    2.10
 -17   2   2    5.60    1.00
 -16  -2   2    3.10    0.90
 -16   2   2    1.70    0.80
 -16   2   2    3.10    1.80
  16   2  -2    4.70    1.90
  15  -2  -2    3.60    1.80
 -15  -2   2    1.60    0.80
 -15   2   2    2.10    0.80
 -15   2   2    1.50    1.80
  15   2  -2    1.00    1.60
 -14  -2   2    5.00    0.80
  14  -2  -2   10.70    1.70
  14   2  -2    6.30    1.50
 -14   2   2    6.80    0.80
 -14   2   2    6.00    1.60
 -13  -2   2   -1.70    1.20
  13  -2  -2   -0.40    1.40
 -13  -2   2    0.80    0.70
  13   2  -2    0.50    1.50
 -13   2   2   -0.30    1.50
 -13   2   2    0.40    0.60
 -12  -2   2    1.60    1.10
  12  -2  -2    3.40    1.20
 -12  -2   2    3.20    0.70
 -12   2   2    3.30    0.60
  12   2  -2    2.20    1.30
 -12   2   2    2.60    1.30
 -11  -2   2   28.80    1.70
  11  -2  -2   31.90    1.80
 -11  -2   2   31.40    1.30
 -11   2   2   31.00    2.10
  11   2  -2   31.40    1.90
 -11   2   2   31.30    1.60
 -11   2   2   31.40    1.30
 -10  -2   2  109.89    3.20
  10  -2  -2  110.69    3.60
 -10  -2   2  111.79    3.50
 -10   2   2  110.99    3.20
 -10   2   2  111.69    3.60
 -10   2   2  108.19    3.40
  10   2  -2  107.89    3.60
  -9  -2   2   74.59    2.50
   9  -2  -2   71.49    2.60
   9  -2  -2   78.09    2.40
  -9  -2   2   73.69    2.30
   9   2  -2   76.79    2.70
  -9   2   2   75.49    2.40
  -9   2   2   77.19    2.30
  -9   2   2   69.89    2.60
  -8  -2   2  175.98    4.80
  -8  -2   2  171.68    4.90
  -8  -2   2  164.58    4.80
   8  -2  -2  175.98    4.80
   8  -2  -2  165.88    5.00
  -8   2   2  171.28    4.70
   8   2  -2  168.78    5.10
  -8   2   2  172.08    4.80
   8   2  -2  176.18    4.70
  -8   2   2  161.08    5.00
  -8   2   2  171.58    4.90
  -7  -2   2    1.10    0.60
   7  -2  -2    1.40    0.70
  -7  -2   2    1.60    0.40
   7  -2  -2    1.90    0.50
  -7  -2   2    1.90    0.50
   7   2  -2    3.30    0.40
  -7   2   2    2.30    0.40
   7   2  -2    2.90    0.30
  -7   2   2    2.30    0.50
   7   2  -2    2.50    0.80
  -7   2   2    2.90    0.50
   7   2  -2    3.60    0.30
  -7   2   2    3.40    0.70
  -6  -2   2  439.26   11.80
   6  -2  -2  443.06   11.80
   6  -2  -2  424.66   12.00
   6  -2  -2  457.95   11.80
   6  -2  -2  443.96   11.80
  -6  -2   2  425.46   11.90
  -6  -2   2  431.66   11.90
  -6   2   2  427.26   11.80
  -6   2   2  435.66   12.00
  -6   2   2  434.16   11.80
   6   2  -2  439.76   11.80
   6   2  -2  451.25   11.80
   6   2  -2  427.76   12.00
  -6   2   2  448.36   11.90
   6   2  -2  435.56   11.80
  -5  -2   2    5.00    0.50
   5  -2  -2    4.90    0.40
   5  -2  -2    5.10    0.40
  -5  -2   2    4.60    0.40
   5  -2  -2    5.00    0.40
   5  -2  -2    3.60    0.60
   5   2  -2    5.00    0.70
  -5   2   2    4.20    0.40
  -5   2   2    5.10    0.60
   5   2  -2    4.60    0.50
   5   2  -2    4.90    0.40
   5   2  -2    4.80    0.50
  -5   2   2    5.70    0.60
   4  -2  -2 1264.27   32.40
  -4  -2   2 1192.28   32.50
   4  -2  -2 1199.08   32.40
   4  -2  -2 1191.98   32.40
  -4  -2   2 1193.28   32.40
   4  -2  -2 1240.08   32.50
   4   2  -2 1220.88   32.50
  -4   2   2 1210.18   32.50
  -4   2   2 1180.68   32.40
   4   2  -2 1223.68   32.40
  -4   2   2 1223.78   32.50
   4   2  -2 1181.48   32.40
   3  -2  -2  108.79    3.20
   3  -2  -2  115.99    3.10
  -3  -2   2  110.29    3.10
  -3  -2   2  109.99    3.10
   3   2  -2  111.39    3.10
   3   2  -2  109.09    3.20
  -3   2   2  106.19    3.10
   3   2  -2  117.09    3.10
  -3   2   2  107.89    3.20
  -3   2   2  110.19    3.10
   2  -2  -2 1158.08   32.20
  -2  -2   2 1141.39   32.20
  -2  -2   2 1229.58   32.20
   2  -2  -2 1185.78   32.20
   2  -2  -2 1196.58   32.20
   2  -2  -2 1197.08   32.20
  -2   2   2 1170.88   32.20
  -2   2   2 1242.28   32.20
  -2   2   2 1214.38   32.20
   2   2  -2 1259.97   32.20
  -2   2   2 1189.58   32.20
   2   2  -2 1250.57   32.20
   2   2  -2 1204.28   32.20
   2   2  -2 1185.08   32.20
  -1  -2   2  496.05   13.60
   1  -2  -2  517.25   13.50
  -1  -2   2  507.45   13.60
   1  -2  -2  497.95   13.60
   1  -2  -2  511.05   13.50
  -1  -2   2  515.55   13.60
  -1   2   2  522.55   13.50
   1   2  -2  507.95   13.60
   1   2  -2  519.85   13.60
  -1   2   2  522.25   13.60
   1   2  -2  500.85   13.60
  -1   2   2  483.35   13.60
  -1   2   2  507.15   13.60
  -1   2   2  484.45   13.60
   1   2  -2  462.95   13.60
   0  -2  -2  552.04   15.00
   0  -2  -2  539.85   15.00
   0  -2   2  579.14   15.00
   0  -2   2  573.74   15.00
   0  -2  -2  552.94   15.00
   0  -2   2  558.44   15.00
   0   2   2  545.25   15.00
   0   2   2  545.55   15.00
   0   2  -2  556.64   15.00
   0   2   2  560.74   15.10
   0   2   2  571.14   15.00
   0   2   2  562.74   15.00
   0   2  -2  579.64   15.00
   0   2  -2  540.35   15.00
   1  -2   2 2820.72   75.69
  -1  -2  -2 2761.02   75.69
  -1  -2  -2 2817.82   75.69
   1  -2   2 2912.61   75.89
   1   2   2 2860.11   75.89
  -1   2  -2 2867.51   75.89
   1   2   2 2737.03   75.59
  -1   2  -2 2873.11   75.69
   1   2   2 2944.11   75.99
  -1   2  -2 2671.83   75.59
   2  -2   2 4824.32  130.19
  -2  -2  -2 4877.61  129.99
   2  -2   2 4814.42  129.79
   2  -2   2 4759.72  130.09
  -2   2  -2 4815.82  129.79
  -2   2  -2 4646.04  129.79
   2   2   2 4946.21  130.19
  -2   2  -2 4793.82  130.19
   2   2   2 5063.89  130.29
   2   2   2 4928.01  129.99
   3  -2   2   -0.40    0.40
   3  -2   2    0.60    0.20
   3  -2   2    0.60    0.40
  -3  -2  -2    0.60    0.20
   3  -2   2    1.30    0.20
  -3   2  -2    1.40    0.20
   3   2   2    2.50    0.40
   3   2   2    1.70    0.50
   3   2   2    1.80    0.20
  -3   2  -2    1.90    0.30
  -3   2  -2    1.40    0.40
   3   2   2    1.30    0.20
  -3   2  -2    1.60    0.30
  -4  -2  -2   25.20    0.90
  -4  -2  -2   25.10    0.90
   4  -2   2   26.40    1.10
   4  -2   2   25.20    1.00
  -4  -2  -2   26.70    0.80
  -4   2  -2   25.40    0.90
   4   2   2   27.30    1.10
  -4   2  -2   27.20    0.90
   4   2   2   28.50    0.80
  -4   2  -2   26.40    1.10
  -4   2  -2   27.80    0.90
   4   2   2   27.60    0.80
   4   2   2   27.10    1.10
  -5  -2  -2    4.60    0.40
   5  -2   2    3.30    0.60
  -5  -2  -2    4.80    0.40
   5  -2   2    4.30    0.60
  -5  -2  -2    5.30    0.50
   5   2   2    4.10    0.60
  -5   2  -2    4.70    0.60
  -5   2  -2    4.40    0.40
  -5   2  -2    4.00    0.40
  -5   2  -2    3.60    0.50
   5   2   2    5.50    0.80
  -6  -2  -2  121.49    3.30
  -6  -2  -2  116.09    3.30
   6  -2   2  117.99    3.50
  -6  -2  -2  123.89    3.30
   6  -2   2  116.79    3.50
   6   2   2  120.09    3.50
  -6   2  -2  111.69    3.50
   6   2   2  123.79    3.30
  -6   2  -2  119.09    3.30
  -6   2  -2  116.69    3.30
  -6   2  -2  116.99    3.40
   6   2   2  113.99    3.60
  -7  -2  -2   60.09    1.90
   7  -2   2   61.39    2.10
   7  -2   2   63.19    2.00
  -7  -2  -2   57.99    1.80
  -7  -2  -2   62.49    1.80
   7  -2   2   60.29    2.20
  -7   2  -2   58.39    1.70
   7   2   2   63.79    2.00
  -7   2  -2   59.79    1.90
  -7   2  -2   56.09    2.10
   7   2   2   60.69    1.90
  -7   2  -2   58.09    1.70
   7   2   2   61.69    2.30
   8  -2   2  108.79    3.40
   8  -2   2  108.09    3.20
  -8  -2  -2  109.49    3.00
   8  -2   2  107.89    3.40
  -8  -2  -2  108.89    3.10
  -8  -2  -2  109.59    3.20
   8   2   2  105.99    3.50
  -8   2  -2  109.79    3.20
   8   2   2  104.79    3.30
  -8   2  -2  107.59    3.00
  -8   2  -2  108.39    3.40
  -8   2  -2  109.29    3.00
   9  -2   2   18.70    1.30
  -9  -2  -2   19.10    1.10
   9  -2   2   18.60    1.20
  -9  -2  -2   18.90    0.80
  -9  -2  -2   19.50    0.80
   9  -2   2   21.80    1.50
  -9   2  -2   18.90    0.70
   9   2   2   17.50    1.60
  -9   2  -2   19.00    0.70
  -9   2  -2   19.00    1.10
   9   2   2   17.50    1.30
  -9   2  -2   17.30    1.40
  10  -2   2    4.70    1.20
  10  -2   2    2.10    0.90
  10  -2   2    3.50    1.00
 -10  -2  -2    2.80    0.50
 -10   2  -2    2.60    0.40
 -10   2  -2    2.90    0.80
  10   2   2    3.80    1.10
 -10   2  -2    2.00    0.40
  10   2   2    2.30    0.90
 -10   2  -2    6.50    1.10
 -11  -2  -2   36.40    1.30
  11  -2   2   38.10    1.90
  11  -2   2   36.60    1.90
 -11   2  -2   37.70    1.20
  11   2   2   39.70    1.90
  11   2   2   42.60    2.30
 -11   2  -2   39.10    1.90
  12  -2   2    4.30    1.20
  12  -2   2    3.30    1.30
 -12  -2  -2    5.80    0.60
  12   2   2    5.40    1.50
 -12   2  -2    5.20    0.50
 -12   2  -2    6.50    1.20
 -13  -2  -2    0.60    0.50
  13  -2   2    3.80    1.30
 -13   2  -2    0.20    0.50
 -13   2  -2   -0.30    1.30
  13   2   2    2.40    1.60
 -13   2  -2    1.00    1.40
  14  -2   2    9.00    1.70
 -14  -2  -2    8.00    0.70
 -14   2  -2    8.80    0.80
  14   2   2    7.60    1.60
 -14   2  -2    7.00    1.60
 -14   2  -2   11.00    1.80
 -15  -2  -2    7.90    0.80
  15  -2   2    7.20    1.60
 -15   2  -2    4.80    1.60
 -15   2  -2    6.90    0.70
  15   2   2    6.70    1.70
 -16  -2  -2    7.30    0.90
  16  -2   2   11.20    2.00
 -16   2  -2    7.80    2.00
  16   2   2   10.60    2.20
 -16   2  -2    8.70    0.90
 -17  -2  -2    1.80    0.80
  17  -2   2    2.00    1.80
  17   2   2    1.30    2.20
 -17   2  -2    1.90    0.60
 -17   2  -2    1.40    2.10
 -17  -3   2    0.50    1.00
  17   3  -2   -0.30    2.20
 -17   3   2    0.20    2.00
 -17   3   2    1.90    1.10
  16  -3  -2    3.80    2.10
 -16  -3   2    3.60    1.00
  16   3  -2    2.80    2.10
 -16   3   2    0.20    2.00
 -16   3   2    1.90    0.90
 -15  -3   2    1.20    0.90
  15  -3  -2    4.20    1.90
 -15   3   2    1.90    0.80
  15   3  -2    3.20    1.90
 -15   3   2    3.40    1.90
 -14  -3   2   -0.30    0.80
  14  -3  -2    1.40    1.50
 -14   3   2    0.00    0.80
 -14   3   2    0.10    1.50
  14   3  -2   -2.00    1.70
 -13  -3   2   -0.20    0.80
  13  -3  -2    1.70    1.40
 -13   3   2   -0.20    1.40
  13   3  -2    1.80    1.50
 -13   3   2    0.60    0.70
 -12  -3   2    9.20    0.90
  12  -3  -2    9.10    1.40
 -12   3   2    8.80    1.40
 -12   3   2   10.00    1.30
 -12   3   2   10.40    1.10
  12   3  -2    8.70    1.50
 -11  -3   2   34.30    1.50
  11  -3  -2   33.10    1.90
 -11  -3   2   35.70    1.70
 -11   3   2   37.40    1.90
 -11   3   2   37.00    2.00
  11   3  -2   32.90    2.30
 -11   3   2   32.30    1.50
 -10  -3   2   13.20    1.30
 -10  -3   2   13.20    1.00
  10  -3  -2   12.50    1.30
 -10   3   2   11.60    1.30
  10   3  -2   11.50    1.40
 -10   3   2   14.40    1.00
 -10   3   2   14.60    1.20
  -9  -3   2   24.60    1.30
   9  -3  -2   27.90    1.80
  -9  -3   2   27.30    1.20
  -9   3   2   25.30    1.20
  -9   3   2   31.10    1.80
   9   3  -2   25.60    1.70
  -9   3   2   28.00    1.50
   8  -3  -2  133.19    4.10
  -8  -3   2  130.69    3.90
  -8  -3   2  138.49    4.00
  -8   3   2  133.19    3.90
  -8   3   2  140.59    4.00
   8   3  -2  131.59    3.70
   8   3  -2  135.39    4.20
   8   3  -2  137.39    3.80
  -8   3   2  135.19    4.10
   8   3  -2  138.09    3.70
  -7  -3   2   26.90    1.20
   7  -3  -2   32.50    1.00
  -7  -3   2   29.30    1.20
   7  -3  -2   32.30    1.60
   7  -3  -2   31.60    1.00
   7  -3  -2   30.20    1.00
  -7   3   2   32.40    1.60
   7   3  -2   31.90    1.60
  -7   3   2   31.30    1.20
   7   3  -2   32.10    1.10
  -7   3   2   31.50    1.40
   7   3  -2   29.00    1.10
   7   3  -2   30.80    1.10
   6  -3  -2  938.21   24.70
  -6  -3   2  919.01   24.80
  -6  -3   2  920.61   24.80
   6  -3  -2  916.41   24.70
   6  -3  -2  907.61   25.00
  -6   3   2  909.21   24.80
  -6   3   2  913.81   24.90
   6   3  -2  962.60   24.80
   6   3  -2  888.91   24.80
   6   3  -2  912.81   25.00
   6   3  -2  950.30   24.70
   5  -3  -2   47.00    1.80
   5  -3  -2   49.50    1.50
  -5  -3   2   49.10    1.60
   5  -3  -2   54.29    1.60
  -5  -3   2   51.59    1.60
   5   3  -2   51.49    1.50
  -5   3   2   47.60    1.70
   5   3  -2   48.80    1.80
   5   3  -2   51.89    1.60
  -5   3   2   50.69    1.70
  -4  -3   2   63.99    2.00
   4  -3  -2   64.79    1.90
  -4  -3   2   65.89    2.00
  -4  -3   2   66.29    2.00
   4  -3  -2   65.39    2.10
   4   3  -2   64.49    2.10
   4   3  -2   66.29    1.90
  -4   3   2   63.89    2.10
  -4   3   2   64.49    2.00
   4   3  -2   66.59    2.00
  -3  -3   2  428.46   11.30
   3  -3  -2  405.16   11.30
   3  -3  -2  424.46   11.40
  -3  -3   2  423.16   11.30
  -3  -3   2  430.66   11.30
   3   3  -2  422.36   11.40
   3   3  -2  418.16   11.30
   3   3  -2  391.76   11.30
  -3   3   2  414.26   11.40
  -3   3   2  427.16   11.40
  -3   3   2  418.66   11.40
   3   3  -2  415.86   11.30
  -2  -3   2  734.33   19.90
   2  -3  -2  761.32   20.00
  -2  -3   2  715.93   19.90
  -2  -3   2  716.03   19.90
   2  -3  -2  755.02   19.80
   2  -3  -2  725.53   19.90
   2   3  -2  751.52   19.90
  -2   3   2  771.82   19.80
   2   3  -2  761.72   20.00
  -2   3   2  727.03   20.00
  -2   3   2  726.73   20.00
  -2   3   2  728.63   20.00
   2   3  -2  750.42   20.00
   1  -3  -2   36.40    1.10
  -1  -3   2   33.80    1.10
   1  -3  -2   36.00    1.20
   1  -3  -2   34.40    1.20
  -1  -3   2   35.30    1.10
  -1  -3   2   32.80    1.10
  -1   3   2   36.30    1.10
   1   3  -2   35.30    1.20
   1   3  -2   36.30    1.20
  -1   3   2   35.10    1.20
   1   3  -2   34.20    1.20
   1   3  -2   34.10    1.20
  -1   3   2   34.70    1.20
  -1   3   2   33.20    1.20
   0  -3   2  883.01   23.60
   0  -3  -2  898.41   23.50
   0  -3   2  870.01   23.60
   0  -3   2  877.51   23.50
   0  -3  -2  866.21   23.60
   0  -3  -2  900.61   23.60
   0   3   2  841.02   23.60
   0   3  -2  879.21   23.60
   0   3   2  867.31   23.60
   0   3  -2  874.31   23.60
   0   3  -2  864.11   23.60
   0   3   2  883.21   23.60
   0   3   2  895.61   23.60
   0   3  -2  876.81   23.60
   1  -3   2   56.49    1.80
   1  -3   2   56.89    1.70
  -1  -3  -2   57.29    1.60
  -1  -3  -2   60.69    1.70
   1  -3   2   52.69    1.70
  -1  -3  -2   58.39    1.70
   1   3   2   57.29    1.80
  -1   3  -2   55.99    1.80
  -1   3  -2   56.99    1.80
   1   3   2   56.19    1.80
  -1   3  -2   57.29    1.80
   1   3   2   56.19    1.80
  -1   3  -2   60.19    1.70
   1   3   2   65.19    1.80
   2  -3   2  220.78    6.10
  -2  -3  -2  227.68    6.20
   2  -3   2  226.28    6.20
  -2  -3  -2  221.18    6.20
  -2   3  -2  221.78    6.20
   2   3   2  224.68    6.20
   2   3   2  225.28    6.20
  -2   3  -2  232.48    6.10
   2   3   2  228.58    6.30
  -2   3  -2  221.58    6.20
   3  -3   2  446.26   11.70
  -3  -3  -2  436.96   11.70
   3  -3   2  425.26   11.80
   3  -3   2  439.06   11.70
  -3   3  -2  439.96   11.70
   3   3   2  428.26   11.80
   3   3   2  433.16   11.70
  -3   3  -2  432.26   11.80
   3   3   2  431.06   11.80
  -3   3  -2  412.16   11.70
  -4  -3  -2  775.42   20.80
   4  -3   2  763.22   20.80
   4  -3   2  765.12   20.90
   4  -3   2  801.32   20.80
   4   3   2  766.42   20.80
  -4   3  -2  781.02   20.80
  -4   3  -2  769.12   21.00
   4   3   2  750.12   21.00
   4   3   2  785.82   20.90
   4   3   2  791.22   20.80
  -4   3  -2  768.72   20.80
  -5  -3  -2    6.90    0.60
   5  -3   2    5.10    0.70
  -5  -3  -2    6.30    0.40
   5  -3   2    5.80    0.40
   5  -3   2    6.40    0.30
  -5  -3  -2    5.60    0.60
   5   3   2    6.40    0.70
  -5   3  -2    5.90    0.70
   5   3   2    6.40    0.50
  -5   3  -2    5.50    0.60
  -5   3  -2    6.30    0.60
   5   3   2    5.70    0.50
  -5   3  -2    6.20    0.60
   5   3   2    7.30    0.80
  -6  -3  -2  178.38    4.90
  -6  -3  -2  176.58    4.80
  -6  -3  -2  174.08    4.80
   6  -3   2  170.78    5.00
  -6   3  -2  175.38    4.80
  -6   3  -2  165.68    4.80
   6   3   2  175.88    4.70
   6   3   2  178.38    5.00
  -6   3  -2  175.18    4.80
   6   3   2  161.38    5.10
  -6   3  -2  171.28    5.00
   6   3   2  178.18    4.70
   7  -3   2   73.29    2.50
  -7  -3  -2   74.49    2.20
  -7  -3  -2   74.19    2.20
  -7   3  -2   73.99    2.20
   7   3   2   73.99    2.40
   7   3   2   69.19    2.70
  -7   3  -2   74.89    2.20
  -7   3  -2   74.19    2.60
  -7   3  -2   71.59    2.20
   8  -3   2   48.50    1.90
  -8  -3  -2   43.50    1.60
   8   3   2   47.30    1.80
   8   3   2   45.40    2.10
  -8   3  -2   46.90    1.50
  -8   3  -2   49.60    1.60
  -8   3  -2   46.90    2.00
  -9  -3  -2   37.00    1.40
   9  -3   2   35.10    1.80
   9   3   2   39.60    1.70
   9   3   2   39.10    2.00
  -9   3  -2   39.10    1.80
  -9   3  -2   37.60    1.30
  10  -3   2    3.10    1.20
 -10  -3  -2    1.30    0.60
 -10   3  -2    0.70    0.50
 -10   3  -2    1.10    1.10
  10   3   2    1.80    1.00
  10   3   2    1.90    1.30
 -11  -3  -2   27.20    1.30
  11  -3   2   28.80    1.90
 -11   3  -2   27.80    2.00
  11   3   2   26.40    2.00
  11   3   2   32.20    1.70
 -11   3  -2   26.40    1.20
 -12  -3  -2   35.80    1.60
  12  -3   2   38.70    2.20
 -12   3  -2   40.70    1.50
 -12   3  -2   43.00    2.40
  12   3   2   35.70    2.30
 -13  -3  -2    8.10    0.90
  13  -3   2    4.40    1.60
 -13   3  -2    7.70    1.50
  13   3   2    6.00    1.70
 -13   3  -2    6.30    0.70
  14  -3   2    1.50    1.50
 -14  -3  -2    0.70    0.80
 -14   3  -2    2.10    1.60
 -14   3  -2    0.10    0.60
 -14   3  -2    0.20    1.70
  14   3   2   -1.40    1.80
  15  -3   2    2.00    1.80
 -15  -3  -2    4.40    0.90
  15   3   2    0.50    1.70
 -15   3  -2    3.10    0.80
 -15   3  -2    6.40    2.00
  16  -3   2    8.50    1.80
 -16  -3  -2    8.60    1.00
 -16   3  -2    8.30    0.90
 -16   3  -2   10.80    2.00
  16   3   2    6.70    2.20
  17  -3   2    2.60    2.20
 -17  -3  -2    2.20    0.90
 -17   3  -2    1.70    0.80
  17   3   2    0.80    2.30
 -17   3  -2    5.90    2.30
 -17  -4   2    0.40    1.20
  17  -4  -2    0.90    2.10
 -17   4   2   -0.80    2.00
  17   4  -2   -0.90    2.10
 -17   4   2    2.10    1.10
 -16  -4   2   10.70    1.20
  16  -4  -2   10.80    2.10
 -16   4   2    9.20    2.10
 -16   4   2   10.00    1.20
  16   4  -2    8.90    2.10
  15  -4  -2    0.70    1.70
 -15  -4   2    1.50    1.00
  15   4  -2    0.60    1.80
 -15   4   2    0.20    1.70
 -15   4   2    2.50    1.00
  14  -4  -2    2.00    1.60
 -14  -4   2    0.80    0.90
 -14   4   2   -0.90    1.60
  14   4  -2    2.80    1.90
 -14   4   2    0.30    0.90
 -13  -4   2    1.00    0.90
  13  -4  -2   -1.00    1.40
  13   4  -2   -1.10    1.70
 -13   4   2    0.70    1.50
 -13   4   2   -0.10    0.80
  12  -4  -2   20.90    1.90
 -12  -4   2   23.20    1.50
  12   4  -2   20.40    2.00
 -12   4   2   22.60    1.40
 -12   4   2   23.20    2.10
 -12   4   2   21.40    1.90
 -11  -4   2    4.70    0.80
  11  -4  -2    2.10    1.30
 -11   4   2    4.00    1.40
 -11   4   2    5.30    0.80
  11   4  -2    4.00    1.50
 -11   4   2    3.40    1.40
 -10  -4   2    0.30    0.70
  10  -4  -2    0.90    1.20
 -10   4   2    0.80    1.10
 -10   4   2   -0.20    0.70
 -10   4   2   -0.20    1.20
  10   4  -2    0.10    1.30
  -9  -4   2   13.70    1.10
  -9  -4   2   13.00    1.10
   9  -4  -2   10.40    1.30
  -9   4   2   12.90    1.20
  -9   4   2   14.20    1.50
   9   4  -2    8.50    1.30
   9   4  -2   11.40    0.70
  -9   4   2   14.10    1.20
  -8  -4   2    3.90    0.70
   8  -4  -2    2.80    1.10
   8  -4  -2    4.00    0.40
   8  -4  -2    4.10    0.40
  -8  -4   2    3.60    0.70
   8   4  -2    3.50    0.50
   8   4  -2    3.30    1.10
  -8   4   2    4.00    0.70
  -8   4   2    3.80    0.90
  -7  -4   2  197.98    5.60
   7  -4  -2  211.98    5.50
   7  -4  -2  191.08    5.80
   7  -4  -2  198.38    5.40
  -7  -4   2  196.38    5.60
   7   4  -2  197.28    5.50
   7   4  -2  185.98    5.80
  -7   4   2  201.28    5.70
   7   4  -2  202.58    5.50
  -7   4   2  197.08    5.60
   6  -4  -2  106.19    2.90
  -6  -4   2   98.09    3.00
   6  -4  -2   91.89    3.10
  -6  -4   2   98.79    2.90
   6  -4  -2   98.89    2.80
  -6   4   2   96.99    3.00
  -6   4   2   99.39    3.10
   6   4  -2   96.69    2.90
   6   4  -2   97.89    3.20
   6   4  -2   99.59    2.90
   5  -4  -2    9.00    0.70
  -5  -4   2    8.80    0.80
   5  -4  -2    8.90    0.70
  -5  -4   2    8.70    0.80
  -5  -4   2   10.30    0.80
   5  -4  -2   10.00    0.90
  -5   4   2    9.70    0.90
   5   4  -2    9.90    0.70
   5   4  -2    9.70    0.80
  -5   4   2    8.90    0.80
   5   4  -2    8.00    0.90
  -5   4   2    9.40    0.90
   4  -4  -2  522.25   14.10
  -4  -4   2  534.65   14.00
  -4  -4   2  517.65   14.00
  -4  -4   2  516.85   13.90
   4  -4  -2  504.85   13.90
  -4   4   2  505.15   14.10
   4   4  -2  513.05   14.00
  -4   4   2  516.05   14.00
  -4   4   2  503.75   14.00
   4   4  -2  514.95   14.00
   4   4  -2  519.85   14.00
   3  -4  -2   13.50    0.50
   3  -4  -2   13.60    0.80
   3  -4  -2   13.80    1.00
  -3  -4   2   14.10    0.80
  -3  -4   2   13.00    0.90
   3  -4  -2   14.10    0.80
  -3  -4   2   12.10    0.80
   3   4  -2   13.20    1.00
  -3   4   2   12.20    0.90
   3   4  -2   14.00    0.80
  -3   4   2   11.50    0.90
   3   4  -2   15.80    0.90
   3   4  -2   14.30    0.90
  -3   4   2   14.00    0.90
   2  -4  -2  144.09    4.20
   2  -4  -2  148.69    4.20
  -2  -4   2  151.48    4.20
   2  -4  -2  145.19    4.20
  -2  -4   2  144.69    4.20
  -2  -4   2  147.59    4.20
  -2   4   2  152.28    4.10
  -2   4   2  155.68    4.30
   2   4  -2  147.79    4.20
   2   4  -2  147.89    4.20
   2   4  -2  141.49    4.30
  -2   4   2  151.38    4.30
   2   4  -2  152.28    4.20
  -2   4   2  143.29    4.30
   1  -4  -2 1038.30   28.70
   1  -4  -2 1079.49   28.70
  -1  -4   2 1022.00   28.70
  -1  -4   2 1050.89   28.70
  -1  -4   2 1076.39   28.70
   1  -4  -2 1058.09   28.70
  -1   4   2 1052.69   28.70
   1   4  -2 1096.79   28.70
   1   4  -2 1072.19   28.70
   1   4  -2 1110.79   28.70
  -1   4   2 1066.19   28.80
  -1   4   2 1072.29   28.80
  -1   4   2 1086.89   28.70
   1   4  -2 1066.99   28.70
   0  -4   2  791.62   20.60
   0  -4  -2  770.52   20.50
   0  -4   2  750.32   20.60
   0  -4  -2  760.72   20.50
   0  -4   2  767.22   20.50
   0  -4  -2  747.33   20.60
   0   4  -2  765.42   20.60
   0   4   2  768.92   20.60
   0   4   2  745.33   20.50
   0   4   2  767.42   20.60
   0   4  -2  755.12   20.60
   0   4   2  776.02   20.60
   0   4  -2  768.22   20.60
   0   4  -2  743.33   20.60
  -1  -4  -2  255.17    7.00
   1  -4   2  263.37    7.10
   1  -4   2  251.37    7.10
   1  -4   2  263.77    7.10
  -1  -4  -2  250.27    7.10
  -1  -4  -2  265.97    7.10
   1   4   2  253.57    7.10
   1   4   2  266.57    7.10
  -1   4  -2  258.37    7.10
  -1   4  -2  254.17    7.10
   1   4   2  249.48    7.10
   1   4   2  248.88    7.10
  -1   4  -2  254.47    7.10
  -1   4  -2  262.67    7.10
  -2  -4  -2   16.00    0.80
  -2  -4  -2   14.80    0.60
   2  -4   2   13.20    0.70
   2  -4   2   12.90    0.90
  -2  -4  -2   15.70    0.80
   2   4   2   13.00    0.90
  -2   4  -2   13.30    0.90
   2   4   2   13.80    0.90
  -2   4  -2   14.80    0.90
   2   4   2   14.30    1.00
  -2   4  -2   15.50    0.80
   2   4   2   13.00    0.80
  -2   4  -2   13.40    0.90
   3  -4   2  365.96   10.20
  -3  -4  -2  382.26   10.10
  -3  -4  -2  395.26   10.10
  -3  -4  -2  371.26   10.00
   3  -4   2  365.26   10.10
  -3   4  -2  375.06   10.10
  -3   4  -2  360.96   10.20
  -3   4  -2  376.96   10.00
  -3   4  -2  358.26   10.10
   3   4   2  359.26   10.10
   3   4   2  375.96   10.30
   3   4   2  361.26   10.20
  -4  -4  -2  653.43   17.00
  -4  -4  -2  621.04   17.00
   4  -4   2  605.84   16.90
   4  -4   2  621.54   17.10
   4  -4   2  647.44   16.90
   4   4   2  622.74   17.00
   4   4   2  629.04   17.00
  -4   4  -2  644.54   16.90
  -4   4  -2  617.24   17.10
  -4   4  -2  613.94   17.00
   4   4   2  625.04   17.10
   5  -4   2   76.99    2.50
  -5  -4  -2   74.39    2.30
   5  -4   2   77.59    2.20
   5  -4   2   74.19    2.20
   5   4   2   78.59    2.50
   5   4   2   76.49    2.30
   5   4   2   80.29    2.20
  -5   4  -2   75.09    2.20
  -5   4  -2   71.99    2.50
   5   4   2   73.49    2.60
  -5   4  -2   71.99    2.30
  -6  -4  -2    9.90    0.90
   6  -4   2    9.80    0.50
   6  -4   2   10.50    0.50
   6  -4   2   10.50    1.00
  -6   4  -2   10.50    1.10
   6   4   2    9.90    0.70
  -6   4  -2    9.70    0.90
   6   4   2   10.10    1.10
   6   4   2    9.30    0.70
   6   4   2   10.10    1.00
  -6   4  -2    9.40    0.80
   7  -4   2  136.09    4.10
  -7  -4  -2  133.79    3.90
  -7   4  -2  130.89    4.10
   7   4   2  135.49    4.00
  -7   4  -2  133.39    3.90
   7   4   2  134.19    4.20
   7   4   2  138.19    3.70
   7   4   2  132.79    3.70
  -8  -4  -2  107.29    3.30
   8  -4   2  111.19    3.50
   8   4   2  109.59    3.40
  -8   4  -2  109.19    3.60
   8   4   2  111.79    3.70
  -8   4  -2  109.69    3.30
  -9  -4  -2   10.50    1.00
   9  -4   2    7.50    1.20
   9   4   2   10.70    1.60
  -9   4  -2   10.90    1.00
   9   4   2   11.80    1.10
  -9   4  -2   14.10    1.40
  10  -4   2   -1.40    1.10
 -10  -4  -2    0.00    0.70
  10   4   2    2.60    1.00
 -10   4  -2    0.90    0.70
 -10   4  -2    0.90    1.20
  10   4   2   -0.10    1.30
  11  -4   2   -0.30    1.30
 -11  -4  -2    0.00    0.80
 -11   4  -2    1.10    1.30
 -11   4  -2   -0.50    0.70
  11   4   2   -1.10    1.40
  12  -4   2    1.10    1.40
 -12  -4  -2    1.80    0.80
  12   4   2   -1.10    1.40
 -12   4  -2    0.90    0.70
 -12   4  -2    1.40    1.60
  13  -4   2   11.40    1.70
 -13  -4  -2   11.60    1.00
 -13   4  -2   13.80    1.20
 -13   4  -2   11.80    1.70
  13   4   2    8.50    1.80
 -14  -4  -2   12.40    1.10
  14  -4   2   12.10    2.00
 -14   4  -2   13.30    1.90
  14   4   2    9.40    1.90
 -14   4  -2   11.70    1.20
  15  -4   2   -1.10    1.80
 -15  -4  -2    0.60    0.90
 -15   4  -2    3.10    2.10
 -15   4  -2   -0.50    0.90
 -15   4  -2   -1.30    2.00
  15   4   2   -2.80    2.00
  16  -4   2    3.00    1.90
 -16  -4  -2    1.90    1.00
  16   4   2   -0.90    2.00
 -16   4  -2    1.40    2.00
 -16   4  -2    3.70    1.00
  16  -5  -2   -0.40    2.20
 -16  -5   2    0.70    1.30
  16   5  -2   -1.70    2.30
 -16   5   2   -3.20    2.20
 -16   5   2   -0.10    1.10
 -15  -5   2    1.70    1.10
  15  -5  -2    0.10    2.00
 -15   5   2    1.40    1.10
  15   5  -2    1.70    1.90
 -15   5   2    2.30    2.20
  14  -5  -2    8.60    1.80
 -14  -5   2    6.10    1.20
 -14   5   2    7.90    1.20
 -14   5   2    7.80    1.80
  14   5  -2    9.70    2.20
 -13  -5   2   -1.10    1.00
  13  -5  -2    0.60    1.50
 -13   5   2   -0.90    1.50
 -13   5   2    0.30    1.00
  13   5  -2   -0.30    1.70
 -13   5   2    2.50    1.70
 -12  -5   2    3.50    1.00
  12  -5  -2    0.60    1.40
 -12   5   2    0.60    1.40
 -12   5   2    2.20    0.90
  12   5  -2    4.10    1.60
 -12   5   2    3.80    1.60
  11  -5  -2    0.30    1.30
 -11  -5   2    0.90    0.90
 -11   5   2    0.60    0.90
 -11   5   2    0.60    1.30
  11   5  -2    1.60    1.40
 -11   5   2    1.90    1.40
 -10  -5   2    3.80    0.90
  10  -5  -2    4.00    1.50
 -10   5   2    5.70    1.30
 -10   5   2    5.20    1.00
 -10   5   2    4.30    1.50
  10   5  -2    3.30    1.40
  10   5  -2    3.80    0.60
   9  -5  -2   14.20    0.70
   9  -5  -2   11.10    1.40
  -9  -5   2   13.20    1.30
   9   5  -2   14.70    1.60
  -9   5   2   17.40    1.60
  -9   5   2   14.50    1.30
   9   5  -2   13.20    1.00
   8  -5  -2   53.19    2.30
  -8  -5   2   55.99    2.10
   8  -5  -2   52.69    1.70
  -8   5   2   57.89    2.10
  -8   5   2   51.89    2.30
   8   5  -2   56.39    1.90
   8   5  -2   56.09    2.60
  -7  -5   2   94.49    2.80
  -7  -5   2   96.29    3.00
   7  -5  -2   90.29    2.70
   7  -5  -2   89.59    3.20
   7   5  -2   93.89    2.90
   7   5  -2   90.89    2.90
   7   5  -2   94.99    3.40
  -7   5   2   95.09    3.00
  -7   5   2   90.29    3.10
   6  -5  -2    3.70    1.00
  -6  -5   2    3.90    0.80
   6  -5  -2    3.00    0.50
  -6  -5   2    3.40    0.60
  -6   5   2    3.50    0.80
   6   5  -2    4.00    1.10
   6   5  -2    3.10    0.70
   6   5  -2    3.00    0.60
  -6   5   2    6.70    1.00
   5  -5  -2  198.08    5.60
  -5  -5   2  205.88    5.60
  -5  -5   2  201.78    5.70
   5  -5  -2  197.78    5.80
   5   5  -2  202.28    5.70
   5   5  -2  203.38    5.90
  -5   5   2  202.28    5.90
  -5   5   2  197.08    5.80
   5   5  -2  207.88    5.70
   4  -5  -2   19.10    1.20
  -4  -5   2   20.10    1.00
  -4  -5   2   20.60    1.10
  -4  -5   2   22.10    1.20
   4  -5  -2   19.60    1.00
  -4   5   2   20.30    1.30
  -4   5   2   17.70    1.20
   4   5  -2   20.00    1.10
   4   5  -2   21.30    1.10
  -4   5   2   19.10    1.30
   4   5  -2   20.00    1.30
  -3  -5   2   57.39    1.90
  -3  -5   2   60.29    2.00
   3  -5  -2   61.69    1.70
   3  -5  -2   55.39    1.90
   3  -5  -2   55.79    2.10
  -3  -5   2   58.29    2.00
  -3   5   2   56.49    1.90
   3   5  -2   58.39    2.10
  -3   5   2   60.19    2.10
   3   5  -2   62.89    2.10
  -3   5   2   56.59    2.10
   3   5  -2   58.79    2.00
   3   5  -2   61.19    1.90
  -3   5   2   56.39    2.10
   2  -5  -2   50.39    1.70
  -2  -5   2   45.90    1.60
  -2  -5   2   43.30    1.60
  -2  -5   2   47.10    1.70
   2  -5  -2   42.40    1.60
   2  -5  -2   46.40    1.70
   2   5  -2   47.10    1.70
   2   5  -2   48.20    1.70
   2   5  -2   49.99    1.70
  -2   5   2   46.30    1.80
   2   5  -2   42.20    1.70
  -2   5   2   45.40    1.70
  -2   5   2   45.00    1.50
  -2   5   2   46.90    1.80
  -1  -5   2   24.40    1.10
  -1  -5   2   24.80    1.10
   1  -5  -2   22.40    1.10
  -1  -5   2   24.90    1.20
   1  -5  -2   23.80    1.10
   1  -5  -2   21.40    1.10
  -1   5   2   23.50    1.00
   1   5  -2   23.80    1.20
  -1   5   2   22.00    1.20
   1   5  -2   22.10    1.20
   1   5  -2   23.10    1.20
  -1   5   2   24.40    1.30
   1   5  -2   25.80    1.20
  -1   5   2   22.10    1.30
   0  -5   2  308.77    8.60
   0  -5  -2  316.17    8.60
   0  -5   2  305.27    8.50
   0  -5   2  301.77    8.50
   0  -5  -2  307.77    8.50
   0  -5  -2  325.27    8.60
   0   5  -2  307.37    8.60
   0   5   2  305.57    8.60
   0   5  -2  311.87    8.60
   0   5  -2  307.97    8.60
   0   5   2  320.67    8.60
   0   5   2  317.67    8.70
   0   5   2  305.27    8.50
   0   5  -2  303.87    8.60
   1  -5   2  583.54   16.00
  -1  -5  -2  592.54   15.90
   1  -5   2  613.54   16.00
  -1  -5  -2  588.44   16.00
  -1  -5  -2  601.44   16.00
   1  -5   2  584.94   16.00
  -1   5  -2  593.44   16.10
  -1   5  -2  591.94   16.00
   1   5   2  584.44   16.10
   1   5   2  573.14   16.10
  -1   5  -2  602.54   16.10
   1   5   2  576.54   16.10
  -1   5  -2  575.64   16.10
   1   5   2  609.54   16.10
   2  -5   2    6.80    0.80
   2  -5   2    6.30    0.60
  -2  -5  -2    7.50    0.70
  -2  -5  -2    8.30    0.60
  -2  -5  -2    5.40    0.70
   2   5   2    6.30    0.80
   2   5   2    5.10    0.80
   2   5   2    7.40    0.90
  -2   5  -2    5.10    0.70
   2   5   2    6.80    0.70
  -2   5  -2    5.50    0.90
  -2   5  -2    6.70    0.70
  -2   5  -2    7.30    0.60
   3  -5   2   49.40    1.70
  -3  -5  -2   53.89    1.80
   3  -5   2   51.19    1.90
  -3  -5  -2   54.09    1.90
  -3   5  -2   55.29    1.70
   3   5   2   51.99    1.90
   3   5   2   52.29    1.90
  -3   5  -2   51.89    1.90
  -3   5  -2   49.30    2.00
   3   5   2   52.79    2.00
   4  -5   2   93.29    2.70
  -4  -5  -2  100.89    2.90
   4  -5   2   90.59    3.00
   4   5   2   96.89    3.00
  -4   5  -2   96.09    2.90
  -4   5  -2   90.99    3.00
  -4   5  -2   91.29    2.80
   4   5   2   91.29    2.90
   4   5   2   93.49    3.10
   5  -5   2   57.99    1.70
   5  -5   2   53.19    2.10
  -5  -5  -2   55.09    2.00
   5   5   2   53.79    2.30
   5   5   2   52.09    1.90
  -5   5  -2   55.49    2.10
  -5   5  -2   52.39    2.00
   5   5   2   59.39    2.00
  -6  -5  -2   39.00    1.60
   6  -5   2   38.90    1.80
   6  -5   2   37.70    1.30
  -6   5  -2   39.80    1.90
  -6   5  -2   39.50    1.60
   6   5   2   36.40    1.40
   6   5   2   36.50    1.90
   6   5   2   37.60    1.70
   7  -5   2  168.98    4.50
   7  -5   2  157.68    5.00
  -7  -5  -2  160.68    4.80
   7  -5   2  164.38    4.50
   7   5   2  173.28    5.20
   7   5   2  164.38    4.90
  -7   5  -2  160.18    5.00
   7   5   2  165.38    4.60
  -7   5  -2  163.18    4.80
  -8  -5  -2    4.40    0.80
   8  -5   2    5.50    1.30
  -8   5  -2    4.60    0.80
   8   5   2    5.40    1.30
   8   5   2    5.70    0.50
  -8   5  -2    4.40    1.30
   8   5   2    3.00    1.00
   9  -5   2    0.10    1.20
  -9  -5  -2    0.80    0.80
  -9   5  -2    1.60    0.80
   9   5   2   -0.40    1.40
   9   5   2    2.00    1.00
  -9   5  -2    0.50    1.30
  10  -5   2   39.90    2.30
 -10  -5  -2   42.40    1.90
 -10   5  -2   41.90    1.80
  10   5   2   44.50    2.40
  10   5   2   39.30    2.20
 -10   5  -2   43.40    2.40
 -11  -5  -2    0.00    0.80
  11  -5   2    0.00    1.50
 -11   5  -2   -0.20    1.40
 -11   5  -2    0.30    0.80
  11   5   2   -1.70    1.40
 -12  -5  -2   16.40    1.50
  12  -5   2   14.20    1.80
  12   5   2   16.60    2.00
 -12   5  -2   16.00    1.40
 -12   5  -2   17.60    1.90
  13  -5   2    4.40    1.90
 -13  -5  -2    1.20    1.00
  13   5   2    1.20    1.90
 -13   5  -2    2.40    0.90
 -13   5  -2    1.60    1.90
  14  -5   2   -2.10    1.70
 -14  -5  -2   -0.60    1.00
  14   5   2   -0.50    2.00
 -14   5  -2   -0.10    0.90
 -14   5  -2    1.50    1.80
 -15  -5  -2   -0.60    1.10
  15  -5   2   -1.30    1.90
 -15   5  -2   -0.20    2.00
  15   5   2    0.80    2.00
 -15   5  -2   -1.40    1.90
 -15   5  -2    0.30    1.10
  16  -5   2    6.50    2.40
 -16  -5  -2    5.00    1.20
 -16   5  -2    4.30    2.30
  16   5   2    6.10    2.50
 -16   5  -2    4.30    1.20
 -15  -6   2    5.40    1.40
  15  -6  -2    5.90    2.20
 -15   6   2    1.20    2.30
 -15   6   2    0.90    1.30
  15   6  -2    5.60    2.10
  14  -6  -2   -0.30    1.80
 -14  -6   2    1.50    1.30
 -14   6   2    0.10    1.20
 -14   6   2    1.50    2.00
  14   6  -2   -0.10    2.10
  13  -6  -2    5.30    1.80
 -13  -6   2    9.90    1.40
 -13   6   2    6.50    1.20
 -13   6   2    6.30    2.00
 -13   6   2    9.30    1.80
  13   6  -2    9.60    2.20
 -12  -6   2   -0.20    1.10
  12  -6  -2   -1.70    1.60
 -12   6   2   -1.00    1.50
  12   6  -2    0.90    1.70
 -12   6   2   -0.70    1.10
 -12   6   2   -0.40    1.80
 -11  -6   2    2.10    1.10
  11  -6  -2    0.80    1.40
 -11   6   2    2.70    1.50
 -11   6   2    1.50    1.10
  11   6  -2    1.60    1.60
 -11   6   2    0.50    1.50
  11   6  -2    0.20    0.50
 -10  -6   2   38.30    2.10
  10  -6  -2   38.50    2.50
  10  -6  -2   37.50    1.20
 -10   6   2   41.30    2.60
  10   6  -2   38.30    2.70
 -10   6   2   38.60    2.00
 -10   6   2   37.20    2.30
  10   6  -2   37.60    1.60
   9  -6  -2   14.80    0.90
  -9  -6   2   15.30    1.30
   9  -6  -2   14.30    1.60
   9   6  -2   13.50    1.20
   9   6  -2   15.00    1.80
  -9   6   2   15.00    1.60
  -9   6   2   13.90    1.70
   8  -6  -2    0.30    0.60
   8  -6  -2    2.00    1.20
  -8  -6   2    1.30    0.90
  -8   6   2   -1.10    1.20
   8   6  -2   -1.40    1.30
  -8   6   2   -0.20    1.00
   8   6  -2   -0.80    0.80
  -7  -6   2   74.69    2.70
   7  -6  -2   74.29    2.30
   7  -6  -2   67.99    2.80
  -7   6   2   74.39    2.80
  -7   6   2   78.59    2.70
   7   6  -2   72.29    2.50
   7   6  -2   77.19    3.00
   6  -6  -2    1.90    0.70
   6  -6  -2    3.90    1.10
  -6  -6   2    2.30    0.90
   6   6  -2    0.40    1.30
  -6   6   2    2.80    0.90
  -6   6   2    2.50    1.20
   6   6  -2    2.50    0.80
   6   6  -2    1.90    0.90
  -5  -6   2    0.30    0.80
  -5  -6   2    0.20    0.60
   5  -6  -2   -0.60    0.60
   5  -6  -2   -0.70    1.00
   5   6  -2    1.10    1.00
   5   6  -2    0.30    0.80
   5   6  -2    1.90    0.80
  -5   6   2   -0.20    0.90
  -5   6   2    2.00    1.00
   4  -6  -2    6.60    0.70
   4  -6  -2    7.80    1.00
  -4  -6   2    6.50    0.70
  -4  -6   2    6.10    0.90
   4   6  -2    8.20    0.90
   4   6  -2    8.30    1.00
   4   6  -2    6.40    1.10
  -4   6   2    7.50    1.00
  -4   6   2    7.30    1.10
  -3  -6   2   80.49    2.60
   3  -6  -2   80.29    2.50
  -3  -6   2   81.19    2.70
  -3  -6   2   81.99    2.50
   3  -6  -2   85.39    2.70
  -3   6   2   79.89    2.80
  -3   6   2   81.79    2.80
  -3   6   2   77.59    3.00
   3   6  -2   81.39    2.60
   3   6  -2   79.09    2.70
   3   6  -2   78.19    2.80
   2  -6  -2    2.60    0.70
  -2  -6   2    2.30    0.70
  -2  -6   2    2.10    0.70
  -2  -6   2    4.10    0.70
   2  -6  -2    6.00    0.90
  -2   6   2    3.40    0.90
  -2   6   2    1.60    0.90
   2   6  -2    2.90    0.90
  -2   6   2    1.30    0.90
   2   6  -2    2.10    0.90
   2   6  -2    1.90    0.80
   1  -6  -2   67.59    2.20
  -1  -6   2   66.69    2.30
   1  -6  -2   68.79    2.30
  -1  -6   2   65.69    2.30
  -1  -6   2   67.09    2.30
   1  -6  -2   66.49    2.30
   1   6  -2   71.99    2.40
  -1   6   2   65.49    2.40
   1   6  -2   69.89    2.40
   1   6  -2   71.99    2.40
  -1   6   2   70.49    2.50
  -1   6   2   70.39    2.50
  -1   6   2   72.79    2.20
   0  -6   2    9.70    1.00
   0  -6   2    8.90    0.90
   0  -6  -2    9.00    0.90
   0  -6   2    9.60    0.80
   0  -6  -2   12.60    1.00
   0  -6  -2   13.50    1.10
   0   6   2    7.90    1.00
   0   6  -2   10.90    1.10
   0   6  -2   13.90    1.30
   0   6  -2   10.60    1.10
   0   6   2    9.10    1.00
   0   6   2   10.00    1.10
   0   6  -2   10.70    1.00
   0   6   2   10.60    1.10
  -1  -6  -2   40.80    1.60
   1  -6   2   36.50    1.60
  -1  -6  -2   33.90    1.60
  -1  -6  -2   37.50    1.40
   1  -6   2   36.70    1.50
   1   6   2   36.00    1.70
   1   6   2   39.10    1.70
  -1   6  -2   35.30    1.60
  -1   6  -2   35.90    1.70
  -1   6  -2   40.50    1.70
   1   6   2   39.50    1.60
  -1   6  -2   40.20    1.70
   2  -6   2   57.99    2.20
   2  -6   2   57.59    2.00
  -2  -6  -2   59.69    2.10
  -2  -6  -2   60.29    2.10
   2   6   2   57.39    2.20
  -2   6  -2   58.59    2.20
  -2   6  -2   60.79    2.00
  -2   6  -2   58.49    2.30
   2   6   2   58.49    2.20
   2   6   2   58.49    2.20
  -3  -6  -2   15.90    1.20
   3  -6   2   15.30    1.00
   3  -6   2   13.80    1.20
   3   6   2   16.60    1.20
  -3   6  -2   15.50    1.40
  -3   6  -2   15.60    1.30
   3   6   2   14.80    1.30
   3   6   2   13.10    1.30
   4  -6   2    0.50    1.00
   4  -6   2    1.30    0.70
  -4  -6  -2    3.50    0.90
  -4   6  -2    0.60    0.80
   4   6   2    0.30    0.80
   4   6   2   -0.80    0.90
  -4   6  -2    0.60    1.00
   4   6   2    1.80    1.00
   5  -6   2  608.94   17.30
   5  -6   2  631.94   17.50
  -5  -6  -2  654.43   17.50
   5   6   2  636.94   17.40
   5   6   2  625.14   17.50
   5   6   2  651.93   17.70
  -5   6  -2  653.13   17.60
  -5   6  -2  654.33   17.50
   6  -6   2  142.29    4.00
   6  -6   2  140.49    4.50
  -6  -6  -2  144.69    4.30
  -6   6  -2  148.99    4.30
   6   6   2  139.69    4.20
  -6   6  -2  138.59    4.50
   6   6   2  137.89    4.30
   6   6   2  147.59    4.70
   7  -6   2    0.70    0.50
   7  -6   2    1.50    1.20
  -7  -6  -2    1.00    0.90
   7   6   2    1.10    1.30
  -7   6  -2    0.10    0.90
   7   6   2    1.80    0.70
   7   6   2    2.70    1.10
  -7   6  -2   -1.10    1.20
   8  -6   2   15.10    0.70
   8  -6   2   14.80    1.50
  -8  -6  -2   15.40    1.50
   8   6   2   16.90    1.60
   8   6   2   15.90    1.70
  -8   6  -2   13.90    1.50
   8   6   2   14.20    1.10
  -8   6  -2   16.40    1.60
  -9  -6  -2    1.50    0.90
   9  -6   2   -0.30    1.30
   9   6   2    1.50    1.20
   9   6   2    2.50    1.50
   9   6   2    2.40    0.60
  -9   6  -2    1.30    0.90
  -9   6  -2    2.40    1.40
  10  -6   2    5.30    1.50
 -10  -6  -2    4.30    1.00
 -10   6  -2    3.90    1.00
 -10   6  -2    5.20    1.60
  10   6   2    3.30    1.60
  11  -6   2   14.30    1.80
 -11  -6  -2   15.40    1.60
  11   6   2   14.40    2.00
 -11   6  -2   15.50    2.00
 -11   6  -2   15.00    1.60
  12  -6   2    7.20    1.80
 -12  -6  -2   11.40    1.20
  12   6   2    8.60    2.10
 -12   6  -2   13.00    1.90
 -12   6  -2   12.30    1.20
 -13  -6  -2    8.80    1.20
  13  -6   2    9.80    2.20
 -13   6  -2    9.50    2.00
 -13   6  -2    7.10    1.20
  13   6   2   10.30    2.20
 -14  -6  -2    3.90    1.30
  14  -6   2    4.60    2.10
 -14   6  -2    0.50    1.90
 -14   6  -2    3.60    1.20
  14   6   2    1.10    2.20
 -15  -6  -2    5.80    1.40
  15  -6   2    3.30    2.30
 -15   6  -2    8.10    2.20
 -15   6  -2    5.80    1.40
 -15   6  -2    9.40    2.60
  15   6   2    3.70    2.50
  14  -7  -2    2.30    2.00
 -14  -7   2    1.10    1.50
  14   7  -2   -4.50    2.30
 -14   7   2    0.50    2.20
 -14   7   2   -0.30    2.20
 -14   7   2    2.30    1.40
  13  -7  -2    2.30    1.90
 -13  -7   2    6.50    1.50
  13   7  -2    6.40    2.20
 -13   7   2    6.60    1.40
 -13   7   2    7.20    2.20
 -13   7   2    7.60    2.00
  12  -7  -2    0.00    1.80
 -12  -7   2   -0.80    1.40
 -12   7   2    0.70    2.00
 -12   7   2    0.70    1.30
  12   7  -2   -3.50    2.00
 -12   7   2    3.20    1.80
  11  -7  -2    5.00    1.90
 -11  -7   2    9.20    1.40
  11   7  -2    5.20    0.80
 -11   7   2    8.30    2.00
  11   7  -2    4.90    1.90
 -11   7   2    7.00    1.80
 -11   7   2    7.50    1.40
  10  -7  -2    2.50    1.60
  10  -7  -2    2.60    0.60
 -10  -7   2    4.90    1.30
  10   7  -2    0.90    1.60
 -10   7   2    3.60    1.60
  10   7  -2    2.80    0.90
 -10   7   2    3.70    1.60
 -10   7   2    3.80    1.30
  -9  -7   2   24.10    1.90
   9  -7  -2   23.80    2.40
   9  -7  -2   27.20    1.30
   9   7  -2   25.50    2.30
  -9   7   2   26.80    2.00
  -9   7   2   25.60    2.20
   9   7  -2   28.00    1.50
   8  -7  -2    7.80    1.50
  -8  -7   2    7.20    1.20
   8  -7  -2    8.90    0.80
   8   7  -2    9.20    1.10
   8   7  -2    9.40    1.80
  -8   7   2    9.40    1.60
  -8   7   2   11.80    1.30
  -7  -7   2   31.90    1.90
   7  -7  -2   31.70    2.30
   7  -7  -2   28.30    1.50
   7   7  -2   26.60    2.40
  -7   7   2   29.10    2.00
  -7   7   2   32.90    2.10
   7   7  -2   30.20    1.70
   6  -7  -2   14.50    1.20
  -6  -7   2   10.40    1.20
   6  -7  -2   18.70    1.60
  -6   7   2   13.10    1.30
   6   7  -2   14.10    1.60
  -6   7   2   13.80    1.50
   6   7  -2   13.00    1.40
   6   7  -2   12.10    1.20
  -5  -7   2    3.50    1.00
   5  -7  -2    3.10    1.10
   5  -7  -2    2.90    0.80
  -5   7   2    2.20    1.20
   5   7  -2    1.80    1.40
   5   7  -2    0.50    0.90
   5   7  -2    0.70    1.00
  -5   7   2    2.10    1.10
   4  -7  -2    2.90    1.10
  -4  -7   2    0.00    1.00
   4  -7  -2   -0.80    0.80
   4   7  -2   -0.90    1.10
   4   7  -2    0.70    1.00
   4   7  -2    1.00    0.90
  -4   7   2    0.20    1.10
  -4   7   2   -0.10    1.00
  -3  -7   2   83.89    2.80
  -3  -7   2   78.69    2.60
   3  -7  -2   79.79    2.80
   3  -7  -2   81.19    2.70
   3   7  -2   78.39    2.80
  -3   7   2   78.79    3.00
  -3   7   2   85.39    3.00
   3   7  -2   78.89    2.80
   3   7  -2   83.19    3.00
   2  -7  -2   58.09    2.30
   2  -7  -2   58.69    2.20
  -2  -7   2   58.19    2.20
  -2  -7   2   59.69    2.10
  -2   7   2   62.89    2.50
  -2   7   2   57.99    2.40
   2   7  -2   61.99    2.40
   2   7  -2   52.69    2.40
  -2   7   2   59.59    2.80
   2   7  -2   60.69    2.30
  -1  -7   2   20.00    1.40
   1  -7  -2   18.00    1.20
   1  -7  -2   16.20    1.30
  -1  -7   2   17.00    1.30
  -1   7   2   18.70    1.80
   1   7  -2   19.40    1.40
   1   7  -2   15.40    1.40
  -1   7   2   17.90    1.60
  -1   7   2   15.80    1.60
   1   7  -2   17.80    1.40
   0  -7   2    6.90    1.00
   0  -7  -2    9.40    1.00
   0  -7   2    7.30    1.00
   0   7   2    8.50    1.20
   0   7  -2    5.40    1.00
   0   7  -2    6.10    1.10
   0   7   2    6.10    1.20
   0   7  -2   10.10    1.20
   0   7  -2   10.60    1.10
  -1  -7  -2  142.29    4.30
   1  -7   2  137.79    4.30
  -1  -7  -2  144.69    4.20
   1  -7   2  140.99    4.20
   1   7   2  135.69    4.30
  -1   7  -2  141.99    4.50
   1   7   2  143.49    4.40
   1   7   2  140.59    4.30
  -1   7  -2  146.09    4.40
   2  -7   2    0.10    0.90
   2  -7   2    0.90    0.80
  -2  -7  -2   -0.20    0.90
  -2   7  -2    0.40    1.00
   2   7   2    0.20    0.90
   2   7   2   -1.00    1.00
  -2   7  -2   -0.10    1.00
   2   7   2    0.30    0.90
   3  -7   2   56.89    2.10
   3  -7   2   57.99    2.40
  -3  -7  -2   55.89    2.30
  -3   7  -2   56.19    2.40
  -3   7  -2   55.79    2.40
   3   7   2   58.59    2.30
   3   7   2   57.39    2.30
   3   7   2   59.39    2.30
   4  -7   2    0.10    0.80
   4  -7   2    1.50    1.20
  -4  -7  -2    1.10    1.00
  -4   7  -2    0.10    1.00
   4   7   2    1.10    1.00
   4   7   2    0.10    1.30
   4   7   2    1.10    1.00
  -4   7  -2    1.20    1.20
  -5  -7  -2    7.40    1.10
   5  -7   2    7.90    0.80
   5  -7   2    8.00    1.30
  -5   7  -2    6.50    1.40
   5   7   2    7.90    1.40
   5   7   2    9.20    1.20
   5   7   2    9.00    1.10
  -5   7  -2   10.20    1.30
   6  -7   2    1.30    0.70
   6  -7   2    2.10    1.40
  -6  -7  -2    2.50    1.00
   6   7   2    2.50    0.90
  -6   7  -2    1.40    1.00
   6   7   2    1.40    1.20
  -6   7  -2    0.20    1.30
   6   7   2    1.80    1.30
   7  -7   2    5.20    1.40
  -7  -7  -2    4.70    1.10
   7  -7   2    4.70    0.70
   7   7   2    3.90    0.80
   7   7   2    3.20    1.50
  -7   7  -2    4.10    1.50
  -7   7  -2    3.80    1.10
   7   7   2    5.40    1.30
   8  -7   2   13.30    1.80
  -8  -7  -2   10.80    1.20
   8  -7   2   14.70    0.90
  -8   7  -2   15.10    1.50
  -8   7  -2   18.30    2.00
   8   7   2   18.70    2.00
   8   7   2   15.60    1.30
   8   7   2   14.00    1.40
  -9  -7  -2   73.49    2.80
   9  -7   2   65.89    3.00
  -9   7  -2   69.79    3.20
   9   7   2   68.69    2.20
  -9   7  -2   63.99    2.70
   9   7   2   64.49    3.40
 -10  -7  -2    8.60    1.40
  10  -7   2    7.30    1.80
 -10   7  -2    8.40    2.10
 -10   7  -2    8.60    1.30
  10   7   2   11.70    0.80
  10   7   2   11.50    2.10
  11  -7   2    4.50    1.80
 -11  -7  -2    4.50    1.30
 -11   7  -2    4.10    1.20
  11   7   2    3.20    1.90
 -11   7  -2    4.70    1.90
  12  -7   2    1.70    2.10
 -12  -7  -2    1.50    1.40
 -12   7  -2    2.00    1.20
 -12   7  -2    2.80    2.20
  12   7   2    1.60    2.10
 -13  -7  -2    4.90    1.50
  13  -7   2    3.70    2.20
 -13   7  -2    5.40    2.20
  13   7   2    4.60    2.10
 -13   7  -2    2.20    1.20
  14  -7   2    1.00    2.30
 -14  -7  -2    0.10    1.40
 -14   7  -2   -2.00    2.20
 -14   7  -2   -2.10    1.40
  14   7   2    2.20    2.20
  13  -8  -2    1.90    2.10
 -13  -8   2    2.90    1.70
 -13   8   2    0.00    2.30
  13   8  -2    0.30    2.40
 -13   8   2    1.80    2.10
 -13   8   2   -0.90    1.50
 -12  -8   2    0.50    1.50
  12  -8  -2   -0.70    2.20
 -12   8   2    0.70    2.30
 -12   8   2   -0.60    1.50
  12   8  -2    1.40    2.00
  12   8  -2    0.80    0.70
 -12   8   2   -0.30    2.20
 -11  -8   2    1.10    1.40
  11  -8  -2    1.40    1.80
  11   8  -2    0.90    0.90
 -11   8   2    2.10    1.90
 -11   8   2   -1.20    1.50
  11   8  -2    1.40    2.20
 -11   8   2    1.90    1.90
 -10  -8   2   -0.80    1.40
  10  -8  -2    1.40    1.90
  10  -8  -2    0.60    0.70
 -10   8   2   -0.30    1.90
  10   8  -2    0.30    1.80
 -10   8   2    0.50    1.40
 -10   8   2    1.10    1.70
  10   8  -2   -0.30    1.00
   9  -8  -2    9.60    1.00
   9  -8  -2   12.40    2.00
  -9  -8   2   11.20    1.50
   9   8  -2   12.30    2.10
   9   8  -2   10.50    1.20
  -9   8   2    8.50    1.80
  -9   8   2   11.30    1.60
   8  -8  -2    8.00    0.90
  -8  -8   2    7.30    1.40
   8  -8  -2    7.70    1.60
   8   8  -2    6.00    1.90
   8   8  -2    6.30    1.20
  -8   8   2    5.90    1.70
  -8   8   2    6.60    1.50
   7  -8  -2    2.00    1.50
  -7  -8   2    3.40    1.30
   7  -8  -2    1.60    0.90
   7   8  -2    3.40    1.60
  -7   8   2    3.30    1.50
   7   8  -2    3.10    1.20
  -7   8   2    3.00    1.70
   6  -8  -2    9.00    1.50
  -6  -8   2    6.70    1.30
   6  -8  -2    5.70    1.00
  -6   8   2    8.00    1.70
   6   8  -2    5.40    1.20
  -6   8   2    7.00    1.50
   6   8  -2    7.30    1.60
   5  -8  -2    0.40    1.20
  -5  -8   2   -0.20    1.10
   5  -8  -2    0.00    0.90
  -5   8   2    0.40    1.40
  -5   8   2   -1.50    1.40
   5   8  -2   -0.70    1.20
   5   8  -2   -0.70    1.10
   5   8  -2    1.10    1.40
   4  -8  -2    0.80    1.30
   4  -8  -2    0.10    0.90
  -4   8   2   -0.40    1.40
   4   8  -2    2.40    1.20
  -4   8   2    0.00    1.30
   4   8  -2    2.60    1.20
   4   8  -2    0.60    1.40
   3  -8  -2    8.40    1.40
   3  -8  -2    8.70    1.20
  -3   8   2   10.10    1.50
  -3   8   2    7.50    1.60
   3   8  -2    8.80    1.40
   3   8  -2    9.30    1.50
   3   8  -2    9.00    1.30
   2  -8  -2    1.50    1.00
  -2  -8   2    0.00    1.10
  -2   8   2    2.30    1.20
   2   8  -2    1.70    1.30
   2   8  -2    1.40    1.10
   2   8  -2   -1.10    1.30
  -1  -8   2  137.99    4.20
   1  -8  -2  138.39    4.30
  -1  -8   2  138.89    4.30
  -1   8   2  133.49    4.70
   1   8  -2  136.99    4.50
   1   8  -2  136.69    4.50
  -1   8   2  142.49    4.50
   0  -8   2    1.00    1.00
   0  -8  -2    1.90    1.00
   0  -8   2    1.00    1.00
   0   8   2    1.40    1.30
   0   8   2    0.50    1.30
   0   8  -2    3.70    1.20
   1  -8   2   12.80    1.30
   1  -8   2   12.00    1.20
   1   8   2    8.50    1.40
   1   8   2   10.70    1.40
  -1   8  -2   13.50    1.40
   2  -8   2   -0.20    0.90
   2  -8   2    0.90    1.20
   2   8   2   -0.10    1.20
  -2   8  -2    0.00    1.20
  -2   8  -2    0.10    1.20
   2   8   2    0.10    1.20
   3  -8   2    0.50    0.90
  -3  -8  -2    1.10    1.10
   3  -8   2   -1.20    1.20
   3   8   2   -2.00    1.20
  -3   8  -2   -1.00    1.20
   3   8   2    1.90    1.30
   3   8   2    0.80    1.10
  -3   8  -2   -0.20    1.30
   4  -8   2   14.20    1.20
  -4  -8  -2   17.60    1.80
   4  -8   2   18.40    1.70
  -4   8  -2   18.60    1.60
  -4   8  -2   15.70    1.60
   4   8   2   14.90    1.70
   4   8   2   16.80    1.70
   4   8   2   14.30    1.70
   5  -8   2    3.70    1.40
   5  -8   2    5.50    0.90
  -5  -8  -2    6.70    1.20
   5   8   2    5.80    1.20
  -5   8  -2    4.80    1.30
  -5   8  -2    4.80    1.50
   5   8   2    7.20    1.70
   5   8   2    5.30    1.50
   6  -8   2    1.20    1.40
  -6  -8  -2    1.30    1.20
   6  -8   2    1.50    0.80
   6   8   2    2.40    1.50
  -6   8  -2    1.30    1.30
   6   8   2    1.80    1.10
  -6   8  -2    1.10    1.50
   6   8   2    2.30    1.40
   7  -8   2   25.10    1.40
   7  -8   2   20.30    2.10
  -7  -8  -2   25.50    2.10
   7   8   2   21.90    2.10
   7   8   2   24.20    1.70
  -7   8  -2   25.10    2.10
  -7   8  -2   23.90    2.30
   7   8   2   21.10    2.30
  -8  -8  -2    1.80    1.30
   8  -8   2    3.80    1.60
   8  -8   2    2.80    0.70
   8   8   2    3.00    1.00
   8   8   2    2.00    1.70
  -8   8  -2    4.60    1.80
  -8   8  -2    2.40    1.30
   8   8   2    3.70    1.70
   9  -8   2    2.00    1.70
   9  -8   2    0.90    0.60
  -9  -8  -2    2.50    1.40
  -9   8  -2    0.20    1.30
   9   8   2   -2.60    1.70
  -9   8  -2    2.40    1.80
   9   8   2    1.40    0.90
 -10  -8  -2    3.30    1.40
  10  -8   2    5.10    1.90
  10   8   2    2.50    0.80
 -10   8  -2    1.50    1.90
 -10   8  -2    1.80    1.40
  10   8   2    3.80    2.00
 -11  -8  -2    1.20    1.40
  11  -8   2    1.70    1.90
 -11   8  -2    3.40    2.30
 -11   8  -2    0.70    1.40
  11   8   2   -0.20    1.90
 -12  -8  -2   -0.70    1.40
  12  -8   2   -1.90    2.30
 -12   8  -2    0.70    1.40
  12   8   2   -2.40    2.10
 -12   8  -2    1.70    2.40
  11  -9  -2    2.40    0.70
 -11  -9   2    0.80    1.70
  11  -9  -2   -0.60    2.30
 -11   9   2   -2.10    2.10
 -11   9   2    0.30    1.70
  11   9  -2    2.30    2.40
 -11   9   2    0.80    2.30
  11   9  -2    0.20    1.00
  10  -9  -2    0.50    1.90
  10  -9  -2    1.50    0.90
 -10  -9   2    0.40    1.60
 -10   9   2   -0.40    1.70
 -10   9   2    3.50    2.00
 -10   9   2    1.10    2.00
  10   9  -2    1.40    1.20
  10   9  -2    0.20    2.30
   9  -9  -2    0.80    1.80
  -9  -9   2    0.50    1.50
   9  -9  -2   -0.90    0.90
   9   9  -2    0.50    2.10
  -9   9   2    2.00    2.10
   9   9  -2    1.30    1.20
  -9   9   2    1.90    1.70
   8  -9  -2    1.00    1.70
  -8  -9   2    1.20    1.50
   8  -9  -2    1.00    1.00
   8   9  -2    1.60    1.30
  -8   9   2    1.60    1.60
   8   9  -2    0.70    2.00
  -8   9   2   -1.70    2.00
   7  -9  -2    5.60    1.90
   7  -9  -2    2.90    1.00
   7   9  -2    1.50    1.70
  -7   9   2    2.50    1.70
   7   9  -2    4.40    1.40
  -7   9   2    5.10    1.80
   6  -9  -2   11.00    1.20
   6  -9  -2   13.40    2.00
  -6   9   2    9.80    1.80
  -6   9   2   12.40    1.90
   6   9  -2   13.40    1.50
   6   9  -2   12.60    2.10
   5  -9  -2   27.80    1.80
  -5   9   2   25.90    2.40
   5   9  -2   29.30    2.20
   5   9  -2   25.70    2.60
   4  -9  -2    4.00    1.20
  -4   9   2    3.90    1.60
   4   9  -2    2.80    1.50
   4   9  -2    2.60    1.70
   4   9  -2    2.70    1.50
   3  -9  -2   20.70    1.80
  -3   9   2   18.90    1.90
   3   9  -2   23.60    2.00
   3   9  -2   21.10    2.10
   2  -9  -2   -1.40    1.20
   2   9  -2   -0.90    1.30
  -2   9   2    1.70    1.50
   2   9  -2   -1.70    1.30
  -1  -9   2   18.40    1.60
   1  -9  -2   15.60    1.50
  -1   9   2   14.20    1.80
   1   9  -2   15.40    1.70
   0  -9   2    2.30    1.30
   0   9   2    1.20    1.40
   0   9  -2    2.70    1.40
   0   9   2   -0.60    1.40
   1  -9   2    1.80    1.20
   1   9   2    1.90    1.50
   1   9   2    4.50    1.40
  -1   9  -2    2.90    1.50
   2  -9   2    8.30    1.30
   2  -9   2    7.90    1.50
   2   9   2    7.60    1.60
  -2   9  -2    8.90    1.60
   2   9   2    9.40    1.60
   3  -9   2   38.80    2.40
   3  -9   2   36.00    2.00
  -3   9  -2   35.60    2.60
   3   9   2   34.60    2.30
   3   9   2   31.00    2.50
   4  -9   2   -2.70    1.40
   4  -9   2    1.30    1.10
  -4   9  -2    2.30    1.50
  -4   9  -2   -1.30    1.70
   4   9   2    1.90    1.40
   4   9   2    1.80    1.40
   5  -9   2    0.40    1.70
   5  -9   2    1.10    1.00
  -5   9  -2    3.20    1.50
   5   9   2    2.70    1.70
  -5   9  -2    4.50    1.70
   5   9   2    4.40    1.60
   5   9   2    2.10    1.30
  -6  -9  -2    7.30    1.50
   6  -9   2    8.70    1.10
   6  -9   2    6.50    1.80
  -6   9  -2    5.10    1.80
   6   9   2   11.70    1.50
   6   9   2    7.50    1.70
   6   9   2    7.50    1.80
  -6   9  -2    9.80    1.70
   7  -9   2    8.50    1.10
  -7  -9  -2    8.70    1.70
   7  -9   2    7.70    1.80
   7   9   2    7.90    1.80
   7   9   2   10.10    2.10
  -7   9  -2    8.70    1.90
   7   9   2    7.20    1.30
  -7   9  -2    6.40    1.70
  -8  -9  -2    2.60    1.50
   8  -9   2    5.00    2.00
   8  -9   2    1.40    0.90
   8   9   2    4.10    1.20
   8   9   2   -0.60    2.00
  -8   9  -2    3.80    1.90
  -8   9  -2    4.10    1.70
   9  -9   2    1.60    0.80
  -9  -9  -2    2.40    1.60
   9  -9   2    1.20    1.90
   9   9   2    0.70    1.90
   9   9   2    0.00    1.10
  -9   9  -2    2.20    2.30
  -9   9  -2    0.40    1.50
  10  -9   2    1.30    2.30
 -10  -9  -2    0.90    1.60
 -10   9  -2    1.10    1.50
 -10   9  -2    2.00    2.40
  10   9   2    0.50    2.00
  10   9   2    2.80    1.00
  11  -9   2    0.80    2.20
 -11  -9  -2    4.20    1.80
 -11   9  -2    1.10    1.70
 -11   9  -2    0.20    2.30
  11   9   2    3.30    2.50
   9 -10  -2    2.00    2.20
   9 -10  -2    1.30    1.10
  -9  10   2    1.80    2.30
   9  10  -2    0.60    2.10
   9  10  -2    0.60    1.40
  -9  10   2    0.20    2.20
  -9  10   2   -0.70    2.00
   8 -10  -2    0.50    1.10
   8 -10  -2    0.00    1.90
   8  10  -2    3.20    2.30
   8  10  -2   -0.50    1.50
  -8  10   2   -2.90    2.10
  -8  10   2    0.50    2.80
   7 -10  -2    4.80    1.20
   7  10  -2    7.50    2.30
   7  10  -2    6.90    1.60
  -7  10   2    3.80    2.10
   6 -10  -2    0.50    1.20
  -6  10   2    2.10    2.00
   6  10  -2   -0.70    1.60
   5 -10  -2    8.70    1.40
  -5  10   2   10.60    2.00
   5  10  -2    9.40    1.70
   4 -10  -2    0.10    1.30
   4  10  -2   -0.90    1.70
  -4  10   2   -1.90    1.70
   4  10  -2   -2.30    1.60
   3 -10  -2    5.10    1.40
   3  10  -2    6.40    1.60
  -3  10   2    4.20    1.80
   3  10  -2    5.30    1.70
   2 -10  -2    1.80    1.30
   2  10  -2    2.10    1.60
  -2  10   2    0.30    1.80
   1 -10  -2   19.10    1.80
   1  10  -2   16.30    1.90
  -1  10   2   14.10    2.00
   0 -10   2    2.50    1.40
   0  10   2    0.90    1.70
   0  10  -2    3.30    1.70
   1 -10   2    3.20    1.40
   1  10   2    4.40    2.00
   1  10   2    3.90    1.70
  -1  10  -2    1.60    1.90
   2 -10   2    0.90    1.30
   2  10   2    1.90    1.70
   2  10   2   -0.30    1.60
  -2  10  -2    0.50    1.70
   3 -10   2   49.99    2.60
   3  10   2   58.89    3.20
  -3  10  -2   54.79    3.30
   3  10   2   49.20    2.90
   4 -10   2    1.40    1.60
   4 -10   2    0.70    1.30
   4  10   2    2.40    1.60
   4  10   2    2.70    1.80
  -4  10  -2    0.80    1.70
   5 -10   2    0.60    1.60
   5 -10   2   -0.90    1.20
   5  10   2    1.20    1.80
   5  10   2    2.30    1.60
  -5  10  -2   -1.70    1.80
   6 -10   2    3.40    1.20
   6 -10   2    1.30    1.70
  -6  10  -2   -1.10    1.70
   6  10   2    2.20    1.70
  -6  10  -2    2.40    2.20
   6  10   2    1.50    1.40
   7 -10   2    3.00    1.10
   7 -10   2    4.80    2.10
  -7  10  -2    2.70    1.80
   7  10   2    0.90    2.40
   7  10   2    2.90    1.40
  -7  10  -2    3.80    2.00
   8 -10   2    3.50    2.30
   8 -10   2    1.10    1.00
  -8  10  -2    4.00    1.80
   8  10   2    1.50    1.40
  -8  10  -2    2.80    2.40
   8  10   2    2.80    2.10
   9 -10   2   -2.10    2.40
   9 -10   2   -0.60    0.90
  -9 -10  -2   -0.30    1.90
  -9  10  -2    3.80    1.90
   9  10   2   -2.10    2.10
   6 -11  -2    1.70    1.40
   6  11  -2    0.60    1.80
  -6  11   2    0.30    2.50
   5 -11  -2    7.20    1.70
   5  11  -2    7.70    1.90
  -5  11   2    6.10    2.20
   4 -11  -2    0.50    1.60
   4  11  -2   -1.80    1.80
  -4  11   2   -1.90    2.00
   3 -11  -2   -1.70    1.50
   3  11  -2    0.00    2.10
   3  11  -2   -2.00    1.90
  -3  11   2    1.10    2.10
   2 -11  -2   -0.40    1.60
  -2  11   2    0.70    2.10
   2  11  -2    1.60    2.10
  -1  11   2    0.60    2.00
   1  11  -2   -0.50    2.10
   0 -11   2   -0.70    1.60
   0  11  -2    0.40    1.80
   0  11   2    1.40    2.00
   1 -11   2    7.80    1.70
  -1  11  -2    7.00    2.30
   1  11   2    7.90    2.30
   2 -11   2    0.10    1.50
   2  11   2    0.10    1.90
  -2  11  -2    1.70    2.00
   2  11   2   -0.30    1.90
   3 -11   2    1.90    1.50
   3  11   2    1.30    2.20
  -3  11  -2    0.20    2.00
   3  11   2    4.20    1.90
   4 -11   2    0.30    1.40
   4  11   2    3.10    1.80
  -4  11  -2   -0.30    2.30
   4  11   2   -0.30    1.90
   5 -11   2    1.30    1.40
  -5  11  -2    0.80    2.10
   5  11   2    2.10    1.80
   5  11   2    0.70    1.90
 -18   0   3    0.40    1.00
 -18   0   3   -0.30    1.90
 -17   0   3    1.50    1.70
 -17   0   3   -0.30    0.90
 -16   0   3   -0.20    1.50
 -16   0   3   -0.40    0.80
 -15   0   3    9.20    0.90
 -15   0   3    9.40    1.80
  14   0  -3   -0.20    1.30
 -14   0   3    0.30    1.40
 -14   0   3   -0.20    0.60
 -13   0   3    4.40    0.70
  13   0  -3    4.00    1.20
 -13   0   3    5.00    1.40
  12   0  -3   -0.50    1.10
 -12   0   3    0.50    0.60
 -12   0   3   -1.20    1.10
 -11   0   3    1.40    0.50
  11   0  -3   -0.20    0.90
 -11   0   3    2.10    1.10
 -10   0   3    0.50    0.90
 -10   0   3    0.20    0.50
  10   0  -3   -1.40    0.80
  -9   0   3    2.90    0.50
  -9   0   3    3.50    0.90
   9   0  -3    3.60    0.90
  -9   0   3    4.20    0.50
  -9   0   3    2.20    0.40
   8   0  -3    0.00    0.70
  -8   0   3    0.20    0.40
  -8   0   3    0.40    0.40
  -8   0   3    0.10    0.70
  -8   0   3   -0.20    0.40
  -7   0   3 1041.10   29.10
   7   0  -3 1087.49   29.00
   7   0  -3 1099.89   29.00
  -7   0   3 1035.60   29.30
  -7   0   3 1113.49   29.10
  -7   0   3 1099.39   29.10
   7   0  -3 1120.99   29.30
   6   0  -3    0.40    0.50
  -6   0   3   -0.10    0.30
   6   0  -3    0.00    0.20
   6   0  -3    0.80    0.30
  -6   0   3   -0.30    0.30
  -6   0   3    0.60    0.50
  -6   0   3   -0.20    0.30
  -5   0   3 1081.59   28.10
   5   0  -3 1072.49   28.20
   5   0  -3 1036.40   28.10
  -5   0   3 1046.30   28.30
   5   0  -3 1065.29   28.20
  -5   0   3 1003.70   28.20
  -4   0   3    0.50    0.20
   4   0  -3   -0.50    0.30
  -4   0   3    0.30    0.40
   4   0  -3    0.20    0.20
  -4   0   3    0.10    0.30
   3   0  -3  649.83   18.30
  -3   0   3  682.53   18.30
   3   0  -3  687.03   18.30
  -3   0   3  681.73   18.40
  -3   0   3  710.93   18.30
  -2   0   3    1.50    0.30
  -2   0   3    1.50    0.20
   2   0  -3    1.60    0.30
  -2   0   3    1.00    0.20
  -2   0   3    1.30    0.20
   1   0  -3 4037.40  116.19
   1   0  -3 4299.07  116.19
   1   0  -3 4384.26  116.29
  -1   0   3 4456.95  116.29
  -1   0   3 4365.16  116.29
  -1   0   3 4413.76  116.39
  -1   0   3 4415.26  116.39
   0   0   3    1.30    0.20
   0   0   3    1.30    0.20
   0   0  -3    3.40    0.30
   0   0   3    2.00    0.20
   0   0  -3    1.30    0.20
   1   0   3 4792.52  123.79
   1   0   3 4287.57  123.79
  -1   0  -3 4799.92  123.69
  -1   0  -3 4578.24  123.89
   1   0   3 4636.54  123.69
  -2   0  -3    0.30    0.30
   2   0   3    0.70    0.10
  -2   0  -3    0.80    0.20
   2   0   3    0.80    0.30
  -2   0  -3    0.60    0.20
   2   0   3    0.80    0.30
   2   0   3    1.00    0.10
  -3   0  -3   37.80    1.10
   3   0   3   38.50    1.20
  -3   0  -3   36.10    1.10
   3   0   3   37.90    1.20
  -3   0  -3   35.20    1.20
   4   0   3   -0.20    0.40
  -4   0  -3    0.30    0.10
   4   0   3   -0.40    0.40
  -4   0  -3   -0.30    0.40
   4   0   3    0.50    0.30
  -4   0  -3    0.40    0.20
  -5   0  -3 1001.90   27.10
   5   0   3 1005.50   27.00
   5   0   3 1011.40   27.10
   5   0   3 1002.20   27.10
   6   0   3    0.40    0.60
   6   0   3    0.50    0.60
   6   0   3   -0.20    0.40
  -6   0  -3   -0.40    0.60
  -7   0  -3 1481.75   39.70
   7   0   3 1431.46   39.70
   7   0   3 1482.45   39.60
   7   0   3 1501.25   39.70
   8   0   3    0.20    0.70
   8   0   3    0.50    0.70
  -8   0  -3    1.70    0.80
   8   0   3   -0.20    0.80
   9   0   3   56.29    2.00
   9   0   3   50.99    2.10
   9   0   3   55.89    2.20
  -9   0  -3   50.99    2.10
 -10   0  -3    0.00    0.90
  10   0   3   -0.60    0.90
  10   0   3    0.60    0.90
  10   0   3   -1.70    0.90
  11   0   3   10.60    1.40
  11   0   3   11.70    1.20
  11   0   3   12.30    1.30
 -11   0  -3   10.40    1.30
 -11   0  -3   12.10    1.20
 -12   0  -3    1.00    1.40
 -12   0  -3    0.20    1.20
  12   0   3   -0.10    1.30
  12   0   3    0.30    1.20
  12   0   3   -1.30    1.10
  13   0   3  157.78    4.90
 -13   0  -3  159.08    5.10
  13   0   3  164.38    5.00
 -13   0  -3  151.28    4.90
  13   0   3  156.68    5.10
 -13   0  -3  161.98    5.00
 -14   0  -3    1.20    1.40
  14   0   3   -0.90    1.50
 -18  -1   3    0.30    1.10
 -18   1   3    1.20    1.00
 -18   1   3   -2.00    2.20
 -17  -1   3   -0.50    1.00
 -17   1   3    0.80    1.80
 -17   1   3   -0.10    0.80
 -16  -1   3    1.60    1.80
 -16  -1   3   -0.10    0.90
 -16   1   3    1.30    0.80
 -16   1   3    0.60    1.70
 -15  -1   3   18.00    1.40
 -15  -1   3   16.90    1.90
 -15   1   3   12.80    1.80
  15   1  -3   19.60    2.00
 -15   1   3   19.20    1.30
 -14  -1   3   -0.30    0.80
 -14  -1   3   -0.30    1.40
 -14   1   3   -0.20    0.70
  14   1  -3   -1.00    1.40
 -14   1   3    0.10    1.40
 -13  -1   3    5.00    1.40
 -13  -1   3    3.50    0.70
 -13   1   3    4.40    0.70
 -13   1   3    2.50    1.50
  13   1  -3    5.40    1.50
 -12  -1   3   18.60    1.80
  12  -1  -3   20.20    1.70
 -12  -1   3   19.30    1.10
  12   1  -3   20.40    1.70
 -12   1   3   17.00    1.10
 -12   1   3   21.30    1.80
 -11  -1   3   29.40    1.70
 -11  -1   3   31.40    1.30
  11  -1  -3   34.50    1.70
 -11   1   3   32.70    1.90
  11   1  -3   30.90    1.80
 -11   1   3   32.50    1.30
 -10  -1   3   40.80    1.80
  10  -1  -3   44.00    1.80
 -10  -1   3   41.30    1.50
 -10   1   3   42.10    1.60
 -10   1   3   43.40    1.50
  10   1  -3   44.10    2.00
 -10   1   3   43.90    1.90
  -9  -1   3   83.89    2.40
  -9  -1   3   80.19    2.70
   9  -1  -3   83.69    2.70
   9  -1  -3   79.99    2.80
  -9   1   3   77.99    2.80
  -9   1   3   77.29    2.40
  -9   1   3   83.59    2.50
   9   1  -3   87.39    2.80
  -8  -1   3  109.29    3.50
  -8  -1   3  110.39    3.30
   8  -1  -3  118.19    3.60
  -8  -1   3  120.89    3.30
  -8  -1   3  123.09    3.40
   8  -1  -3  121.39    3.50
  -8   1   3  116.59    3.60
  -8   1   3  116.59    3.30
  -8   1   3  121.19    3.40
  -8   1   3  119.09    3.30
   8   1  -3  114.69    3.60
  -7  -1   3   96.89    2.70
   7  -1  -3   97.29    2.60
   7  -1  -3   93.49    2.60
  -7  -1   3   92.19    2.90
   7  -1  -3   93.19    2.90
  -7  -1   3   94.39    2.60
  -7  -1   3   91.89    2.70
   7  -1  -3   95.49    2.80
  -7   1   3   93.79    2.70
   7   1  -3   98.59    3.00
   7   1  -3   95.39    2.60
  -7   1   3   90.39    2.90
  -7   1   3   93.99    2.70
  -7   1   3   95.09    2.70
   7   1  -3   98.29    2.60
   6  -1  -3  326.87    9.30
  -6  -1   3  331.27    9.30
   6  -1  -3  343.57    9.10
  -6  -1   3  332.97    9.20
   6  -1  -3  342.37    9.10
  -6  -1   3  327.67    9.30
   6  -1  -3  344.97    9.20
   6   1  -3  339.77    9.10
   6   1  -3  352.26    9.10
  -6   1   3  323.77    9.30
  -6   1   3  341.77    9.20
   6   1  -3  335.87    9.30
  -6   1   3  338.07    9.20
  -6   1   3  339.67    9.20
   5  -1  -3  590.54   15.30
   5  -1  -3  586.04   15.40
  -5  -1   3  573.54   15.40
  -5  -1   3  545.55   15.40
   5  -1  -3  571.44   15.30
   5   1  -3  585.54   15.30
   5   1  -3  558.44   15.30
  -5   1   3  547.25   15.50
  -5   1   3  576.54   15.40
   5   1  -3  576.64   15.50
  -5   1   3  559.94   15.40
  -4  -1   3 1089.29   28.50
   4  -1  -3 1088.19   28.40
   4  -1  -3  991.30   28.40
  -4  -1   3 1054.09   28.40
  -4   1   3 1033.80   28.50
  -4   1   3 1086.49   28.40
   4   1  -3 1040.00   28.50
  -4   1   3 1061.89   28.40
   4   1  -3 1088.59   28.40
  -3  -1   3 1297.37   35.30
   3  -1  -3 1314.57   35.30
  -3  -1   3 1307.57   35.30
   3  -1  -3 1304.17   35.30
  -3   1   3 1277.87   35.30
   3   1  -3 1328.97   35.30
  -3   1   3 1354.56   35.40
   3   1  -3 1339.57   35.30
  -3   1   3 1334.57   35.30
   2  -1  -3 1735.33   45.50
   2  -1  -3 1700.33   45.50
  -2  -1   3 1702.63   45.50
  -2  -1   3 1659.13   45.50
  -2  -1   3 1673.73   45.60
   2  -1  -3 1722.03   45.60
  -2  -1   3 1641.54   45.50
   2   1  -3 1680.93   45.50
   2   1  -3 1777.32   45.50
  -2   1   3 1744.73   45.50
  -2   1   3 1739.73   45.50
   2   1  -3 1723.83   45.60
  -2   1   3 1607.94   45.50
  -2   1   3 1681.53   45.60
   2   1  -3 1714.43   45.50
  -1  -1   3  462.15   12.80
  -1  -1   3  475.85   12.80
   1  -1  -3  471.05   12.80
  -1  -1   3  476.75   12.80
  -1  -1   3  485.65   12.80
   1  -1  -3  463.75   12.80
   1  -1  -3  475.85   12.80
  -1   1   3  479.25   12.80
  -1   1   3  476.85   12.80
  -1   1   3  479.55   12.80
  -1   1   3  484.15   12.80
   1   1  -3  458.75   12.80
   1   1  -3  485.45   12.80
   1   1  -3  467.25   12.80
   0  -1  -3 1318.87   34.50
   0  -1  -3 1241.88   34.50
   0  -1   3 1317.67   34.50
   0  -1   3 1236.98   34.50
   0  -1   3 1313.27   34.50
   0  -1  -3 1338.47   34.50
   0   1  -3 1305.57   34.50
   0   1   3 1259.57   34.50
   0   1   3 1318.97   34.50
   0   1  -3 1255.57   34.50
   0   1   3 1316.07   34.50
   0   1  -3 1295.17   34.50
   0   1   3 1232.98   34.50
  -1  -1  -3 1153.88   30.20
   1  -1   3 1140.49   30.20
   1  -1   3 1143.09   30.20
  -1  -1  -3 1105.79   30.20
   1  -1   3 1092.29   30.20
   1   1   3 1142.49   30.20
   1   1   3 1159.68   30.20
   1   1   3 1101.09   30.20
  -1   1  -3 1098.59   30.20
  -1   1  -3 1126.39   30.20
   1   1   3 1135.49   30.20
   2  -1   3  211.68    5.80
  -2  -1  -3  209.68    5.80
   2  -1   3  218.78    5.70
   2  -1   3  212.78    5.90
   2  -1   3  217.18    5.70
  -2  -1  -3  204.98    5.80
   2   1   3  212.88    5.70
   2   1   3  210.88    5.70
   2   1   3  214.18    5.80
  -2   1  -3  212.88    5.80
  -2   1  -3  203.88    5.80
   2   1   3  219.98    5.70
  -3  -1  -3 3426.06   94.49
  -3  -1  -3 3439.76   94.69
   3  -1   3 3538.75   94.69
   3  -1   3 3443.96   94.59
  -3  -1  -3 3484.75   94.59
  -3   1  -3 3423.66   94.59
  -3   1  -3 3481.25   94.69
   3   1   3 3762.02   94.59
   3   1   3 3481.45   94.69
   3   1   3 3531.05   94.39
   3   1   3 3723.03   94.39
   3   1   3 3445.56   94.79
  -3   1  -3 3696.73   94.49
   4  -1   3    5.30    0.60
   4  -1   3    5.90    0.60
  -4  -1  -3    5.20    0.40
  -4  -1  -3    4.90    0.30
   4   1   3    5.00    0.40
  -4   1  -3    5.20    0.50
  -4   1  -3    5.70    0.30
   4   1   3    6.50    0.60
  -4   1  -3    5.50    0.30
   4   1   3    4.30    0.50
  -5  -1  -3  446.36   12.30
  -5  -1  -3  468.65   12.30
   5  -1   3  453.75   12.40
   5  -1   3  462.45   12.50
   5  -1   3  454.55   12.50
  -5   1  -3  454.35   12.30
   5   1   3  462.25   12.50
  -5   1  -3  464.45   12.30
  -5   1  -3  446.86   12.40
   5   1   3  469.85   12.40
   5   1   3  459.45   12.50
  -6  -1  -3  236.48    6.30
   6  -1   3  240.08    6.50
  -6  -1  -3  236.18    6.30
   6  -1   3  237.78    6.50
   6  -1   3  236.98    6.60
   6   1   3  227.88    6.60
   6   1   3  237.08    6.40
  -6   1  -3  223.08    6.30
   6   1   3  234.68    6.50
  -6   1  -3  229.78    6.50
  -6   1  -3  232.08    6.30
   7  -1   3   81.89    2.70
  -7  -1  -3   84.19    2.30
   7  -1   3   87.79    2.70
  -7  -1  -3   82.69    2.30
   7  -1   3   80.09    2.60
   7   1   3   85.29    2.60
  -7   1  -3   84.19    2.60
   7   1   3   84.19    2.70
   7   1   3   87.99    2.70
  -8  -1  -3    6.50    0.40
  -8  -1  -3    7.00    0.40
   8  -1   3    6.40    0.80
   8  -1   3    8.20    0.90
   8  -1   3    7.80    0.80
   8   1   3    6.00    0.80
   8   1   3    7.50    1.00
   8   1   3    6.80    0.80
  -8   1  -3    7.50    0.90
  -9  -1  -3  203.28    5.60
  -9  -1  -3  200.68    5.60
   9  -1   3  206.08    6.00
  -9  -1  -3  208.48    5.80
   9  -1   3  209.98    6.00
   9  -1   3  207.58    6.00
   9   1   3  208.58    6.00
   9   1   3  194.58    6.00
   9   1   3  211.08    5.90
  -9   1  -3  209.58    5.90
  -9   1  -3  209.78    6.00
 -10  -1  -3   45.70    1.80
 -10  -1  -3   45.30    1.30
  10  -1   3   42.70    1.90
  10  -1   3   48.20    2.10
 -10  -1  -3   45.60    1.30
  10  -1   3   45.10    2.00
 -10   1  -3   43.20    2.00
 -10   1  -3   42.30    1.90
  10   1   3   43.10    2.10
  10   1   3   44.80    1.80
  10   1   3   45.40    2.00
  11  -1   3    2.90    1.10
  11  -1   3    3.90    1.20
  11  -1   3    1.30    1.10
 -11  -1  -3    3.70    1.00
 -11  -1  -3    3.80    0.40
 -11  -1  -3    3.60    0.40
 -11   1  -3    4.40    1.20
  11   1   3    3.80    1.00
  11   1   3    5.50    1.20
  11   1   3    2.00    1.10
 -11   1  -3    3.50    1.10
  12  -1   3    2.10    1.30
  12  -1   3    1.80    1.30
  12  -1   3   -0.20    1.30
 -12  -1  -3    2.00    0.40
  12   1   3    2.50    1.30
  12   1   3    3.30    1.20
 -12   1  -3    2.40    1.20
 -12   1  -3    1.20    1.30
  13  -1   3    7.60    1.30
  13  -1   3    8.40    1.50
  13  -1   3    7.30    1.70
 -13  -1  -3    6.80    0.60
  13   1   3    3.60    1.60
 -13   1  -3    7.50    1.40
 -13   1  -3    9.10    1.50
  13   1   3    6.80    1.40
  14  -1   3    8.00    1.60
 -14  -1  -3    7.30    0.60
  14  -1   3    4.20    1.50
 -14  -1  -3    7.90    1.60
 -14   1  -3    6.50    1.60
 -14   1  -3    5.20    1.60
  14   1   3    4.90    1.60
 -15  -1  -3   19.10    2.20
 -15  -1  -3   17.10    0.90
  15  -1   3   17.60    1.90
 -15   1  -3   16.30    2.30
  15   1   3   15.80    2.00
 -16  -1  -3    1.30    0.60
 -16  -1  -3    2.50    2.00
  16   1   3    0.50    1.70
 -18  -2   3    0.20    1.10
 -18   2   3    1.80    1.10
 -18   2   3    1.30    2.30
 -17  -2   3   -0.10    1.00
 -17   2   3    0.00    1.00
  17   2  -3    0.20    2.10
 -17   2   3   -1.90    1.80
 -16  -2   3    3.90    0.90
  16   2  -3    5.10    1.70
 -16   2   3    0.20    1.90
 -16   2   3    4.60    0.90
 -15  -2   3   -0.40    0.90
 -15   2   3   -0.50    1.80
 -15   2   3   -0.60    0.80
  15   2  -3    0.80    1.50
 -14  -2   3    4.80    1.50
 -14  -2   3    4.20    0.90
 -14   2   3    4.20    0.80
  14   2  -3    5.50    1.70
 -14   2   3    3.40    1.60
  13  -2  -3   79.39    3.20
 -13  -2   3   78.09    2.60
 -13  -2   3   78.89    3.10
  13   2  -3   81.39    3.30
 -13   2   3   82.59    2.60
 -12  -2   3   13.10    1.40
 -12  -2   3   15.00    1.20
  12  -2  -3   18.00    1.70
 -12   2   3   14.80    1.10
 -12   2   3   15.90    1.70
  12   2  -3   13.10    1.50
  11  -2  -3   21.60    1.70
 -11  -2   3   16.30    1.40
 -11  -2   3   15.60    1.10
 -11   2   3   17.80    1.70
  11   2  -3   18.00    1.60
 -11   2   3   14.00    1.30
 -11   2   3   16.70    1.10
 -10  -2   3   15.40    1.40
 -10  -2   3   18.10    1.10
  10  -2  -3   18.50    1.70
  10   2  -3   17.90    1.50
 -10   2   3   14.90    1.50
 -10   2   3   16.40    1.20
 -10   2   3   16.60    1.00
   9  -2  -3    2.90    0.60
   9  -2  -3    3.10    1.00
  -9  -2   3    3.00    0.90
  -9  -2   3    3.60    0.60
  -9   2   3    2.90    0.90
   9   2  -3    3.50    1.00
  -9   2   3    4.50    0.60
  -9   2   3    4.50    0.80
   8  -2  -3   41.40    1.70
  -8  -2   3   37.50    1.40
   8  -2  -3   41.30    1.40
  -8  -2   3   39.80    1.50
  -8   2   3   38.90    1.40
   8   2  -3   38.10    1.20
   8   2  -3   35.60    1.70
  -8   2   3   37.40    1.50
  -8   2   3   34.90    1.70
   8   2  -3   40.40    1.20
   7  -2  -3  490.85   12.90
   7  -2  -3  459.85   13.10
   7  -2  -3  476.15   12.80
  -7  -2   3  464.05   12.90
  -7  -2   3  473.25   13.00
   7  -2  -3  475.95   12.80
  -7   2   3  477.95   12.90
   7   2  -3  482.95   13.10
  -7   2   3  470.55   13.00
   7   2  -3  486.35   12.80
   7   2  -3  488.95   12.80
   7   2  -3  478.85   12.80
  -7   2   3  465.35   13.10
  -7   2   3  476.45   12.90
   6  -2  -3  114.89    3.60
   6  -2  -3  122.09    3.40
   6  -2  -3  128.19    3.40
  -6  -2   3  122.29    3.50
  -6  -2   3  112.79    3.50
  -6   2   3  120.89    3.60
   6   2  -3  117.99    3.60
   6   2  -3  127.29    3.40
  -6   2   3  120.19    3.50
   6   2  -3  124.09    3.30
   6   2  -3  120.79    3.40
  -6   2   3  117.29    3.50
   5  -2  -3    4.90    0.40
   5  -2  -3    4.30    0.60
  -5  -2   3    3.20    0.50
   5  -2  -3    5.10    0.50
  -5  -2   3    5.00    0.50
   5  -2  -3    4.50    0.50
   5   2  -3    4.50    0.60
   5   2  -3    4.40    0.30
  -5   2   3    5.30    0.70
  -5   2   3    5.00    0.50
  -5   2   3    5.60    0.50
   5   2  -3    4.90    0.40
  -4  -2   3   69.09    2.10
  -4  -2   3   69.89    2.00
   4  -2  -3   67.89    1.90
  -4  -2   3   68.99    2.00
   4  -2  -3   67.59    2.00
   4  -2  -3   68.29    2.10
  -4   2   3   64.69    2.10
  -4   2   3   66.99    2.00
   4   2  -3   66.99    2.10
   4   2  -3   63.59    2.00
  -4   2   3   67.99    2.00
   4   2  -3   66.59    1.90
   3  -2  -3   65.79    1.80
   3  -2  -3   62.69    1.90
  -3  -2   3   65.39    1.90
  -3  -2   3   65.99    1.90
  -3  -2   3   65.29    1.90
   3  -2  -3   61.99    2.00
   3   2  -3   62.89    1.90
  -3   2   3   68.59    1.90
   3   2  -3   65.39    1.80
  -3   2   3   64.89    1.90
   3   2  -3   63.99    2.00
  -3   2   3   63.69    1.90
  -3   2   3   63.79    2.00
   3   2  -3   63.69    1.90
   2  -2  -3   85.39    2.40
   2  -2  -3   79.09    2.30
  -2  -2   3   78.39    2.30
  -2  -2   3   83.19    2.30
  -2  -2   3   78.99    2.30
   2  -2  -3   82.09    2.30
   2  -2  -3   83.99    2.30
  -2   2   3   89.69    2.40
   2   2  -3   81.19    2.30
   2   2  -3   81.59    2.40
   2   2  -3   78.79    2.30
   2   2  -3   79.39    2.30
  -2   2   3   80.69    2.40
  -2   2   3   76.39    2.40
  -2   2   3   81.49    2.40
   1  -2  -3 1139.69   31.50
  -1  -2   3 1169.58   31.50
  -1  -2   3 1168.68   31.50
   1  -2  -3 1179.48   31.50
  -1  -2   3 1220.08   31.50
   1  -2  -3 1187.38   31.50
   1   2  -3 1195.38   31.60
  -1   2   3 1192.28   31.60
   1   2  -3 1171.88   31.50
   1   2  -3 1144.99   31.50
  -1   2   3 1199.18   31.60
   1   2  -3 1187.78   31.50
  -1   2   3 1175.38   31.50
  -1   2   3 1139.09   31.50
   0  -2  -3    2.60    0.30
   0  -2   3    3.60    0.30
   0  -2   3    2.90    0.30
   0  -2   3    1.40    0.30
   0  -2  -3    2.70    0.40
   0  -2   3    2.10    0.30
   0   2  -3    2.50    0.30
   0   2   3    2.00    0.30
   0   2  -3    2.70    0.40
   0   2   3    2.10    0.30
   0   2   3    1.80    0.40
   0   2   3    2.00    0.30
   0   2  -3    2.40    0.30
   0   2  -3    2.10    0.40
   0   2   3    1.30    0.30
   1  -2   3  712.83   19.30
   1  -2   3  718.73   19.20
  -1  -2  -3  728.73   19.30
  -1  -2  -3  697.83   19.20
   1  -2   3  718.83   19.20
  -1  -2  -3  711.53   19.20
   1   2   3  714.93   19.20
   1   2   3  716.33   19.10
   1   2   3  723.23   19.30
  -1   2  -3  726.33   19.20
   1   2   3  735.23   19.30
  -1   2  -3  698.23   19.20
  -1   2  -3  697.83   19.30
   2  -2   3 1667.73   44.40
   2  -2   3 1669.33   44.40
  -2  -2  -3 1599.54   44.30
   2  -2   3 1820.42   44.40
   2  -2   3 1674.33   44.40
  -2   2  -3 1614.04   44.30
   2   2   3 1634.44   44.30
  -2   2  -3 1641.54   44.40
  -2   2  -3 1622.14   44.40
   2   2   3 1672.43   44.40
   2   2   3 1607.24   44.40
   3  -2   3  279.57    7.80
   3  -2   3  284.37    7.70
   3  -2   3  285.47    7.60
   3  -2   3  291.47    7.60
  -3  -2  -3  272.07    7.60
  -3   2  -3  275.37    7.70
  -3   2  -3  283.87    7.80
   3   2   3  291.57    7.60
  -3   2  -3  275.87    7.60
   3   2   3  284.37    7.60
  -3   2  -3  281.47    7.60
   3   2   3  270.47    7.70
   3   2   3  282.97    7.80
   4  -2   3    2.90    0.60
   4  -2   3    1.70    0.50
  -4  -2  -3    3.10    0.30
  -4  -2  -3    2.50    0.40
   4   2   3    2.50    0.60
  -4   2  -3    1.70    0.50
  -4   2  -3    1.80    0.30
   4   2   3    2.40    0.20
   4   2   3    3.00    0.50
   4   2   3    2.00    0.30
  -4   2  -3    2.00    0.30
   4   2   3    1.80    0.20
  -4   2  -3    2.50    0.40
   5  -2   3   58.39    2.00
  -5  -2  -3   56.79    1.70
  -5  -2  -3   63.09    1.80
   5  -2   3   59.49    2.00
  -5  -2  -3   62.19    1.70
  -5   2  -3   56.69    1.70
   5   2   3   56.89    1.90
  -5   2  -3   58.19    2.00
   5   2   3   62.79    1.70
  -5   2  -3   59.89    1.70
  -5   2  -3   56.99    1.80
  -6  -2  -3   81.19    2.30
  -6  -2  -3   81.39    2.30
   6  -2   3   80.19    2.50
  -6  -2  -3   78.59    2.30
   6  -2   3   71.69    2.50
  -6   2  -3   75.59    2.40
   6   2   3   83.69    2.30
   6   2   3   81.79    2.70
   6   2   3   76.99    2.50
  -6   2  -3   81.29    2.20
  -6   2  -3   75.89    2.20
  -6   2  -3   75.99    2.50
   7  -2   3  239.38    6.70
   7  -2   3  231.48    6.60
  -7  -2  -3  236.48    6.50
  -7  -2  -3  242.48    6.40
  -7  -2  -3  222.18    6.40
  -7   2  -3  242.88    6.40
  -7   2  -3  234.98    6.70
   7   2   3  235.38    6.60
  -7   2  -3  226.88    6.50
  -7   2  -3  227.58    6.40
   7   2   3  231.48    6.80
   7   2   3  244.78    6.50
  -8  -2  -3   13.20    0.70
  -8  -2  -3   12.30    0.70
   8  -2   3   13.80    1.20
  -8  -2  -3   13.00    0.90
   8  -2   3   11.40    1.10
   8   2   3   15.50    1.30
  -8   2  -3   12.20    0.60
   8   2   3   15.40    1.20
  -8   2  -3   10.70    1.10
  -8   2  -3   14.30    1.10
   8   2   3   14.40    0.90
  -8   2  -3   12.70    0.70
   9  -2   3    3.50    0.90
   9  -2   3    3.20    0.90
  -9  -2  -3    3.10    0.50
   9  -2   3    4.40    1.10
   9   2   3    4.10    1.20
  -9   2  -3    3.50    1.00
   9   2   3    5.30    1.00
  -9   2  -3    3.90    0.40
   9   2   3    2.90    0.90
  -9   2  -3    3.00    0.40
  -9   2  -3    3.40    0.90
  10  -2   3   10.70    1.20
  10  -2   3    9.10    1.30
  10  -2   3   12.10    1.20
 -10  -2  -3    9.80    0.80
  10   2   3   10.80    1.10
 -10   2  -3    9.60    1.10
 -10   2  -3   10.30    0.70
  10   2   3   10.20    1.30
 -10   2  -3   10.30    0.70
 -10   2  -3   10.60    1.20
  11  -2   3   97.99    3.50
 -11  -2  -3   97.99    2.90
  11  -2   3  102.29    3.50
  11  -2   3   96.09    3.40
 -11   2  -3   96.89    2.80
  11   2   3   96.79    3.30
 -11   2  -3  102.99    3.40
  11   2   3   98.49    3.50
 -12  -2  -3    0.50    0.50
  12  -2   3    1.60    1.40
  12  -2   3    0.00    1.20
 -12   2  -3    0.50    0.40
  12   2   3   -0.30    1.50
 -12   2  -3   -0.60    1.20
  12   2   3    1.50    1.10
  13  -2   3    2.30    1.50
  13  -2   3   -0.90    1.40
 -13  -2  -3    0.50    0.60
 -13   2  -3    0.60    0.50
 -13   2  -3    1.70    1.50
  13   2   3    1.00    1.50
  14  -2   3    3.70    1.60
 -14  -2  -3    3.60    0.70
  14  -2   3    0.90    1.60
  14   2   3    2.50    1.60
 -14   2  -3    2.80    1.60
 -14   2  -3    2.70    1.70
 -14   2  -3    3.50    0.60
 -15  -2  -3    2.50    0.70
  15  -2   3    4.20    1.80
 -15   2  -3    0.80    1.80
  15   2   3    0.80    1.70
 -15   2  -3    1.80    0.50
 -16  -2  -3    1.50    1.80
  16  -2   3    2.10    1.90
 -16  -2  -3    1.10    0.70
  16   2   3    0.80    1.90
 -16   2  -3    2.10    0.60
 -16   2  -3    3.90    1.90
 -17  -2  -3    1.90    2.30
 -17  -2  -3    0.60    0.80
  17   2   3   -0.90    2.20
 -17  -3   3    1.10    1.10
 -17   3   3    2.20    2.00
  17   3  -3    0.30    1.90
 -17   3   3    1.00    1.00
 -16  -3   3    4.90    1.00
  16   3  -3    0.40    2.00
 -16   3   3    4.10    1.90
 -16   3   3    3.70    1.00
 -15  -3   3    0.90    1.00
  15  -3  -3    0.20    1.90
  15   3  -3    0.60    1.60
 -15   3   3    1.50    0.90
 -15   3   3    1.80    1.70
 -14  -3   3    0.00    0.90
  14  -3  -3   -2.40    1.50
 -14   3   3    1.90    1.60
  14   3  -3    0.00    1.80
 -14   3   3   -0.70    0.80
  13  -3  -3    2.70    1.40
 -13  -3   3    1.30    0.80
 -13   3   3    0.70    0.80
 -13   3   3   -2.40    1.40
  13   3  -3   -0.10    1.40
 -12  -3   3   49.80    1.90
  12  -3  -3   46.30    2.40
 -12  -3   3   54.59    2.30
 -12   3   3   50.29    1.90
 -12   3   3   48.70    2.70
  12   3  -3   52.19    2.50
  11  -3  -3   13.80    1.40
 -11  -3   3   14.60    1.20
 -11  -3   3   13.70    1.40
 -11   3   3   14.20    1.20
  11   3  -3   13.20    1.50
 -11   3   3   14.60    1.60
 -11   3   3   13.10    1.10
 -10  -3   3   10.40    1.10
  10  -3  -3    9.20    1.30
 -10  -3   3   11.70    1.10
  10   3  -3    9.00    1.30
 -10   3   3   10.90    1.10
 -10   3   3   11.80    1.30
 -10   3   3   13.00    1.10
  -9  -3   3  144.49    4.30
   9  -3  -3  138.99    4.40
  -9  -3   3  141.49    4.20
   9   3  -3  148.99    4.00
  -9   3   3  146.99    4.30
  -9   3   3  143.99    4.20
   9   3  -3  141.69    4.00
  -9   3   3  141.79    4.50
   9   3  -3  147.39    4.50
  -8  -3   3   79.99    2.60
   8  -3  -3   85.39    2.80
   8  -3  -3   86.49    2.40
   8  -3  -3   83.89    2.40
   8   3  -3   81.49    2.40
  -8   3   3   84.39    2.90
   8   3  -3   84.99    3.00
  -8   3   3   80.39    2.60
  -8   3   3   79.79    2.70
   8   3  -3   88.09    2.40
  -7  -3   3    2.90    0.60
   7  -3  -3    2.80    0.80
  -7  -3   3    3.10    0.70
   7  -3  -3    3.10    0.50
   7  -3  -3    2.00    0.40
   7  -3  -3    2.40    0.60
   7   3  -3    0.90    0.80
  -7   3   3    3.90    0.80
   7   3  -3    3.00    0.40
  -7   3   3    2.30    0.60
  -7   3   3    2.30    0.70
   7   3  -3    2.60    0.40
   6  -3  -3  107.49    3.10
   6  -3  -3  100.69    3.30
  -6  -3   3  102.29    3.10
   6  -3  -3  110.99    2.90
  -6  -3   3  106.79    3.10
   6  -3  -3  108.69    3.00
  -6   3   3  104.69    3.20
  -6   3   3  107.39    3.20
   6   3  -3  110.19    3.10
   6   3  -3  104.39    3.30
   6   3  -3  109.19    3.00
  -6   3   3  105.09    3.30
   6   3  -3  102.79    3.10
   5  -3  -3  215.78    5.70
  -5  -3   3  204.78    5.90
   5  -3  -3  208.58    5.80
  -5  -3   3  212.98    5.90
   5  -3  -3  210.28    6.00
  -5  -3   3  214.48    5.90
   5   3  -3  215.08    5.80
   5   3  -3  208.68    5.80
  -5   3   3  214.48    5.90
  -5   3   3  208.88    6.00
   5   3  -3  216.08    6.00
  -5   3   3  208.58    5.90
  -4  -3   3    1.60    0.50
   4  -3  -3    1.80    0.20
  -4  -3   3    1.20    0.40
   4  -3  -3    2.10    0.60
  -4  -3   3    1.20    0.40
   4  -3  -3    0.80    0.40
   4   3  -3    0.50    0.60
  -4   3   3    2.30    0.50
   4   3  -3    1.90    0.40
  -4   3   3    0.50    0.50
   4   3  -3    1.80    0.40
  -4   3   3    1.30    0.60
  -4   3   3    1.20    0.50
  -3  -3   3  442.46   12.00
   3  -3  -3  435.76   12.00
  -3  -3   3  442.66   12.00
   3  -3  -3  460.65   11.80
  -3  -3   3  437.06   12.00
   3  -3  -3  439.16   11.90
   3  -3  -3  411.06   11.90
  -3   3   3  433.76   12.00
   3   3  -3  427.06   12.00
   3   3  -3  444.46   11.90
  -3   3   3  426.76   12.00
   3   3  -3  439.66   12.00
  -3   3   3  460.05   12.00
   3   3  -3  462.95   12.00
  -3   3   3  454.95   12.00
  -2  -3   3  456.35   12.50
  -2  -3   3  472.95   12.50
   2  -3  -3  465.95   12.50
   2  -3  -3  469.85   12.40
   2  -3  -3  462.95   12.50
   2  -3  -3  479.15   12.50
  -2  -3   3  461.95   12.50
   2   3  -3  463.15   12.50
   2   3  -3  441.86   12.60
  -2   3   3  456.75   12.50
  -2   3   3  462.35   12.60
   2   3  -3  456.25   12.50
  -2   3   3  457.55   12.60
  -2   3   3  474.75   12.60
   2   3  -3  454.95   12.50
   1  -3  -3  319.27    8.50
  -1  -3   3  318.57    8.60
   1  -3  -3  309.97    8.60
   1  -3  -3  308.67    8.60
  -1  -3   3  302.57    8.60
   1   3  -3  306.17    8.60
  -1   3   3  320.87    8.50
   1   3  -3  325.27    8.60
  -1   3   3  314.17    8.60
  -1   3   3  311.67    8.60
   1   3  -3  322.67    8.60
   1   3  -3  316.87    8.60
  -1   3   3  317.27    8.60
  -1   3   3  316.17    8.60
   0  -3  -3   55.19    1.60
   0  -3   3   55.49    1.60
   0  -3  -3   53.09    1.60
   0  -3   3   52.49    1.60
   0  -3  -3   53.79    1.50
   0  -3   3   54.29    1.60
   0   3   3   52.09    1.60
   0   3   3   52.39    1.50
   0   3  -3   50.79    1.60
   0   3  -3   54.19    1.70
   0   3   3   47.40    1.60
   0   3  -3   50.29    1.60
   0   3  -3   49.90    1.60
   0   3   3   50.69    1.70
   1  -3   3  402.96   11.10
  -1  -3  -3  413.46   11.10
  -1  -3  -3  434.36   11.10
   1  -3   3  401.66   11.10
   1   3   3  404.56   11.20
   1   3   3  409.66   11.10
   1   3   3  417.36   11.00
  -1   3  -3  402.06   11.10
  -1   3  -3  423.26   11.10
   1   3   3  403.36   11.10
   1   3   3  410.16   11.10
  -1   3  -3  394.96   11.10
  -1   3  -3  396.66   11.10
   2  -3   3    2.30    0.50
  -2  -3  -3    1.30    0.40
  -2  -3  -3    1.30    0.40
   2  -3   3    2.20    0.30
  -2   3  -3    0.80    0.40
  -2   3  -3    1.10    0.50
   2   3   3    0.60    0.40
  -2   3  -3    1.00    0.40
   2   3   3    1.80    0.50
   2   3   3    2.30    0.60
   3  -3   3   22.30    1.10
   3  -3   3   24.90    0.90
  -3  -3  -3   24.10    1.00
   3  -3   3   26.60    0.90
  -3   3  -3   23.50    1.10
  -3   3  -3   25.00    1.00
   3   3   3   26.10    1.20
   3   3   3   27.50    1.00
  -3   3  -3   24.80    1.00
   4  -3   3   28.30    0.90
   4  -3   3   30.60    0.90
   4  -3   3   27.80    1.20
   4  -3   3   29.60    1.30
  -4  -3  -3   30.00    1.10
   4   3   3   27.40    1.40
   4   3   3   29.00    1.00
  -4   3  -3   27.60    1.40
  -4   3  -3   26.50    1.20
  -4   3  -3   28.00    1.00
   4   3   3   28.50    1.00
  -4   3  -3   26.90    1.10
   4   3   3   27.70    1.20
  -5  -3  -3   83.49    2.60
   5  -3   3   84.29    2.80
   5  -3   3   87.99    2.70
   5  -3   3   89.59    2.40
  -5  -3  -3   86.99    2.60
   5  -3   3   87.09    2.40
  -5   3  -3   85.19    2.60
   5   3   3   87.69    2.70
  -5   3  -3   89.49    2.50
   5   3   3   91.19    2.50
  -5   3  -3   88.69    2.60
  -5   3  -3   84.99    2.80
   5   3   3   86.89    2.90
   5   3   3   87.69    2.50
   6  -3   3   16.80    1.10
  -6  -3  -3   15.10    0.80
   6  -3   3   17.70    1.20
  -6   3  -3   16.10    1.20
  -6   3  -3   17.40    0.90
   6   3   3   17.20    1.10
   6   3   3   17.00    0.50
   6   3   3   14.20    1.20
  -6   3  -3   15.60    0.80
   6   3   3   17.80    0.50
  -6   3  -3   16.40    0.80
   7  -3   3  144.29    4.40
   7  -3   3  138.19    4.20
  -7  -3  -3  140.19    4.00
   7   3   3  139.09    4.40
   7   3   3  143.49    4.20
  -7   3  -3  138.19    4.00
  -7   3  -3  151.48    4.40
  -7   3  -3  143.99    4.10
   8  -3   3    4.30    1.00
   8  -3   3    4.40    1.00
  -8  -3  -3    4.50    0.60
  -8   3  -3    5.30    1.00
  -8   3  -3    4.10    0.50
  -8   3  -3    4.30    0.70
   8   3   3    3.30    1.10
   8   3   3    5.60    0.90
  -9  -3  -3  100.69    3.00
   9  -3   3  103.89    3.40
   9  -3   3  107.09    3.40
   9   3   3  108.89    3.60
  -9   3  -3  101.79    3.40
   9   3   3   98.69    3.20
  -9   3  -3  101.49    3.00
  10  -3   3   10.60    1.30
  10  -3   3    9.00    1.40
 -10  -3  -3   10.20    0.90
 -10   3  -3   10.50    0.80
 -10   3  -3   10.20    1.40
  10   3   3   10.50    1.20
  10   3   3   11.10    1.50
 -11  -3  -3   49.50    1.80
  11  -3   3   47.90    2.50
  11   3   3   52.09    2.30
 -11   3  -3   48.70    1.70
  11   3   3   47.10    2.70
 -11   3  -3   50.69    2.50
  12  -3   3    9.70    1.50
 -12  -3  -3   10.50    1.00
 -12   3  -3   10.10    0.90
 -12   3  -3   12.30    1.50
  12   3   3    8.80    1.60
 -13  -3  -3   12.70    1.10
  13  -3   3   12.10    1.80
 -13   3  -3   12.50    1.00
  13   3   3    9.90    1.70
 -13   3  -3   11.90    1.80
  14  -3   3    4.00    1.80
 -14  -3  -3    0.80    0.80
  14   3   3    1.60    1.90
 -14   3  -3    1.90    0.70
 -14   3  -3    2.10    1.70
  15  -3   3   -0.90    1.60
 -15  -3  -3    1.10    0.80
 -15   3  -3   -0.90    1.90
 -15   3  -3    1.30    0.70
  15   3   3   -0.90    2.00
 -15   3  -3   -1.10    1.70
  16  -3   3    2.40    1.80
 -16  -3  -3    1.60    0.90
 -16   3  -3    0.30    0.80
 -16   3  -3    4.50    1.90
  16   3   3   -1.40    2.20
 -17  -4   3   -0.70    1.20
 -17   4   3    0.30    2.10
  17   4  -3   -1.30    2.40
 -17   4   3    2.00    1.20
 -16  -4   3    1.10    1.10
  16  -4  -3   -2.70    1.90
 -16   4   3   -0.60    1.10
 -16   4   3    0.40    2.00
  16   4  -3    1.10    2.10
 -15  -4   3   -0.80    1.00
  15  -4  -3    3.40    2.00
  15   4  -3    1.00    1.80
 -15   4   3    0.50    1.00
 -15   4   3   -1.10    1.90
 -14  -4   3    1.60    1.00
  14  -4  -3    5.40    1.70
 -14   4   3    2.60    1.70
 -14   4   3    2.80    1.00
  14   4  -3    3.20    1.70
 -13  -4   3    5.20    1.00
  13  -4  -3    4.90    1.50
 -13   4   3    4.10    0.90
  13   4  -3    1.10    1.50
 -13   4   3    4.20    1.60
  12  -4  -3    9.20    1.70
 -12  -4   3   10.40    1.00
 -12   4   3    9.30    1.00
 -12   4   3    9.60    1.70
 -12   4   3    8.70    1.50
  12   4  -3   12.10    1.60
 -11  -4   3   26.00    1.40
  11  -4  -3   23.10    1.90
  11   4  -3   23.50    2.10
 -11   4   3   22.50    1.90
 -11   4   3   20.70    1.40
 -11   4   3   24.40    1.90
  10  -4  -3   14.40    1.40
 -10  -4   3   14.20    1.20
 -10  -4   3   11.60    1.30
 -10   4   3   12.50    1.40
  10   4  -3   12.10    0.70
  10   4  -3   12.10    1.50
 -10   4   3   12.10    1.40
 -10   4   3   11.60    1.20
   9  -4  -3    8.20    0.60
  -9  -4   3    7.00    1.00
   9  -4  -3    6.70    1.20
  -9  -4   3    7.30    0.80
   9  -4  -3    8.40    0.50
   9   4  -3    8.70    1.30
   9   4  -3    8.70    0.80
  -9   4   3    9.10    0.90
  -9   4   3    8.40    1.20
  -9   4   3    6.90    1.00
   8  -4  -3   38.40    1.30
  -8  -4   3   37.90    1.60
   8  -4  -3   40.80    2.10
  -8  -4   3   37.00    1.60
   8   4  -3   41.50    2.00
  -8   4   3   43.50    2.10
  -8   4   3   43.10    1.70
   8   4  -3   37.60    1.40
  -8   4   3   39.20    1.70
   7  -4  -3   74.29    2.20
  -7  -4   3   79.59    2.40
  -7  -4   3   75.49    2.50
   7  -4  -3   75.69    2.60
  -7   4   3   75.89    2.50
   7   4  -3   76.99    2.40
   7   4  -3   70.69    2.70
  -7   4   3   76.59    2.70
   7   4  -3   77.09    2.30
  -7   4   3   73.29    2.50
   6  -4  -3   85.89    2.60
  -6  -4   3   84.99    2.70
   6  -4  -3   86.29    2.90
  -6  -4   3   91.09    2.70
  -6   4   3   89.89    2.80
   6   4  -3   90.19    2.60
  -6   4   3   93.09    2.90
  -6   4   3   85.49    2.80
   6   4  -3   89.99    2.70
   6   4  -3   85.79    2.90
   5  -4  -3  170.88    5.00
  -5  -4   3  173.08    4.80
  -5  -4   3  168.18    4.80
  -5  -4   3  168.58    4.80
   5  -4  -3  162.18    4.70
  -5   4   3  164.58    4.90
  -5   4   3  175.58    4.90
  -5   4   3  177.68    4.90
   5   4  -3  168.98    4.80
  -5   4   3  172.18    5.00
   5   4  -3  162.98    5.00
   5   4  -3  173.68    4.70
   4  -4  -3  466.45   13.30
  -4  -4   3  494.65   13.30
  -4  -4   3  490.65   13.40
   4  -4  -3  499.75   13.50
  -4  -4   3  486.45   13.30
   4   4  -3  510.25   13.40
  -4   4   3  513.25   13.40
   4   4  -3  471.05   13.40
  -4   4   3  488.35   13.40
   4   4  -3  502.45   13.30
   4   4  -3  475.65   13.50
  -4   4   3  495.85   13.40
  -3  -4   3  366.46    9.80
   3  -4  -3  363.96    9.60
   3  -4  -3  367.06    9.80
   3  -4  -3  355.26    9.80
   3  -4  -3  353.46    9.90
  -3  -4   3  369.56    9.80
  -3  -4   3  347.77    9.80
  -3   4   3  362.86    9.90
   3   4  -3  367.66    9.80
   3   4  -3  347.37    9.80
  -3   4   3  359.16    9.90
   3   4  -3  355.76    9.90
  -3   4   3  344.57    9.90
   3   4  -3  355.96    9.80
  -2  -4   3   96.29    2.80
   2  -4  -3   95.29    2.70
   2  -4  -3   96.99    2.80
  -2  -4   3   94.19    2.80
  -2  -4   3   93.29    2.80
   2  -4  -3   93.99    2.80
   2  -4  -3   93.29    2.80
  -2   4   3   92.09    2.90
  -2   4   3   90.39    2.80
   2   4  -3   97.89    2.80
   2   4  -3   92.69    2.80
  -2   4   3   93.69    2.90
   2   4  -3   93.39    2.80
  -2   4   3   94.09    2.70
   2   4  -3   91.79    2.90
  -1  -4   3  231.98    6.60
   1  -4  -3  234.88    6.60
  -1  -4   3  247.28    6.70
   1  -4  -3  241.88    6.60
  -1  -4   3  233.98    6.60
   1  -4  -3  237.78    6.60
   1  -4  -3  239.08    6.60
   1   4  -3  237.88    6.70
  -1   4   3  242.78    6.70
  -1   4   3  236.08    6.70
   1   4  -3  242.58    6.70
   1   4  -3  239.18    6.70
  -1   4   3  248.18    6.60
  -1   4   3  247.58    6.70
   1   4  -3  242.48    6.70
   0  -4  -3    9.80    0.80
   0  -4   3    7.50    0.70
   0  -4   3    7.00    0.70
   0  -4  -3    7.00    0.60
   0  -4  -3    8.10    0.70
   0  -4   3    8.40    0.70
   0   4  -3    9.30    0.90
   0   4  -3    7.80    0.80
   0   4   3    8.60    0.90
   0   4  -3    7.70    0.80
   0   4  -3   10.20    0.70
   0   4   3    8.20    0.70
   0   4   3    8.70    0.60
   0   4   3    8.80    0.90
   0   4   3    8.40    0.80
   1  -4   3   26.20    1.00
  -1  -4  -3   24.10    1.00
   1  -4   3   22.30    1.00
   1  -4   3   21.90    1.00
  -1  -4  -3   23.90    1.00
  -1  -4  -3   23.40    0.80
  -1   4  -3   28.50    1.10
  -1   4  -3   23.00    1.00
   1   4   3   22.90    1.20
   1   4   3   22.60    1.10
   1   4   3   25.30    0.90
  -1   4  -3   22.70    1.10
   1   4   3   24.50    1.10
  -1   4  -3   24.50    1.10
   1   4   3   26.10    1.10
  -2  -4  -3   50.19    1.70
  -2  -4  -3   51.99    1.60
   2  -4   3   50.29    1.60
   2  -4   3   49.10    1.70
  -2   4  -3   51.29    1.80
   2   4   3   47.00    1.40
   2   4   3   46.30    1.80
   2   4   3   47.20    1.70
  -2   4  -3   48.90    1.60
   2   4   3   48.60    1.80
  -2   4  -3   53.69    1.70
  -2   4  -3   52.29    1.70
   2   4   3   51.49    1.70
   3  -4   3  125.89    3.70
  -3  -4  -3  123.29    3.70
  -3  -4  -3  132.69    3.70
   3  -4   3  124.49    3.60
   3   4   3  127.39    3.70
   3   4   3  125.59    3.80
  -3   4  -3  126.29    3.70
  -3   4  -3  126.09    3.80
  -3   4  -3  127.29    3.60
   3   4   3  127.29    3.80
  -3   4  -3  134.49    3.80
   4  -4   3  188.88    5.00
   4  -4   3  174.98    4.90
  -4  -4  -3  176.08    5.10
   4  -4   3  184.38    5.20
   4   4   3  177.08    5.10
   4   4   3  180.88    5.00
   4   4   3  167.98    5.20
  -4   4  -3  169.88    5.10
   4   4   3  192.88    5.00
  -4   4  -3  175.68    5.20
  -4   4  -3  183.88    5.00
   5  -4   3  442.86   11.70
  -5  -4  -3  439.56   11.90
   5  -4   3  420.66   11.70
   5  -4   3  425.86   12.00
  -5   4  -3  442.56   11.80
   5   4   3  474.75   11.80
  -5   4  -3  426.16   12.00
   5   4   3  419.56   11.90
  -5   4  -3  433.06   11.90
   5   4   3  436.36   11.80
   5   4   3  417.06   12.10
   6  -4   3   23.90    0.80
  -6  -4  -3   21.70    1.20
   6  -4   3   19.00    1.30
   6  -4   3   23.40    0.70
   6   4   3   24.80    0.90
   6   4   3   22.10    0.90
  -6   4  -3   22.50    1.10
  -6   4  -3   22.70    1.40
   6   4   3   23.30    1.40
   6   4   3   22.50    1.50
  -6   4  -3   20.40    1.10
   7  -4   3   30.20    1.60
  -7  -4  -3   30.50    1.30
  -7   4  -3   28.00    1.70
  -7   4  -3   27.20    1.30
   7   4   3   25.70    1.90
   7   4   3   28.70    1.50
   7   4   3   33.70    1.00
   7   4   3   28.90    1.00
  -8  -4  -3    4.70    0.70
   8  -4   3    6.60    1.10
  -8   4  -3    4.10    1.10
   8   4   3    6.10    0.90
   8   4   3    5.70    1.20
  -8   4  -3    4.30    0.70
   9  -4   3    5.80    1.30
  -9  -4  -3    4.50    0.70
  -9   4  -3    4.80    1.20
   9   4   3    8.10    1.50
   9   4   3    8.20    1.20
  -9   4  -3    6.70    0.80
 -10  -4  -3  253.57    7.30
  10  -4   3  261.17    7.60
  10   4   3  266.27    7.50
  10   4   3  257.47    7.80
 -10   4  -3  255.87    7.20
 -10   4  -3  265.27    7.60
  11  -4   3   12.50    1.70
 -11  -4  -3   10.20    0.90
  11   4   3    9.70    1.60
  11   4   3    8.40    1.40
 -11   4  -3    9.80    0.90
 -11   4  -3    7.70    1.50
 -12  -4  -3    3.70    0.80
  12  -4   3    4.70    1.50
  12   4   3    4.70    1.60
 -12   4  -3    6.40    1.70
 -12   4  -3    4.40    0.80
  13  -4   3    2.90    1.60
 -13  -4  -3    3.40    0.90
 -13   4  -3    5.20    0.90
  13   4   3    1.10    1.70
 -13   4  -3    4.10    1.80
  14  -4   3    2.90    1.70
 -14  -4  -3    1.00    0.90
  14   4   3    2.00    2.00
 -14   4  -3    0.20    1.60
 -14   4  -3    1.30    0.80
 -15  -4  -3    3.40    1.00
  15  -4   3    1.40    2.00
 -15   4  -3    1.30    2.00
  15   4   3    1.30    2.20
 -15   4  -3    4.50    2.10
 -15   4  -3    3.30    0.90
 -16  -4  -3    3.70    1.10
  16  -4   3    4.10    2.00
  16   4   3    1.70    2.20
 -16   4  -3    2.80    1.10
 -16   4  -3    1.70    2.10
 -16  -5   3    4.30    1.30
  16  -5  -3   12.10    2.10
 -16   5   3    5.50    2.00
  16   5  -3    2.40    2.30
 -16   5   3    7.20    1.30
 -15  -5   3    1.60    1.20
  15  -5  -3    3.50    1.90
 -15   5   3    1.50    1.10
  15   5  -3    2.00    2.10
 -15   5   3    2.00    1.90
  14  -5  -3    6.60    1.80
 -14  -5   3    5.10    1.20
 -14   5   3    4.60    1.10
 -14   5   3    3.30    2.00
  14   5  -3    3.20    2.10
  13  -5  -3    3.20    1.70
 -13  -5   3    2.90    1.10
 -13   5   3    4.40    1.60
  13   5  -3    2.20    1.90
 -13   5   3    3.50    1.10
  12  -5  -3   -0.50    1.40
 -12  -5   3    1.60    1.00
 -12   5   3    1.30    1.40
 -12   5   3    1.50    1.40
 -12   5   3    1.60    1.00
  12   5  -3    2.10    1.70
 -11  -5   3    3.60    1.00
  11  -5  -3    5.90    1.40
  11   5  -3    4.60    0.50
 -11   5   3    5.00    1.60
  11   5  -3    5.50    1.70
 -11   5   3    4.80    1.50
 -11   5   3    4.20    1.00
  10  -5  -3    7.90    1.50
 -10  -5   3    5.70    1.00
  10  -5  -3    7.00    0.50
  10   5  -3    6.10    1.60
 -10   5   3    7.20    1.50
 -10   5   3    5.20    1.00
  10   5  -3    7.20    0.70
 -10   5   3    6.50    1.30
  -9  -5   3   53.19    2.10
   9  -5  -3   51.99    2.60
   9  -5  -3   53.69    1.70
   9   5  -3   52.89    1.90
  -9   5   3   53.59    2.20
  -9   5   3   54.39    2.40
   9   5  -3   54.79    2.50
  -9   5   3   57.59    2.30
   8  -5  -3   24.80    1.90
  -8  -5   3   23.70    1.30
  -8  -5   3   27.50    1.50
   8  -5  -3   24.10    1.10
   8   5  -3   25.50    1.90
  -8   5   3   23.50    1.60
  -8   5   3   23.40    1.50
  -8   5   3   22.00    1.90
   8   5  -3   21.80    1.30
   7  -5  -3    4.90    1.20
  -7  -5   3    2.40    0.80
   7  -5  -3    4.40    0.60
  -7  -5   3    4.20    0.80
   7   5  -3    4.40    0.70
  -7   5   3    3.50    1.10
   7   5  -3    3.40    1.10
  -7   5   3    4.10    1.20
  -7   5   3    2.80    0.90
   6  -5  -3   15.10    1.00
  -6  -5   3   17.20    1.20
   6  -5  -3   15.60    1.30
  -6  -5   3   15.20    1.10
  -6   5   3   18.70    1.30
   6   5  -3   17.80    1.00
   6   5  -3   17.70    1.60
   6   5  -3   15.80    1.10
  -6   5   3   18.70    1.30
   5  -5  -3   56.59    2.20
  -5  -5   3   55.69    2.00
  -5  -5   3   55.29    1.90
   5  -5  -3   53.99    1.80
   5   5  -3   57.49    2.00
  -5   5   3   51.39    2.10
  -5   5   3   54.59    2.10
   5   5  -3   54.99    2.30
   5   5  -3   57.99    1.90
  -4  -5   3    0.20    0.60
  -4  -5   3   -0.30    0.60
   4  -5  -3    0.00    0.60
  -4  -5   3    4.50    0.70
   4  -5  -3    0.80    0.80
  -4   5   3    2.00    0.80
  -4   5   3    1.50    0.70
   4   5  -3    0.90    0.60
   4   5  -3    1.00    0.60
   4   5  -3    1.70    0.80
  -4   5   3    0.00    0.80
   3  -5  -3  184.48    5.00
   3  -5  -3  181.48    5.30
   3  -5  -3  165.58    5.10
   3  -5  -3  183.28    5.20
  -3  -5   3  181.58    5.20
  -3  -5   3  175.28    5.10
  -3  -5   3  184.58    5.20
   3   5  -3  185.68    5.20
  -3   5   3  180.28    5.30
  -3   5   3  181.78    5.30
  -3   5   3  187.68    5.30
   3   5  -3  180.68    5.30
   3   5  -3  186.28    5.20
   3   5  -3  196.18    5.30
  -2  -5   3   43.00    1.60
   2  -5  -3   48.20    1.50
  -2  -5   3   48.80    1.70
   2  -5  -3   43.40    1.60
   2  -5  -3   44.80    1.70
  -2  -5   3   46.50    1.70
   2  -5  -3   43.90    1.60
  -2   5   3   47.10    1.80
  -2   5   3   45.60    1.80
   2   5  -3   44.20    1.70
  -2   5   3   42.60    1.80
   2   5  -3   46.60    1.70
  -2   5   3   45.60    1.50
   2   5  -3   45.90    1.60
   2   5  -3   49.40    1.80
  -1  -5   3    8.40    0.70
   1  -5  -3    9.00    0.80
  -1  -5   3    7.70    0.80
   1  -5  -3    9.00    0.90
   1  -5  -3   10.50    0.80
  -1  -5   3    7.40    0.70
  -1   5   3   17.70    1.10
   1   5  -3    8.00    0.80
  -1   5   3    7.60    0.70
   1   5  -3    9.80    0.90
  -1   5   3    7.00    0.90
   1   5  -3    9.10    0.80
   1   5  -3    9.10    0.90
   0  -5   3  669.03   18.80
   0  -5   3  686.23   18.80
   0  -5  -3  685.33   18.70
   0  -5  -3  713.03   18.80
   0  -5   3  667.93   18.80
   0  -5  -3  698.23   18.80
   0   5  -3  690.83   18.90
   0   5  -3  698.23   18.90
   0   5  -3  698.93   18.80
   0   5   3  704.63   18.90
   0   5  -3  709.43   18.90
   0   5   3  715.73   18.90
   0   5   3  701.93   18.80
   0   5   3  685.83   18.90
   1  -5   3   54.69    1.90
  -1  -5  -3   59.29    2.00
  -1  -5  -3   56.19    1.80
   1  -5   3   58.99    1.90
  -1  -5  -3   57.99    2.00
   1  -5   3   56.89    2.00
  -1   5  -3   56.29    2.00
   1   5   3   57.19    2.10
  -1   5  -3   58.39    2.00
  -1   5  -3   57.09    2.00
   1   5   3   55.19    2.00
   1   5   3   59.09    2.00
  -1   5  -3   57.59    1.90
   1   5   3   64.49    2.10
  -2  -5  -3  432.76   11.70
  -2  -5  -3  419.16   11.70
   2  -5   3  427.76   11.70
   2  -5   3  419.36   11.60
  -2   5  -3  436.06   11.70
   2   5   3  417.66   11.70
  -2   5  -3  437.96   11.60
   2   5   3  418.36   11.70
  -2   5  -3  438.76   11.70
  -2   5  -3  416.66   11.70
   2   5   3  426.46   11.80
  -3  -5  -3  343.97    9.40
   3  -5   3  332.77    9.40
   3  -5   3  329.47    9.30
  -3   5  -3  346.37    9.40
   3   5   3  335.07    9.40
  -3   5  -3  347.97    9.30
   3   5   3  342.07    9.50
   3   5   3  350.76    9.50
  -3   5  -3  332.67    9.50
   4  -5   3   50.89    1.70
   4  -5   3   52.59    2.00
  -4  -5  -3   53.19    1.90
  -4   5  -3   53.59    1.70
  -4   5  -3   53.49    2.10
   4   5   3   51.09    1.80
   4   5   3   53.49    2.20
  -4   5  -3   52.99    1.90
   4   5   3   51.99    2.10
  -5  -5  -3   10.40    1.10
   5  -5   3   11.80    0.80
   5  -5   3    9.10    1.10
   5   5   3   10.30    1.10
   5   5   3   10.50    1.20
   5   5   3   10.30    0.90
  -5   5  -3   10.30    1.20
  -5   5  -3   10.70    0.90
   6  -5   3  257.47    6.90
   6  -5   3  252.17    7.30
  -6  -5  -3  250.27    7.10
  -6   5  -3  251.27    7.30
  -6   5  -3  262.97    7.10
   6   5   3  244.28    7.40
   6   5   3  257.47    7.00
   6   5   3  248.08    7.20
  -7  -5  -3    5.00    0.90
   7  -5   3    4.80    1.10
   7  -5   3    4.70    0.50
   7  -5   3    5.20    0.40
   7   5   3    4.60    1.30
   7   5   3    3.70    0.60
  -7   5  -3    6.80    1.20
  -7   5  -3    2.50    0.80
   7   5   3    4.20    1.10
   8  -5   3   87.69    3.20
  -8  -5  -3   94.29    2.90
  -8   5  -3   92.49    3.30
   8   5   3   88.69    3.10
   8   5   3   87.79    2.50
   8   5   3   90.19    3.50
  -8   5  -3   89.39    2.90
   9  -5   3   23.70    2.00
  -9  -5  -3   23.30    1.50
   9   5   3   19.80    2.00
  -9   5  -3   21.30    1.40
   9   5   3   21.10    1.50
  -9   5  -3   21.90    1.90
  10  -5   3    0.90    1.30
 -10  -5  -3    2.40    0.90
  10   5   3    1.30    1.40
 -10   5  -3    3.20    1.50
 -10   5  -3    2.90    0.80
  10   5   3    2.00    1.20
 -11  -5  -3    1.60    0.90
  11  -5   3    0.30    1.50
  11   5   3    2.00    1.60
 -11   5  -3    2.60    1.70
 -11   5  -3    1.30    0.90
  12  -5   3   11.80    1.80
 -12  -5  -3   14.70    1.50
 -12   5  -3   13.20    1.10
 -12   5  -3   11.90    2.00
  12   5   3   13.10    2.10
 -13  -5  -3    4.80    1.10
  13  -5   3    4.30    1.80
 -13   5  -3    4.50    1.80
 -13   5  -3    2.80    0.90
  13   5   3    3.10    1.80
  14  -5   3    1.90    2.10
 -14  -5  -3    2.40    1.10
 -14   5  -3    1.90    1.00
 -14   5  -3    1.80    1.90
  14   5   3    0.00    1.90
 -15  -5  -3    0.10    1.10
  15  -5   3    0.20    1.90
 -15   5  -3    0.30    1.00
  15   5   3   -1.30    2.10
 -15   5  -3    0.80    2.00
  15  -6  -3    1.60    2.00
 -15  -6   3    1.70    1.30
 -15   6   3    1.20    2.00
  15   6  -3   -1.30    2.30
 -15   6   3    0.40    1.20
 -14  -6   3    1.50    1.30
  14  -6  -3    3.70    2.10
  14   6  -3    2.10    2.00
 -14   6   3   -0.60    2.10
 -14   6   3   -0.80    1.20
 -13  -6   3    2.00    1.30
  13  -6  -3   -0.40    1.70
 -13   6   3    3.30    1.80
 -13   6   3    0.10    1.70
 -13   6   3    0.30    1.20
  13   6  -3    0.40    2.00
 -12  -6   3    5.10    1.30
  12  -6  -3    5.00    1.60
 -12   6   3    3.70    1.20
 -12   6   3    5.20    1.80
  12   6  -3    5.40    1.80
 -12   6   3    7.20    1.80
  11  -6  -3   -2.10    1.60
 -11  -6   3   -0.10    1.10
  11   6  -3    1.10    0.70
 -11   6   3   -0.20    1.10
 -11   6   3    1.20    1.60
  11   6  -3    1.70    1.60
 -11   6   3    0.50    1.60
 -10  -6   3   49.40    2.30
  10  -6  -3   48.80    1.60
  10  -6  -3   46.40    2.50
 -10   6   3   52.19    2.70
 -10   6   3   41.20    2.50
 -10   6   3   51.59    2.20
  10   6  -3   49.90    3.00
  10   6  -3   50.89    1.80
  -9  -6   3   64.79    2.50
   9  -6  -3   61.29    2.00
   9  -6  -3   61.69    2.80
  -9   6   3   66.19    2.80
   9   6  -3   64.49    2.30
   9   6  -3   61.79    2.90
  -9   6   3   62.49    2.60
  -9   6   3   63.79    2.90
  -8  -6   3   40.60    2.00
   8  -6  -3   40.50    1.60
   8  -6  -3   43.20    2.20
  -8   6   3   45.10    2.30
  -8   6   3   45.70    2.10
   8   6  -3   41.80    2.40
   8   6  -3   43.20    1.80
  -8   6   3   44.20    2.20
  -7  -6   3    8.70    1.10
   7  -6  -3   10.40    1.50
   7  -6  -3    7.60    0.80
  -7   6   3    8.90    1.30
   7   6  -3   10.90    1.00
  -7   6   3    9.60    1.10
   7   6  -3    7.30    1.50
  -6  -6   3   81.79    2.60
   6  -6  -3   75.39    3.00
   6  -6  -3   79.99    2.60
  -6  -6   3   80.49    2.80
   6   6  -3   80.59    2.60
   6   6  -3   79.29    3.10
  -6   6   3   84.29    2.90
  -6   6   3   81.29    2.90
   6   6  -3   81.69    2.70
  -5  -6   3  137.99    4.10
   5  -6  -3  138.09    4.20
   5  -6  -3  129.59    3.90
  -5  -6   3  131.99    3.90
  -5   6   3  128.59    4.10
   5   6  -3  139.89    4.40
   5   6  -3  137.19    4.10
  -5   6   3  133.69    4.20
   5   6  -3  131.79    4.00
   4  -6  -3  212.68    6.10
  -4  -6   3  210.58    6.20
   4  -6  -3  210.18    6.20
  -4  -6   3  217.68    6.10
   4   6  -3  221.08    6.10
  -4   6   3  221.38    6.30
   4   6  -3  218.38    6.40
  -4   6   3  211.38    6.30
  -3  -6   3   20.00    1.30
  -3  -6   3   20.10    1.30
   3  -6  -3   18.30    1.20
   3  -6  -3   18.30    1.40
  -3  -6   3   17.10    1.20
   3   6  -3   19.40    1.40
  -3   6   3   18.30    1.40
   3   6  -3   17.90    1.30
   3   6  -3   17.50    1.30
  -3   6   3   16.40    1.40
  -3   6   3   20.10    1.50
   2  -6  -3  219.28    6.40
   2  -6  -3  231.78    6.40
  -2  -6   3  227.28    6.40
  -2  -6   3  228.58    6.40
  -2  -6   3  234.88    6.40
  -2   6   3  230.58    6.60
  -2   6   3  216.18    6.50
   2   6  -3  227.58    6.50
  -2   6   3  233.98    6.50
   2   6  -3  225.18    6.50
   2   6  -3  218.38    6.50
   2   6  -3  223.08    6.50
  -1  -6   3  106.49    3.30
   1  -6  -3  105.09    3.30
  -1  -6   3  106.59    3.30
  -1  -6   3  109.49    3.30
   1  -6  -3   99.09    3.20
   1  -6  -3  110.09    3.30
   1   6  -3  107.69    3.40
  -1   6   3  103.29    3.30
  -1   6   3  112.69    3.20
   1   6  -3  104.19    3.40
   1   6  -3  105.69    3.30
   1   6  -3  108.49    3.30
  -1   6   3  112.99    3.50
   0  -6   3   25.60    1.30
   0  -6  -3   26.40    1.40
   0  -6  -3   24.40    1.20
   0  -6   3   23.30    1.40
   0  -6  -3   26.90    1.40
   0   6  -3   22.30    1.40
   0   6   3   24.80    1.30
   0   6  -3   24.30    1.40
   0   6   3   24.40    1.40
   0   6   3   26.20    1.50
   0   6   3   22.70    1.50
   0   6  -3   25.20    1.40
   0   6  -3   24.60    1.40
  -1  -6  -3   46.10    1.80
  -1  -6  -3   44.10    1.80
   1  -6   3   44.50    1.70
   1  -6   3   45.10    1.80
   1   6   3   43.80    1.90
  -1   6  -3   44.30    1.90
  -1   6  -3   46.80    1.90
   1   6   3   44.10    1.80
   1   6   3   47.30    1.90
  -1   6  -3   46.00    1.80
  -1   6  -3   48.30    1.90
   2  -6   3   43.70    1.70
  -2  -6  -3   43.60    1.80
   2  -6   3   45.80    1.90
   2   6   3   43.20    1.90
   2   6   3   44.20    1.90
  -2   6  -3   44.00    1.90
  -2   6  -3   46.70    1.70
   2   6   3   45.30    1.90
  -2   6  -3   43.90    1.90
  -3  -6  -3   56.29    2.10
   3  -6   3   56.09    2.20
   3  -6   3   56.99    2.00
  -3   6  -3   57.89    2.40
   3   6   3   58.99    2.20
   3   6   3   56.19    2.30
   3   6   3   57.79    2.10
  -3   6  -3   54.69    2.10
   4  -6   3  530.25   14.80
  -4  -6  -3  556.54   15.00
   4  -6   3  550.94   15.10
   4   6   3  539.45   15.00
   4   6   3  564.74   15.10
   4   6   3  552.84   15.10
  -4   6  -3  531.65   15.00
  -4   6  -3  549.25   15.10
   5  -6   3   82.99    2.50
  -5  -6  -3   89.49    2.80
   5  -6   3   81.69    2.90
  -5   6  -3   81.69    3.00
   5   6   3   80.09    2.70
   5   6   3   81.09    2.90
   5   6   3   75.39    3.00
  -5   6  -3   88.39    2.80
   6  -6   3  109.39    3.20
  -6  -6  -3  117.89    3.50
   6  -6   3  109.99    3.70
  -6   6  -3  107.69    3.70
   6   6   3  104.79    3.90
   6   6   3  103.79    3.50
  -6   6  -3  112.29    3.50
   6   6   3  109.09    3.30
   7  -6   3    5.90    1.30
   7  -6   3    5.60    0.60
  -7  -6  -3    6.60    1.00
  -7   6  -3    5.60    1.40
   7   6   3    7.00    1.40
  -7   6  -3    6.20    1.00
   7   6   3    8.30    1.30
   7   6   3    6.20    0.80
  -8  -6  -3   32.80    1.80
   8  -6   3   34.80    2.10
   8   6   3   32.70    1.30
  -8   6  -3   33.30    1.70
   8   6   3   30.80    2.40
   8   6   3   28.70    1.80
  -8   6  -3   30.20    2.20
   9  -6   3    8.70    1.50
  -9  -6  -3    6.00    1.00
  -9   6  -3   11.00    1.10
   9   6   3   10.20    1.60
   9   6   3   11.40    0.70
  -9   6  -3    9.20    1.60
   9   6   3    7.80    1.20
 -10  -6  -3    0.50    1.00
  10  -6   3    0.10    1.50
 -10   6  -3   -0.90    1.50
  10   6   3   -1.20    1.50
 -10   6  -3    0.70    1.00
  11  -6   3    9.40    1.70
 -11  -6  -3    7.50    1.10
 -11   6  -3    6.80    1.10
 -11   6  -3    7.60    1.80
  11   6   3    5.70    1.80
 -12  -6  -3    4.20    1.10
  12  -6   3    1.10    1.90
 -12   6  -3    3.10    1.00
  12   6   3    0.80    1.80
 -12   6  -3    3.50    1.80
 -13  -6  -3    1.10    1.10
  13  -6   3    1.00    1.80
  13   6   3   -0.20    2.10
 -13   6  -3    1.60    1.10
 -13   6  -3   -0.30    1.90
  14  -6   3    1.30    2.30
 -14  -6  -3    2.00    1.20
  14   6   3   -0.40    2.30
 -14   6  -3    1.30    1.20
 -14   6  -3   -0.30    2.20
 -14  -7   3   -1.50    1.50
  14  -7  -3    0.60    2.00
 -14   7   3    1.60    2.10
  14   7  -3    3.40    2.20
 -14   7   3    1.10    1.50
  13  -7  -3    0.90    1.90
 -13  -7   3    0.10    1.50
 -13   7   3    0.80    1.90
 -13   7   3    0.60    1.40
  13   7  -3   -2.50    2.00
 -13   7   3   -3.20    2.00
  12  -7  -3    0.50    1.90
 -12  -7   3    2.60    1.40
  12   7  -3    2.60    0.60
 -12   7   3    1.60    1.70
  12   7  -3    0.50    1.80
 -12   7   3    3.70    1.40
 -12   7   3    5.30    2.00
 -11  -7   3    0.90    1.30
  11  -7  -3    0.00    0.40
  11  -7  -3   -2.50    1.80
  11   7  -3    3.50    2.00
 -11   7   3    0.60    1.60
 -11   7   3   -2.10    1.70
 -11   7   3   -0.70    1.20
  11   7  -3    0.50    0.90
  10  -7  -3    0.40    1.70
  10  -7  -3    0.50    0.70
 -10  -7   3    0.50    1.30
 -10   7   3    0.50    1.30
  10   7  -3   -0.40    1.90
 -10   7   3   -1.50    1.50
  10   7  -3   -0.20    0.90
 -10   7   3   -1.80    1.50
   9  -7  -3    1.50    1.70
  -9  -7   3    1.20    1.20
   9  -7  -3    1.40    0.70
   9   7  -3    0.10    0.90
  -9   7   3    2.20    1.60
  -9   7   3    3.00    1.50
   9   7  -3    1.90    1.60
  -9   7   3    1.60    1.20
  -8  -7   3   16.60    1.50
   8  -7  -3   16.40    1.80
   8  -7  -3   14.10    1.20
  -8   7   3   17.70    1.80
   8   7  -3   14.30    1.80
  -8   7   3   19.40    1.90
  -8   7   3   16.10    1.70
   8   7  -3   16.00    1.50
   7  -7  -3    3.20    1.30
   7  -7  -3    3.60    0.80
  -7  -7   3    2.10    1.10
  -7   7   3    5.30    1.30
  -7   7   3    2.80    1.40
   7   7  -3    3.30    1.40
   7   7  -3    2.50    1.00
  -6  -7   3   36.90    2.00
   6  -7  -3   32.10    1.60
   6  -7  -3   37.80    2.20
   6   7  -3   34.50    2.20
   6   7  -3   35.90    1.80
  -6   7   3   36.20    2.10
  -6   7   3   33.60    2.10
  -5  -7   3    2.70    1.10
   5  -7  -3    4.30    0.90
   5  -7  -3    3.60    1.20
  -5   7   3    5.20    1.10
   5   7  -3    3.20    1.00
   5   7  -3    3.40    1.40
   5   7  -3    4.00    1.00
  -5   7   3    3.90    1.30
   4  -7  -3   37.90    2.00
   4  -7  -3   39.80    1.80
  -4  -7   3   40.50    1.80
  -4  -7   3   41.00    1.90
   4   7  -3   42.90    1.80
  -4   7   3   43.20    2.10
   4   7  -3   44.50    2.00
  -4   7   3   41.60    2.10
   4   7  -3   41.20    2.30
   3  -7  -3    6.90    0.90
   3  -7  -3    6.50    1.10
  -3  -7   3    5.80    0.90
  -3  -7   3    6.10    1.00
  -3  -7   3    8.30    1.00
   3   7  -3    7.30    1.10
  -3   7   3    9.00    1.20
   3   7  -3    8.80    1.10
   3   7  -3    9.10    1.30
  -3   7   3    9.60    1.30
   2  -7  -3   58.49    2.30
  -2  -7   3   63.49    2.30
   2  -7  -3   59.19    2.20
  -2  -7   3   61.59    2.20
   2   7  -3   59.39    2.40
  -2   7   3   59.29    2.50
  -2   7   3   58.09    2.50
   2   7  -3   60.89    2.40
  -2   7   3   56.39    2.40
  -1  -7   3    5.60    0.90
  -1  -7   3    4.60    0.90
   1  -7  -3    4.70    0.90
  -1   7   3    4.90    1.10
  -1   7   3    3.30    1.10
   1   7  -3    5.80    1.10
   1   7  -3    3.20    1.00
   1   7  -3    3.60    1.00
   0  -7  -3   80.19    2.70
   0  -7   3   80.79    2.70
   0  -7   3   75.39    2.60
   0   7   3   79.19    2.80
   0   7  -3   82.69    2.90
   0   7  -3   78.09    2.90
   0   7  -3   75.79    2.80
   0   7  -3   76.39    2.80
   0   7   3   80.69    2.90
  -1  -7  -3    9.80    1.10
  -1  -7  -3    8.90    1.10
   1  -7   3   10.10    1.20
   1  -7   3    8.70    1.00
   1   7   3    7.10    1.10
  -1   7  -3    8.30    1.20
   1   7   3    6.20    1.00
   1   7   3    8.30    1.30
  -1   7  -3   12.20    1.30
  -2  -7  -3    2.20    1.00
   2  -7   3    1.80    0.80
   2  -7   3    1.50    1.10
   2   7   3    2.50    1.00
  -2   7  -3    2.10    1.10
  -2   7  -3    2.50    1.00
   2   7   3    2.90    1.10
   2   7   3    2.70    1.10
   3  -7   3   83.19    2.80
   3  -7   3   86.39    3.00
  -3  -7  -3   87.39    3.00
  -3   7  -3   86.19    3.10
   3   7   3   88.99    3.00
  -3   7  -3   88.69    3.10
   3   7   3   88.59    3.20
   3   7   3   86.59    3.10
   4  -7   3   91.99    2.90
   4  -7   3   91.79    3.20
  -4  -7  -3   89.89    3.20
  -4   7  -3   87.69    3.30
   4   7   3   99.99    3.40
   4   7   3   95.39    3.20
   4   7   3   95.29    3.30
  -4   7  -3   93.69    3.20
  -5  -7  -3    4.00    1.10
   5  -7   3    3.40    1.20
   5  -7   3    3.70    0.80
   5   7   3    1.50    1.10
  -5   7  -3    3.20    1.30
  -5   7  -3    3.60    1.10
   5   7   3    4.70    1.50
   5   7   3    3.40    0.90
   6  -7   3    0.20    1.30
   6  -7   3    2.80    0.70
  -6  -7  -3    3.70    1.10
  -6   7  -3    3.30    1.40
   6   7   3    1.50    0.80
  -6   7  -3    1.60    1.10
   6   7   3    3.20    1.40
   6   7   3    3.50    1.20
  -7  -7  -3    9.50    1.20
   7  -7   3   11.70    1.60
   7  -7   3   10.90    0.80
  -7   7  -3    9.80    1.30
   7   7   3    9.80    1.30
   7   7   3    8.30    1.70
  -7   7  -3   10.40    1.60
   7   7   3    8.80    1.00
   8  -7   3   16.70    0.90
  -8  -7  -3   17.90    1.80
   8  -7   3   17.10    1.80
  -8   7  -3   20.00    1.80
   8   7   3   14.60    1.60
   8   7   3   19.00    1.30
  -8   7  -3   19.60    1.90
   8   7   3   20.10    2.10
   9  -7   3    7.80    1.80
  -9  -7  -3    7.40    1.30
   9   7   3    6.80    1.70
   9   7   3    6.30    0.80
   9   7   3    6.10    1.50
  -9   7  -3    9.70    1.80
  -9   7  -3    7.20    1.30
 -10  -7  -3    4.80    1.30
  10  -7   3    4.00    1.70
 -10   7  -3    5.50    1.20
  10   7   3    4.20    2.00
 -10   7  -3    5.70    1.80
  11  -7   3   -1.70    1.90
 -11  -7  -3    0.30    1.30
  11   7   3    3.80    2.00
 -11   7  -3    0.40    1.90
 -11   7  -3    0.90    1.20
 -12  -7  -3    7.20    1.50
  12  -7   3    9.70    2.10
 -12   7  -3    7.80    1.30
  12   7   3    2.80    2.00
 -12   7  -3    4.80    2.30
  13  -7   3    0.00    2.10
 -13  -7  -3    2.30    1.40
 -13   7  -3    1.60    1.30
 -13   7  -3   -1.70    2.10
  13   7   3    0.40    2.20
  13  -8  -3    0.30    2.00
 -13  -8   3   -0.70    1.70
  13   8  -3    1.90    2.50
 -13   8   3   -1.60    1.50
 -13   8   3   -1.60    2.00
 -13   8   3   -0.90    2.10
 -12  -8   3    5.60    1.70
  12  -8  -3    6.10    2.20
  12   8  -3    5.80    0.90
 -12   8   3    6.10    1.60
 -12   8   3    6.20    2.10
  12   8  -3    4.90    2.40
 -12   8   3    6.50    2.30
  11  -8  -3    3.30    2.10
 -11  -8   3    0.50    1.50
  11  -8  -3    0.60    0.70
  11   8  -3    2.60    1.10
  11   8  -3    2.80    2.10
 -11   8   3    0.80    1.50
 -11   8   3   -1.30    2.00
 -11   8   3    1.50    1.90
  10  -8  -3    6.90    2.00
  10  -8  -3    6.90    0.90
 -10  -8   3    4.90    1.60
 -10   8   3   10.70    2.10
 -10   8   3    4.80    1.90
  10   8  -3    7.60    1.10
  10   8  -3    1.70    1.80
 -10   8   3    7.50    1.60
   9  -8  -3    7.30    1.00
  -9  -8   3    6.10    1.50
   9  -8  -3    4.80    1.70
  -9   8   3    8.50    1.90
   9   8  -3    8.90    1.90
  -9   8   3    8.60    1.80
   9   8  -3    8.60    1.20
  -9   8   3    7.00    1.50
   8  -8  -3   11.90    1.70
   8  -8  -3    7.70    1.00
  -8  -8   3    9.30    1.50
   8   8  -3    7.30    2.00
   8   8  -3    7.90    1.30
  -8   8   3    7.40    1.70
  -8   8   3   10.40    1.60
  -8   8   3    8.10    1.60
   7  -8  -3   22.70    2.00
   7  -8  -3   18.90    1.50
  -7  -8   3   20.50    2.10
  -7   8   3   17.90    1.80
   7   8  -3   23.80    1.90
   7   8  -3   22.70    2.30
  -7   8   3   20.40    2.00
   6  -8  -3    1.00    0.90
   6  -8  -3   -2.10    1.40
  -6  -8   3   -0.30    1.20
  -6   8   3    0.40    1.40
   6   8  -3    0.00    1.10
  -6   8   3   -1.60    1.30
   6   8  -3    1.00    1.70
   5  -8  -3    3.70    1.40
   5  -8  -3    3.00    1.00
   5   8  -3    4.70    1.40
  -5   8   3    5.80    1.50
  -5   8   3    4.40    1.40
   5   8  -3    5.60    1.20
   4  -8  -3   40.70    2.30
   4  -8  -3   41.40    2.00
  -4   8   3   40.40    2.40
   4   8  -3   41.20    2.20
   4   8  -3   37.60    2.10
   4   8  -3   39.90    2.50
  -4   8   3   39.30    2.40
   3  -8  -3    6.40    1.10
   3   8  -3    6.40    1.30
   3   8  -3    6.60    1.30
   3   8  -3    3.20    1.40
  -3   8   3    2.90    1.40
   2  -8  -3    2.90    1.00
  -2  -8   3    0.90    1.10
  -2  -8   3    0.90    1.00
   2   8  -3    0.90    1.20
   2   8  -3   -1.00    1.30
  -2   8   3    0.50    1.30
   2   8  -3   -2.70    1.20
   1  -8  -3    6.50    1.20
  -1  -8   3    5.40    1.20
  -1  -8   3    7.80    1.20
  -1   8   3    6.20    1.40
  -1   8   3    8.70    1.40
   1   8  -3    9.10    1.40
   1   8  -3    7.60    1.20
   0  -8   3    0.70    1.10
   0  -8  -3    0.60    1.00
   0  -8   3    0.50    1.10
   0   8   3    1.80    1.20
   0   8   3    0.80    1.30
   0   8  -3    1.00    1.20
   1  -8   3    2.50    1.10
   1  -8   3    5.70    1.20
  -1   8  -3    3.80    1.30
   1   8   3    3.90    1.30
   1   8   3    4.60    1.30
   2  -8   3   66.39    2.70
   2  -8   3   67.09    2.60
  -2   8  -3   72.09    2.90
   2   8   3   63.99    2.70
   2   8   3   66.49    2.80
  -2   8  -3   64.29    2.80
  -3  -8  -3    0.80    1.10
   3  -8   3    1.00    1.00
   3  -8   3    2.80    1.40
   3   8   3   -0.60    1.30
   3   8   3   -0.30    1.20
  -3   8  -3    0.00    1.50
   3   8   3    0.50    1.30
  -3   8  -3    0.60    1.20
  -4  -8  -3   11.10    1.40
   4  -8   3    7.60    1.00
   4  -8   3    7.50    1.40
   4   8   3    8.40    1.50
  -4   8  -3    9.40    1.70
   4   8   3    8.60    1.30
   4   8   3    6.30    1.40
  -4   8  -3    6.70    1.30
   5  -8   3    0.10    0.90
  -5  -8  -3    1.20    1.20
   5  -8   3    2.10    1.50
  -5   8  -3   -0.90    1.30
  -5   8  -3   -0.40    1.40
   5   8   3    0.10    1.50
   5   8   3    1.50    1.50
   5   8   3    1.10    1.10
   6  -8   3   11.10    1.60
  -6  -8  -3   12.40    1.50
   6  -8   3    9.70    1.00
  -6   8  -3    9.70    1.80
   6   8   3   10.40    1.80
   6   8   3   10.30    1.60
   6   8   3    9.00    1.20
  -6   8  -3    9.20    1.40
   7  -8   3   -2.60    1.60
  -7  -8  -3    2.80    1.30
   7  -8   3    0.40    0.70
   7   8   3   -1.30    1.00
  -7   8  -3    0.50    1.30
   7   8   3    0.20    1.50
   7   8   3    0.30    1.70
  -7   8  -3   -1.60    1.60
   8  -8   3    1.60    1.60
  -8  -8  -3   -0.10    1.30
   8  -8   3    0.00    0.70
  -8   8  -3    2.00    1.70
   8   8   3    0.60    0.90
   8   8   3   -0.80    1.50
  -8   8  -3   -1.40    1.20
   8   8   3   -0.40    1.90
  -9  -8  -3    1.10    1.40
   9  -8   3    3.10    1.70
   9   8   3    0.60    0.90
  -9   8  -3    1.50    1.40
  -9   8  -3   -1.30    2.00
   9   8   3    2.40    1.80
  10  -8   3    8.60    2.00
 -10  -8  -3   11.00    1.60
 -10   8  -3   10.20    2.10
  10   8   3   11.80    1.00
 -10   8  -3    9.10    1.50
  10   8   3   12.20    2.30
 -11  -8  -3    0.50    1.50
  11  -8   3    5.70    2.10
  11   8   3    1.00    2.00
 -11   8  -3    0.40    2.40
 -11   8  -3    1.70    1.40
  12  -8   3    2.10    2.10
 -12  -8  -3   -0.10    1.60
 -12   8  -3   -0.50    1.50
  12   8   3   -2.30    2.10
 -12   8  -3    0.30    2.20
  11  -9  -3    0.30    2.20
 -11  -9   3    0.70    1.70
  11  -9  -3    0.30    0.80
 -11   9   3    1.70    2.20
 -11   9   3    3.40    2.30
  11   9  -3    0.90    2.20
 -11   9   3    3.90    1.80
  11   9  -3    2.90    1.20
  10  -9  -3    1.40    0.90
 -10  -9   3    0.30    1.70
  10  -9  -3   -0.40    1.90
 -10   9   3   -1.20    1.90
 -10   9   3   -0.10    2.20
 -10   9   3    1.10    1.70
  10   9  -3    2.10    2.00
  10   9  -3    0.50    1.20
   9  -9  -3    1.20    1.00
   9  -9  -3   -1.10    2.00
  -9  -9   3   -0.90    1.60
  -9   9   3   -0.80    1.90
  -9   9   3   -0.90    1.60
   9   9  -3   -0.50    1.20
   9   9  -3    2.30    2.20
  -9   9   3    1.70    1.80
   8  -9  -3    3.40    1.10
   8  -9  -3    5.00    2.00
  -8   9   3    3.10    1.60
  -8   9   3    6.10    1.90
   8   9  -3    2.70    1.30
   8   9  -3    4.50    2.10
  -8   9   3    5.40    2.00
   7  -9  -3    0.00    1.80
   7  -9  -3   -1.90    1.00
  -7   9   3    2.00    1.70
   7   9  -3   -0.30    1.90
  -7   9   3    1.90    1.60
  -7   9   3   -0.60    1.80
   7   9  -3    0.60    1.40
   6  -9  -3   13.60    1.30
  -6   9   3   10.90    1.90
   6   9  -3   13.60    2.10
   6   9  -3   14.10    1.60
  -6   9   3   14.10    3.10
   5  -9  -3    3.20    1.20
  -5   9   3    1.00    1.60
   5   9  -3    0.70    1.30
   5   9  -3    2.80    1.80
   4  -9  -3    0.80    1.20
   4   9  -3   -0.70    1.60
   4   9  -3    0.60    1.40
  -4   9   3   -0.70    1.50
   4   9  -3    3.80    1.50
   3  -9  -3    1.90    1.20
   3   9  -3    3.70    1.50
  -3   9   3    2.70    1.60
   3   9  -3    3.80    1.40
   2  -9  -3    5.20    1.30
   2   9  -3    5.10    1.40
   2   9  -3    6.30    1.40
  -2   9   3    4.40    1.60
  -1  -9   3   18.40    1.60
   1  -9  -3   14.10    1.50
  -1   9   3   15.80    1.70
   1   9  -3   13.90    1.80
   0  -9   3    3.30    1.20
   0   9   3    4.30    1.70
   0   9   3    5.10    1.60
   0   9  -3   -0.80    1.40
   1  -9   3    0.70    1.40
   1  -9   3   -0.40    1.20
  -1   9  -3   -2.00    1.40
   1   9   3   -0.30    1.50
   1   9   3    0.60    1.50
   2  -9   3   10.00    1.60
   2  -9   3   10.30    1.30
   2   9   3   10.70    1.80
   2   9   3    9.80    1.60
  -2   9  -3   10.30    1.60
   3  -9   3   12.80    1.70
   3  -9   3   10.90    1.30
   3   9   3   13.00    1.60
  -3   9  -3   11.00    1.70
   3   9   3   15.50    1.90
   4  -9   3    0.20    1.60
   4  -9   3    0.70    1.10
  -4   9  -3    0.40    1.60
   4   9   3    0.80    1.50
   4   9   3   -0.40    1.30
  -4   9  -3    0.10    1.50
   5  -9   3   12.50    1.90
   5  -9   3   12.50    1.20
   5   9   3   12.10    1.70
   5   9   3   11.20    1.40
   5   9   3   12.60    1.70
  -5   9  -3    9.90    2.00
  -5   9  -3   15.70    1.80
   6  -9   3   30.50    1.70
  -6  -9  -3   33.50    2.50
   6  -9   3   28.30    2.70
   6   9   3   28.60    2.00
   6   9   3   31.40    2.80
   6   9   3   30.20    2.30
  -6   9  -3   33.10    2.60
  -6   9  -3   34.20    2.50
  -7  -9  -3    3.40    1.50
   7  -9   3    2.90    0.90
   7  -9   3    1.80    1.90
   7   9   3    2.00    1.70
  -7   9  -3    1.50    1.50
   7   9   3    0.60    1.70
  -7   9  -3    4.30    1.80
   7   9   3    1.40    1.20
   8  -9   3    1.40    1.80
  -8  -9  -3    2.00    1.60
   8  -9   3    0.00    0.80
   8   9   3    0.60    2.10
  -8   9  -3   -0.80    1.90
   8   9   3    1.40    1.10
  -8   9  -3    2.00    1.60
   9  -9   3    1.50    1.90
  -9  -9  -3    1.10    1.60
   9  -9   3   -0.30    0.60
  -9   9  -3    0.90    2.00
   9   9   3   -3.60    2.10
  -9   9  -3   -1.10    1.60
   9   9   3    0.90    1.00
  10  -9   3   -2.00    2.00
 -10  -9  -3    0.50    1.70
  10   9   3   -0.80    0.90
 -10   9  -3    0.20    1.60
  10   9   3   -0.40    2.10
 -10   9  -3   -0.90    2.20
   9 -10  -3   -0.20    1.10
   9 -10  -3   -2.50    3.80
   9  10  -3    1.40    2.50
  -9  10   3    1.70    2.20
  -9  10   3   -4.10    2.20
  -9  10   3    0.80    2.20
   9  10  -3    1.60    1.40
   8 -10  -3    7.90    1.30
  -8  10   3    6.40    2.30
   8  10  -3    5.00    2.30
   8  10  -3   10.40    1.70
   7 -10  -3    4.40    1.30
  -7  10   3    5.70    2.10
   7  10  -3    2.30    1.60
   7  10  -3    1.40    2.20
   6 -10  -3   14.30    1.40
   6  10  -3   13.20    2.40
  -6  10   3   20.70    2.30
   6  10  -3   17.30    1.90
   5 -10  -3   -0.50    1.40
   5  10  -3    3.50    1.70
  -5  10   3    0.00    1.80
   4 -10  -3   -1.80    1.30
   4  10  -3   -2.80    1.60
  -4  10   3    1.20    1.80
   3 -10  -3    3.60    1.40
  -3  10   3    1.30    1.80
   3  10  -3    2.80    1.80
   3  10  -3    1.60    1.70
   2 -10  -3    7.00    1.50
  -2  10   3    9.60    2.10
   2  10  -3   10.30    1.90
  -1 -10   3    4.80    1.60
   1  10  -3    9.50    1.90
  -1  10   3   12.80    2.20
   0 -10   3    2.90    1.50
   0  10  -3    0.40    1.80
   0  10   3    0.30    1.70
   1 -10   3    7.60    1.40
   1  10   3    5.90    1.90
   1  10   3    8.50    2.00
  -1  10  -3    5.00    1.80
   2 -10   3   13.10    1.60
  -2  10  -3    9.30    2.00
   2  10   3   10.60    1.80
   2  10   3   11.00    1.90
   3 -10   3   -0.30    1.80
   3 -10   3   -1.20    1.30
  -3  10  -3    3.00    1.80
   3  10   3   -0.30    1.70
   3  10   3   -0.20    1.60
   4 -10   3   -0.90    1.20
   4 -10   3    0.40    1.70
  -4  10  -3    1.60    2.00
   4  10   3   -1.20    1.50
   4  10   3    1.80    1.70
   5 -10   3    3.20    1.90
   5 -10   3    0.80    1.20
   5  10   3   -0.80    1.40
  -5  10  -3    1.10    1.80
   5  10   3   -1.10    1.90
   6 -10   3    2.70    1.20
   6 -10   3    3.80    2.00
   6  10   3    2.80    1.80
  -6  10  -3    2.90    1.90
  -6  10  -3    5.30    2.00
   6  10   3    2.90    1.40
   7 -10   3    7.00    2.00
   7 -10   3    6.10    1.20
   7  10   3    3.40    1.50
  -7  10  -3    6.60    1.90
  -7  10  -3    5.10    2.40
   8 -10   3    6.60    1.10
   8 -10   3    7.50    2.40
   8  10   3    8.70    1.50
  -8  10  -3   10.20    2.30
  -8  10  -3    8.30    1.90
   8  10   3    5.80    2.40
   6 -11  -3    1.00    1.50
   5 -11  -3    2.60    1.60
   5  11  -3    5.30    2.00
  -5  11   3   -1.00    2.10
   4 -11  -3   -0.10    1.60
  -4  11   3   -0.20    2.20
   4  11  -3    0.90    1.90
   3 -11  -3   -2.80    1.60
  -3  11   3   -0.40    2.10
   2 -11  -3    4.60    1.60
  -2  11   3    5.70    2.20
   2  11  -3    1.30    2.10
  -1  11   3    4.00    2.30
   1  11  -3   -1.30    2.10
   0 -11   3    9.40    1.80
   0  11  -3   12.00    2.10
   0  11   3   10.20    2.40
   1 -11   3    2.40    1.60
  -1  11  -3    9.20    2.00
   1  11   3    9.00    2.10
   2 -11   3   -1.40    1.50
   2  11   3    2.30    1.90
  -2  11  -3    1.20    2.20
   2  11   3    4.50    2.30
   3 -11   3    1.20    1.50
   3  11   3   -4.00    1.80
  -3  11  -3    1.40    2.10
   3  11   3    1.00    2.00
   4 -11   3    0.60    1.40
   4  11   3   -0.80    1.70
   4  11   3   -0.90    1.90
  -4  11  -3   -0.90    2.00
  -5  11  -3   -0.30    2.10
   5  11   3    2.40    2.00
 -18   0   4    0.80    1.10
 -18   0   4    1.10    2.20
 -17   0   4    1.00    1.90
 -17   0   4    0.10    1.00
 -16   0   4   34.00    2.80
 -16   0   4   37.30    1.80
 -15   0   4    0.70    1.50
 -15   0   4    0.80    0.80
 -14   0   4   39.50    1.80
 -14   0   4   40.50    2.60
 -13   0   4   -0.60    0.60
 -13   0   4    0.20    1.30
  13   0  -4    0.80    1.20
 -12   0   4  168.78    5.00
 -12   0   4  180.28    5.50
  12   0  -4  179.88    5.40
 -11   0   4   -1.50    1.00
 -11   0   4   -0.20    0.60
  11   0  -4   -0.90    1.00
  10   0  -4   14.20    1.40
 -10   0   4   16.40    1.40
 -10   0   4   16.10    1.00
  -9   0   4   -0.50    0.50
   9   0  -4   -0.70    0.80
  -9   0   4    1.10    0.80
   8   0  -4  758.22   21.20
  -8   0   4  808.32   21.20
  -8   0   4  780.52   21.50
   8   0  -4  819.72   21.20
  -8   0   4  768.32   21.30
   8   0  -4  810.32   21.40
  -8   0   4  785.82   21.30
  -7   0   4   -0.30    0.30
   7   0  -4   -0.10    0.60
  -7   0   4   -0.40    0.40
   7   0  -4    0.20    0.30
  -7   0   4   -0.80    0.60
   7   0  -4    0.10    0.30
  -7   0   4    0.70    0.50
   6   0  -4    1.30    0.30
  -6   0   4    0.70    0.50
   6   0  -4    0.00    0.50
  -6   0   4    0.70    0.40
  -6   0   4    1.20    0.30
   6   0  -4    1.50    0.30
   5   0  -4    0.20    0.40
  -5   0   4    0.40    0.20
   5   0  -4    0.20    0.30
  -5   0   4    0.40    0.50
  -5   0   4    0.10    0.40
   4   0  -4 1363.76   36.20
  -4   0   4 1345.07   36.30
  -4   0   4 1398.76   36.10
  -4   0   4 1268.97   36.20
   4   0  -4 1378.16   36.20
  -3   0   4    0.40    0.30
  -3   0   4    0.60    0.30
   3   0  -4    1.20    0.30
  -3   0   4    0.40    0.20
   3   0  -4    0.60    0.30
   3   0  -4    1.30    0.30
  -3   0   4    0.00    0.40
   2   0  -4 9662.03  260.67
  -2   0   4 9439.06  260.47
  -2   0   4 9999.00  260.77
   2   0  -4 9779.12  260.67
   2   0  -4 9972.50  260.77
  -2   0   4 9701.93  260.67
  -2   0   4 9601.84  260.77
   1   0  -4    0.50    0.30
  -1   0   4    0.30    0.30
   1   0  -4    0.40    0.30
   1   0  -4    1.80    0.40
  -1   0   4    0.70    0.30
  -1   0   4    0.20    0.20
  -1   0   4    0.70    0.30
   0   0   4    6.40    0.50
   0   0   4    5.40    0.40
   0   0  -4    6.30    0.40
   0   0  -4    6.10    0.40
   0   0  -4    8.50    0.50
   1   0   4    0.90    0.30
   1   0   4    0.50    0.30
  -1   0  -4    0.70    0.30
  -1   0  -4    1.50    0.30
   1   0   4    0.70    0.20
   2   0   4 1190.18   32.20
  -2   0  -4 1241.68   32.40
   2   0   4 1177.18   32.20
   2   0   4 1199.48   32.30
  -2   0  -4 1220.38   32.30
   3   0   4    0.10    0.10
   3   0   4    0.30    0.40
  -3   0  -4    0.50    0.20
  -3   0  -4    0.40    0.40
  -3   0  -4    0.00    0.20
   3   0   4    0.10    0.30
   3   0   4    0.40    0.10
   4   0   4  116.69    3.20
  -4   0  -4  111.29    3.10
   4   0   4  114.89    3.30
   4   0   4  113.19    3.30
  -4   0  -4  112.99    3.30
  -4   0  -4  113.49    3.10
   5   0   4    0.80    0.50
   5   0   4    0.20    0.60
  -5   0  -4    0.40    0.50
  -5   0  -4    0.00    0.20
  -5   0  -4    0.40    0.20
   5   0   4   -0.50    0.50
   6   0   4  109.19    3.20
   6   0   4  111.29    3.30
  -6   0  -4  107.99    3.00
  -6   0  -4  110.99    3.30
   6   0   4  107.49    3.30
  -7   0  -4    0.30    0.20
  -7   0  -4    0.00    0.20
   7   0   4   -0.50    0.70
  -7   0  -4    0.50    0.80
   7   0   4   -0.60    0.80
   7   0   4   -0.10    0.60
  -8   0  -4   67.49    2.40
   8   0   4   65.69    2.40
   8   0   4   69.09    2.40
  -8   0  -4   67.29    1.90
   8   0   4   68.89    2.30
  -8   0  -4   69.89    1.90
   9   0   4   -0.50    0.90
   9   0   4    0.40    1.00
  -9   0  -4   -1.20    0.80
   9   0   4    0.00    0.80
  10   0   4   13.20    1.30
  10   0   4   13.70    1.40
 -10   0  -4   14.50    1.50
  10   0   4   13.30    1.40
  11   0   4    1.10    1.00
  11   0   4   -1.30    1.20
  11   0   4    0.80    1.20
 -11   0  -4   -1.20    1.20
  12   0   4  108.59    3.60
 -12   0  -4  105.99    3.80
  12   0   4  103.29    3.80
 -12   0  -4  106.89    3.60
  12   0   4  108.69    3.60
  13   0   4   -1.10    1.50
 -13   0  -4    1.70    1.20
  13   0   4   -1.40    1.30
 -13   0  -4    0.50    1.50
 -14   0  -4    1.40    1.60
 -14   0  -4   -1.00    1.60
  14   0   4   -0.30    1.60
  14   0   4    3.90    1.60
 -18  -1   4   -0.90    1.10
 -18   1   4   -0.40    1.10
 -18   1   4   -0.30    2.20
 -17  -1   4   -0.70    1.00
 -17  -1   4    0.50    2.00
 -17   1   4    0.70    0.90
 -17   1   4   -3.80    2.00
 -16  -1   4   -0.50    1.80
 -16  -1   4    0.50    1.00
 -16   1   4   -0.90    1.90
 -16   1   4    0.10    0.80
 -15  -1   4    1.40    0.90
 -15  -1   4    1.70    1.50
 -15   1   4    4.50    1.70
  15   1  -4    1.00    1.60
 -15   1   4    0.90    0.80
 -14  -1   4    2.40    1.60
 -14  -1   4    3.70    0.80
  14   1  -4    4.90    1.40
 -14   1   4    1.50    1.60
 -14   1   4    3.00    0.80
 -13  -1   4   39.40    1.60
 -13  -1   4   32.50    2.30
 -13   1   4   37.90    2.50
 -13   1   4   37.40    1.60
  13   1  -4   36.30    2.10
 -12  -1   4   54.09    2.50
 -12  -1   4   54.89    1.90
  12   1  -4   55.69    2.60
 -12   1   4   50.29    1.90
 -12   1   4   56.59    2.50
 -11  -1   4    0.30    0.60
 -11  -1   4   -0.10    1.10
  11  -1  -4   -0.90    0.90
  11   1  -4    0.60    1.00
 -11   1   4    0.70    0.60
 -11   1   4    4.30    1.30
  10  -1  -4   49.90    1.90
 -10  -1   4   44.90    1.70
 -10  -1   4   42.90    1.90
 -10   1   4   50.69    2.20
  10   1  -4   48.40    2.00
 -10   1   4   42.30    1.60
  -9  -1   4   28.90    1.20
   9  -1  -4   28.70    1.40
  -9  -1   4   27.50    1.40
  -9   1   4   30.00    1.20
  -9   1   4   28.50    1.20
  -9   1   4   25.10    1.50
   9   1  -4   28.50    1.50
   8  -1  -4   18.60    0.70
   8  -1  -4   19.50    0.70
   8  -1  -4   18.30    1.10
  -8  -1   4   20.20    1.20
  -8  -1   4   18.00    0.90
  -8   1   4   17.20    1.00
  -8   1   4   18.60    1.20
   8   1  -4   18.90    0.70
   8   1  -4   17.80    1.20
   8   1  -4   20.20    0.70
  -8   1   4   19.00    0.90
   7  -1  -4    0.30    0.30
  -7  -1   4   -0.10    0.40
   7  -1  -4    0.20    0.30
  -7  -1   4    0.50    0.60
   7  -1  -4    0.60    0.60
  -7   1   4   -0.70    0.50
   7   1  -4   -0.10    0.30
  -7   1   4   -0.40    0.40
  -7   1   4    0.50    0.70
   7   1  -4   -0.10    0.40
   7   1  -4   -0.30    0.70
  -6  -1   4  404.66   11.00
   6  -1  -4  392.36   10.80
   6  -1  -4  400.06   10.80
   6  -1  -4  406.36   10.90
  -6  -1   4  403.66   10.90
  -6   1   4  378.26   11.00
  -6   1   4  399.66   10.80
  -6   1   4  399.26   10.90
   6   1  -4  400.56   10.80
   6   1  -4  400.56   11.00
   6   1  -4  408.56   10.80
  -5  -1   4  331.47    9.30
   5  -1  -4  337.37    9.20
  -5  -1   4  331.57    9.20
   5  -1  -4  339.57    9.20
  -5   1   4  346.97    9.20
  -5   1   4  343.67    9.20
   5   1  -4  336.07    9.30
  -5   1   4  332.47    9.30
   5   1  -4  343.17    9.20
   4  -1  -4  728.83   20.20
  -4  -1   4  761.32   20.30
   4  -1  -4  777.02   20.20
  -4  -1   4  743.13   20.20
  -4  -1   4  712.13   20.20
  -4   1   4  754.62   20.30
   4   1  -4  760.62   20.30
   4   1  -4  769.32   20.20
  -4   1   4  718.73   20.20
  -4   1   4  782.82   20.30
  -4   1   4  762.72   20.20
  -3  -1   4  154.58    4.20
   3  -1  -4  155.58    4.20
  -3  -1   4  152.08    4.30
   3  -1  -4  160.58    4.20
  -3  -1   4  149.49    4.30
   3  -1  -4  153.78    4.20
   3   1  -4  151.08    4.30
   3   1  -4  149.49    4.30
   3   1  -4  151.28    4.20
  -3   1   4  155.38    4.30
  -3   1   4  156.28    4.30
  -3   1   4  151.48    4.30
  -3   1   4  154.38    4.20
   2  -1  -4  314.37    8.60
  -2  -1   4  319.57    8.60
  -2  -1   4  312.07    8.60
  -2  -1   4  315.67    8.60
   2  -1  -4  313.07    8.60
  -2  -1   4  313.37    8.50
   2  -1  -4  316.17    8.60
  -2   1   4  312.27    8.60
   2   1  -4  314.67    8.60
   2   1  -4  310.27    8.60
  -2   1   4  321.07    8.60
  -2   1   4  319.77    8.60
  -2   1   4  337.37    8.60
   2   1  -4  304.47    8.60
  -1  -1   4  603.24   15.90
   1  -1  -4  599.64   15.90
   1  -1  -4  592.04   16.00
  -1  -1   4  609.34   15.90
   1  -1  -4  612.34   15.90
  -1  -1   4  602.74   16.00
  -1  -1   4  588.24   16.00
   1   1  -4  574.54   15.90
  -1   1   4  599.14   16.00
   1   1  -4  570.14   15.90
   1   1  -4  557.44   16.00
  -1   1   4  590.54   16.00
  -1   1   4  598.34   16.00
  -1   1   4  599.54   15.90
   0  -1   4 1537.85   42.40
   0  -1  -4 1560.84   42.40
   0  -1  -4 1582.04   42.40
   0  -1   4 1578.84   42.40
   0  -1   4 1590.34   42.40
   0  -1  -4 1631.64   42.40
   0   1  -4 1535.95   42.40
   0   1  -4 1591.24   42.40
   0   1   4 1565.84   42.40
   0   1   4 1568.44   42.40
   0   1   4 1644.74   42.40
   0   1  -4 1581.94   42.40
   0   1   4 1615.74   42.40
   1  -1   4   24.90    0.90
  -1  -1  -4   25.90    0.90
  -1  -1  -4   26.70    0.90
   1  -1   4   26.10    0.90
   1  -1   4   24.40    0.80
  -1   1  -4   25.60    0.90
   1   1   4   24.40    0.90
  -1   1  -4   22.30    0.90
   1   1   4   27.40    0.80
   2  -1   4  335.67    9.30
  -2  -1  -4  338.17    9.30
  -2  -1  -4  334.87    9.20
   2  -1   4  330.07    9.20
   2  -1   4  344.77    9.30
   2  -1   4  360.36    9.20
   2   1   4  349.77    9.20
  -2   1  -4  348.57    9.30
   2   1   4  338.37    9.30
  -2   1  -4  341.57    9.20
   2   1   4  342.67    9.20
   2   1   4  334.97    9.30
   2   1   4  338.07    9.20
   3  -1   4    9.90    0.40
   3  -1   4   13.50    0.60
   3  -1   4    9.10    0.40
  -3  -1  -4    8.90    0.70
  -3  -1  -4    9.40    0.50
   3  -1   4    8.20    0.70
  -3   1  -4    9.80    0.50
   3   1   4    9.00    0.40
   3   1   4    9.60    0.50
   3   1   4    9.90    0.70
  -3   1  -4    7.90    0.60
   3   1   4    8.30    0.40
  -3   1  -4    8.50    0.50
   3   1   4    7.50    0.70
  -4  -1  -4    5.40    0.50
  -4  -1  -4    6.10    0.40
  -4  -1  -4    5.80    0.60
   4  -1   4    5.70    0.70
   4  -1   4    5.50    0.60
   4   1   4    6.40    0.60
   4   1   4    6.50    0.50
  -4   1  -4    5.60    0.60
  -4   1  -4    5.10    0.40
   4   1   4    6.50    0.70
  -4   1  -4    5.10    0.40
  -5  -1  -4  697.63   19.00
  -5  -1  -4  693.43   19.20
   5  -1   4  693.03   19.20
  -5  -1  -4  700.93   19.00
   5  -1   4  718.43   19.10
   5   1   4  739.93   19.10
   5   1   4  714.03   19.20
  -5   1  -4  721.23   19.00
  -5   1  -4  715.03   19.20
  -5   1  -4  694.13   19.00
  -6  -1  -4  755.12   20.20
   6  -1   4  761.32   20.50
   6  -1   4  783.52   20.40
   6  -1   4  773.32   20.40
  -6  -1  -4  725.63   20.50
  -6  -1  -4  740.23   20.30
  -6   1  -4  733.23   20.40
   6   1   4  755.42   20.50
  -6   1  -4  739.83   20.20
   6   1   4  776.82   20.30
  -6   1  -4  755.82   20.20
   6   1   4  762.62   20.50
   7  -1   4   54.09    1.90
   7  -1   4   52.89    2.00
   7  -1   4   52.79    1.80
  -7  -1  -4   51.49    1.50
  -7  -1  -4   50.59    1.50
  -7  -1  -4   51.99    2.10
  -7   1  -4   52.49    1.50
   7   1   4   52.19    1.80
  -7   1  -4   49.80    1.90
   7   1   4   51.29    1.90
  -7   1  -4   51.09    1.50
   7   1   4   53.89    2.10
  -8  -1  -4   52.09    2.10
  -8  -1  -4   51.59    1.50
   8  -1   4   55.49    2.00
  -8  -1  -4   49.80    1.50
   8  -1   4   53.19    2.00
   8  -1   4   55.49    2.00
  -8   1  -4   53.09    1.50
   8   1   4   50.69    2.10
   8   1   4   54.89    2.10
  -8   1  -4   50.39    2.00
   8   1   4   53.79    1.80
  -8   1  -4   52.29    1.50
   9  -1   4   62.19    2.30
  -9  -1  -4   61.09    2.40
   9  -1   4   59.79    2.30
  -9  -1  -4   60.99    1.80
  -9  -1  -4   62.89    1.80
   9  -1   4   61.29    2.30
  -9   1  -4   58.69    2.30
   9   1   4   63.89    2.20
  -9   1  -4   60.09    1.70
   9   1   4   64.39    2.40
  -9   1  -4   58.69    1.70
   9   1   4   57.89    2.40
  10  -1   4   57.09    2.30
 -10  -1  -4   51.99    1.60
 -10  -1  -4   52.89    2.10
  10  -1   4   54.99    2.30
  10  -1   4   57.79    2.30
 -10  -1  -4   54.89    1.60
 -10   1  -4   53.49    2.20
 -10   1  -4   55.29    1.60
  10   1   4   54.49    2.50
  10   1   4   55.29    2.10
  10   1   4   55.09    2.20
 -10   1  -4   53.09    2.20
  11  -1   4   23.00    1.80
 -11  -1  -4   20.80    0.90
  11  -1   4   22.20    1.80
  11  -1   4   21.80    1.70
 -11  -1  -4   25.60    2.10
 -11   1  -4   27.40    1.80
 -11   1  -4   21.50    1.70
  11   1   4   24.50    1.80
  11   1   4   22.60    2.10
  12  -1   4    5.00    1.40
 -12  -1  -4    6.70    0.50
  12  -1   4    6.70    1.50
  12  -1   4    4.50    1.30
 -12  -1  -4    5.20    1.40
 -12   1  -4    6.20    1.30
  12   1   4    5.90    1.40
  12   1   4    6.90    1.40
 -12   1  -4    8.00    1.40
 -13  -1  -4    4.10    1.70
  13  -1   4    4.20    1.50
  13  -1   4    3.40    1.40
 -13  -1  -4    2.90    0.50
  13  -1   4    3.00    1.40
 -13   1  -4    0.80    1.50
  13   1   4    2.90    1.50
 -13   1  -4    4.80    2.00
  13   1   4    3.00    1.50
  14  -1   4    6.60    1.60
 -14  -1  -4    6.40    0.60
  14  -1   4    6.20    1.70
 -14  -1  -4    6.80    1.70
 -14   1  -4    6.10    1.70
  14   1   4    4.80    1.60
 -14   1  -4    5.50    1.60
 -15  -1  -4    5.60    0.60
 -15  -1  -4    5.20    2.00
  15   1   4    7.80    2.00
 -16  -1  -4   -2.80    1.90
 -16  -1  -4   -0.10    0.60
  16   1   4   -1.20    2.00
 -18  -2   4   -0.30    1.10
 -18   2   4   -0.80    1.10
 -18   2   4    0.30    2.30
 -17  -2   4    0.50    1.00
  17   2  -4    1.00    2.00
 -17   2   4    0.60    1.90
 -17   2   4   -1.40    1.00
 -16  -2   4    1.20    1.00
 -16   2   4    1.20    1.80
 -16   2   4    1.50    0.90
  16   2  -4   -0.50    1.80
 -15  -2   4    5.70    1.00
 -15  -2   4    6.10    1.80
 -15   2   4    8.20    1.90
  15   2  -4    2.10    1.80
 -15   2   4    6.40    0.90
 -14  -2   4   10.70    1.60
 -14  -2   4   15.50    1.40
  14   2  -4   12.80    1.70
 -14   2   4   12.70    1.70
 -14   2   4   14.70    1.30
 -13  -2   4    2.60    0.90
 -13  -2   4    0.80    1.40
  13   2  -4    0.80    1.60
 -13   2   4    3.60    1.40
 -13   2   4    0.50    0.80
 -12  -2   4   23.00    1.70
 -12  -2   4   21.20    1.40
 -12   2   4   21.10    1.30
  12   2  -4   20.50    1.90
 -12   2   4   18.90    1.90
 -11  -2   4   39.00    1.90
 -11  -2   4   42.10    1.70
 -11   2   4   40.20    2.20
  11   2  -4   43.10    2.10
 -11   2   4   40.70    1.60
 -10  -2   4  112.69    3.60
 -10  -2   4  114.09    3.40
 -10   2   4  112.59    3.40
 -10   2   4  114.69    3.80
  10   2  -4  111.69    3.70
 -10   2   4  119.69    3.50
   9  -2  -4   12.90    1.40
  -9  -2   4   10.10    1.00
   9  -2  -4   11.00    1.00
  -9  -2   4   10.80    1.10
   9   2  -4   11.60    1.20
  -9   2   4   10.10    1.10
  -9   2   4   10.60    1.00
   9   2  -4   10.60    0.60
  -9   2   4   11.10    1.00
   9   2  -4   11.70    0.60
  -8  -2   4   16.80    1.10
   8  -2  -4   16.30    1.00
   8  -2  -4   16.30    1.30
  -8  -2   4   15.80    1.00
   8  -2  -4   17.60    0.70
   8  -2  -4   17.20    0.70
   8   2  -4   17.10    0.80
  -8   2   4   14.50    1.30
  -8   2   4   17.80    1.00
   8   2  -4   15.80    1.30
   8   2  -4   16.20    0.80
  -8   2   4   14.80    1.00
   7  -2  -4  149.49    4.10
  -7  -2   4  145.09    4.20
   7  -2  -4  158.68    4.10
   7  -2  -4  142.49    4.40
  -7  -2   4  142.19    4.30
   7  -2  -4  153.78    4.20
   7   2  -4  151.28    4.10
  -7   2   4  148.29    4.20
  -7   2   4  147.29    4.20
  -7   2   4  143.49    4.40
   7   2  -4  146.39    4.10
   7   2  -4  147.09    4.40
   6  -2  -4   12.30    0.60
   6  -2  -4   12.20    0.70
   6  -2  -4   11.60    1.00
  -6  -2   4   12.00    0.80
   6  -2  -4   11.40    0.70
  -6   2   4   10.90    0.80
  -6   2   4   10.90    1.00
   6   2  -4   11.50    0.70
  -6   2   4   11.20    0.80
   6   2  -4   12.40    0.70
   6   2  -4   10.40    1.00
   5  -2  -4    8.10    0.60
   5  -2  -4    5.60    0.50
  -5  -2   4    4.00    0.60
  -5  -2   4    4.40    0.50
   5   2  -4    5.00    0.50
   5   2  -4    8.40    0.80
  -5   2   4    5.60    0.60
  -5   2   4    5.00    0.80
  -5   2   4    4.10    0.50
  -4  -2   4    7.00    0.60
  -4  -2   4    6.60    0.60
   4  -2  -4    7.80    0.50
  -4  -2   4    7.20    0.60
   4  -2  -4    6.80    0.50
  -4   2   4    9.10    0.80
  -4   2   4    6.80    0.70
   4   2  -4    6.10    0.60
  -4   2   4    6.90    0.60
   4   2  -4    6.70    0.60
   4   2  -4    7.00    0.40
  -4   2   4    9.40    0.70
   3  -2  -4   10.10    0.60
  -3  -2   4    9.90    0.60
  -3  -2   4    8.20    0.60
   3  -2  -4    8.30    0.50
   3  -2  -4   10.60    0.60
  -3  -2   4    7.70    0.60
   3   2  -4    8.70    0.70
  -3   2   4   14.20    0.80
  -3   2   4    8.90    0.70
   3   2  -4    9.10    0.70
   3   2  -4    9.10    0.50
  -3   2   4   10.30    0.60
  -3   2   4    9.20    0.70
   3   2  -4    7.90    0.60
   2  -2  -4  251.07    7.00
  -2  -2   4  252.27    7.00
  -2  -2   4  255.97    7.00
  -2  -2   4  251.87    7.00
   2  -2  -4  268.07    7.00
   2  -2  -4  252.37    7.00
   2   2  -4  260.77    7.00
  -2   2   4  255.57    7.00
  -2   2   4  252.87    7.00
   2   2  -4  262.27    7.00
  -2   2   4  249.78    7.00
  -2   2   4  262.57    7.00
   2   2  -4  251.87    7.00
  -1  -2   4    3.60    0.40
  -1  -2   4    3.00    0.40
   1  -2  -4    2.80    0.40
   1  -2  -4    4.10    0.40
   1  -2  -4    4.10    0.40
  -1  -2   4    3.20    0.40
  -1  -2   4    3.30    0.40
   1   2  -4    4.00    0.40
  -1   2   4    3.40    0.40
   1   2  -4    3.40    0.50
   1   2  -4    3.10    0.40
  -1   2   4    2.90    0.40
   1   2  -4    3.60    0.40
  -1   2   4    2.70    0.40
  -1   2   4    2.10    0.40
   0  -2   4   23.90    0.80
   0  -2  -4   19.70    0.80
   0  -2   4   19.20    0.70
   0  -2   4   19.60    0.80
   0  -2   4   18.30    0.80
   0  -2  -4   18.60    0.80
   0  -2  -4   18.70    0.80
   0   2  -4   19.00    0.80
   0   2  -4   19.70    0.80
   0   2   4   17.20    0.80
   0   2   4   19.10    0.80
   0   2  -4   22.60    0.80
   0   2   4   19.40    0.80
   0   2  -4   18.50    0.80
   0   2   4   18.70    0.70
   1  -2   4  813.32   21.80
  -1  -2  -4  799.42   21.80
  -1  -2  -4  822.62   21.80
   1  -2   4  821.32   21.80
   1  -2   4  813.72   21.70
  -1  -2  -4  770.22   21.80
   1   2   4  798.92   21.80
  -1   2  -4  809.42   21.80
  -1   2  -4  811.62   21.80
  -1   2  -4  817.42   21.80
   1   2   4  807.92   21.80
   1   2   4  812.32   21.80
   1   2   4  833.62   21.70
   2  -2   4   18.50    0.60
   2  -2   4   17.00    0.60
   2  -2   4   18.70    0.80
   2  -2   4   18.00    0.90
  -2  -2  -4   17.90    0.70
  -2  -2  -4   20.80    0.80
  -2   2  -4   13.00    0.70
   2   2   4   12.90    0.80
   2   2   4   13.30    0.70
   2   2   4   14.60    0.50
  -2   2  -4   12.60    0.70
  -2   2  -4   13.50    0.90
   2   2   4   13.80    0.80
  -3  -2  -4   30.70    1.30
   3  -2   4   35.10    1.20
  -3  -2  -4   34.40    1.10
   3  -2   4   31.30    1.30
   3  -2   4   33.70    1.00
   3  -2   4   33.10    1.00
   3   2   4   34.70    1.00
  -3   2  -4   33.20    1.10
   3   2   4   35.50    1.10
  -3   2  -4   32.80    1.20
   3   2   4   32.60    1.30
   3   2   4   35.90    1.30
  -3   2  -4   32.60    1.30
   3   2   4   34.00    1.10
   4  -2   4 1859.71   50.19
   4  -2   4 1820.92   49.99
  -4  -2  -4 1810.52   49.99
   4  -2   4 1862.81   50.09
   4  -2   4 1876.11   49.99
  -4  -2  -4 1870.71   50.09
  -4   2  -4 1879.11   49.99
   4   2   4 1845.02   50.19
  -4   2  -4 1822.02   49.99
   4   2   4 1920.01   49.99
  -4   2  -4 1823.32   50.19
   4   2   4 1975.70   49.99
  -4   2  -4 1879.81   50.09
   4   2   4 1929.91   50.19
   4   2   4 1869.91   49.99
  -5  -2  -4   89.39    2.70
   5  -2   4   95.59    2.90
   5  -2   4   93.29    2.80
  -5  -2  -4   89.79    2.70
  -5   2  -4   92.19    2.60
  -5   2  -4   92.79    2.90
   5   2   4   96.79    2.90
   5   2   4   99.99    2.60
   5   2   4   94.89    2.90
  -5   2  -4   89.19    2.70
  -5   2  -4   92.69    2.80
   6  -2   4   43.60    1.70
  -6  -2  -4   41.00    1.40
  -6  -2  -4   43.00    1.40
   6  -2   4   42.90    1.70
   6   2   4   45.90    1.40
  -6   2  -4   42.70    1.50
   6   2   4   44.60    1.70
  -6   2  -4   42.30    1.70
  -6   2  -4   41.30    1.40
   6   2   4   42.90    1.90
  -6   2  -4   42.50    1.30
   7  -2   4   71.99    2.60
   7  -2   4   72.49    2.50
  -7  -2  -4   77.89    2.20
  -7  -2  -4   72.69    2.20
  -7  -2  -4   76.49    2.20
   7   2   4   75.59    2.50
  -7   2  -4   70.99    2.20
  -7   2  -4   72.69    2.10
  -7   2  -4   74.79    2.40
   7   2   4   75.59    2.60
   7   2   4   76.79    2.30
  -7   2  -4   72.19    2.50
   8  -2   4   10.90    1.10
   8  -2   4   11.10    1.20
  -8  -2  -4   10.80    0.70
   8   2   4   11.70    1.10
  -8   2  -4    9.90    0.70
  -8   2  -4   10.60    0.70
  -8   2  -4   10.10    1.10
   8   2   4   11.90    1.30
  -8   2  -4   10.10    1.10
   9  -2   4   65.89    2.40
   9  -2   4   69.69    2.60
  -9  -2  -4   64.79    2.00
   9   2   4   63.09    2.60
  -9   2  -4   65.49    2.50
   9   2   4   65.79    2.40
  -9   2  -4   68.09    2.40
  -9   2  -4   68.59    2.00
 -10  -2  -4  139.19    4.00
  10  -2   4  144.09    4.40
  10  -2   4  139.29    4.50
 -10   2  -4  143.59    4.00
 -10   2  -4  142.39    4.40
  10   2   4  143.29    4.40
 -10   2  -4  142.69    4.50
  11  -2   4    6.90    1.30
 -11  -2  -4    6.40    0.70
  11  -2   4    8.20    1.40
 -11   2  -4    9.60    1.40
 -11   2  -4    9.00    1.40
 -11   2  -4    8.00    0.70
  11   2   4   11.30    1.40
  11   2   4    7.60    1.60
 -12  -2  -4    4.10    0.60
  12  -2   4    4.60    1.40
  12  -2   4    3.10    1.50
 -12   2  -4    5.10    0.60
  12   2   4    2.90    1.20
  12   2   4    3.00    1.60
 -12   2  -4    1.50    1.40
 -13  -2  -4   11.10    1.00
  13  -2   4   13.20    1.60
  13  -2   4   14.50    1.80
 -13  -2  -4   15.40    2.00
  13   2   4   14.60    2.00
 -13   2  -4   10.90    0.80
  13   2   4   12.10    1.60
 -13   2  -4   13.30    1.60
 -14  -2  -4    9.90    1.00
  14  -2   4   10.70    1.60
  14  -2   4   10.60    1.80
 -14  -2  -4   11.60    2.10
 -14   2  -4    8.30    1.80
 -14   2  -4    8.90    0.80
  14   2   4   10.80    1.80
  15  -2   4    1.20    1.80
 -15  -2  -4    0.80    0.70
  15  -2   4    2.30    1.80
 -15  -2  -4    2.10    2.00
 -15   2  -4    1.10    1.80
 -15   2  -4    3.00    0.60
  15   2   4    0.90    2.00
 -15   2  -4    4.10    1.70
 -16  -2  -4    4.90    2.00
 -16  -2  -4    2.70    0.80
  16  -2   4    1.70    2.10
  16   2   4   -0.70    2.10
 -16   2  -4    2.80    0.60
 -17  -3   4    2.20    1.20
 -17   3   4    0.60    1.10
 -17   3   4    0.70    2.20
  17   3  -4   -0.10    2.10
 -16  -3   4    4.00    1.10
 -16   3   4    1.50    1.90
 -16   3   4    5.10    1.10
  16   3  -4    5.10    2.10
 -15  -3   4    3.30    1.00
 -15   3   4    2.20    1.70
  15   3  -4    0.20    1.90
 -15   3   4    1.30    1.00
 -14  -3   4    4.80    1.00
  14   3  -4    3.40    1.60
 -14   3   4    6.00    1.70
 -14   3   4    4.70    0.90
 -13  -3   4    2.50    1.40
 -13  -3   4    2.40    0.90
  13  -3  -4    1.00    1.40
 -13   3   4    1.10    0.90
 -13   3   4    0.60    1.70
  13   3  -4    1.70    1.70
 -12  -3   4    6.70    1.30
 -12  -3   4    2.90    0.90
  12  -3  -4    4.00    1.40
  12   3  -4    3.00    1.50
 -12   3   4    6.00    1.50
 -12   3   4    5.30    0.80
  11  -3  -4   24.70    1.90
 -11  -3   4   24.00    1.70
 -11  -3   4   25.10    1.50
  11   3  -4   22.50    1.90
 -11   3   4   30.30    1.90
 -11   3   4   28.20    1.60
 -11   3   4   23.80    1.40
  10  -3  -4   22.70    1.70
 -10  -3   4   22.00    1.50
 -10  -3   4   22.50    1.30
 -10   3   4   22.80    1.70
  10   3  -4   21.00    1.80
 -10   3   4   24.40    1.30
  10   3  -4   22.50    0.90
 -10   3   4   21.80    1.50
   9  -3  -4   10.30    0.60
  -9  -3   4   12.00    1.20
  -9  -3   4   10.90    0.90
   9  -3  -4    9.90    0.60
   9  -3  -4   10.10    1.20
   9   3  -4    9.80    0.80
  -9   3   4   10.00    1.20
  -9   3   4   10.30    1.00
   9   3  -4    9.90    1.20
  -9   3   4   10.10    0.90
  -8  -3   4   90.19    2.90
   8  -3  -4  100.39    3.20
  -8  -3   4   95.19    2.90
   8  -3  -4   94.69    2.70
   8  -3  -4   97.39    2.80
  -8   3   4   99.99    3.20
  -8   3   4   93.79    3.00
   8   3  -4   95.79    2.80
  -8   3   4   94.99    2.90
   8   3  -4   91.99    3.20
  -7  -3   4   13.60    1.00
   7  -3  -4   10.80    1.20
   7  -3  -4   13.20    0.70
   7  -3  -4   10.00    1.00
  -7  -3   4   12.90    1.00
  -7   3   4   13.90    1.30
  -7   3   4   12.30    1.10
   7   3  -4   13.30    0.80
   7   3  -4   13.30    1.40
  -7   3   4   14.80    1.00
  -6  -3   4  154.48    4.20
   6  -3  -4  141.49    4.10
  -6  -3   4  144.29    4.30
   6  -3  -4  155.38    4.10
  -6  -3   4  153.28    4.30
   6  -3  -4  141.19    4.40
   6  -3  -4  152.58    4.20
  -6   3   4  144.39    4.30
  -6   3   4  143.39    4.30
   6   3  -4  152.68    4.10
  -6   3   4  149.69    4.40
   6   3  -4  145.89    4.20
   6   3  -4  145.09    4.40
  -5  -3   4   16.40    0.90
   5  -3  -4   16.30    0.80
  -5  -3   4   16.40    0.90
   5  -3  -4   15.90    0.70
  -5  -3   4   16.50    1.00
   5  -3  -4   15.00    1.00
  -5   3   4   16.00    1.10
   5   3  -4   15.80    0.70
   5   3  -4   13.60    0.90
  -5   3   4   14.20    1.00
  -5   3   4   15.90    1.00
  -5   3   4   16.20    1.00
   5   3  -4   14.90    1.00
  -4  -3   4  232.58    6.50
   4  -3  -4  235.18    6.60
  -4  -3   4  236.38    6.50
   4  -3  -4  228.78    6.40
   4  -3  -4  238.68    6.30
   4  -3  -4  231.88    6.50
  -4  -3   4  240.08    6.50
   4   3  -4  229.58    6.50
   4   3  -4  232.78    6.40
   4   3  -4  235.28    6.50
  -4   3   4  240.58    6.50
  -4   3   4  224.58    6.50
   4   3  -4  227.08    6.60
  -4   3   4  232.68    6.60
  -4   3   4  244.98    6.50
   3  -3  -4  345.47    9.50
   3  -3  -4  345.67    9.40
  -3  -3   4  350.56    9.40
  -3  -3   4  342.17    9.40
  -3  -3   4  344.97    9.40
   3  -3  -4  350.76    9.30
   3  -3  -4  342.67    9.40
  -3   3   4  359.06    9.50
  -3   3   4  338.97    9.50
   3   3  -4  336.97    9.50
  -3   3   4  334.47    9.50
   3   3  -4  347.87    9.30
   3   3  -4  335.97    9.40
   3   3  -4  346.37    9.40
  -3   3   4  349.17    9.50
   2  -3  -4    7.90    0.60
  -2  -3   4   13.70    0.70
   2  -3  -4    8.90    0.60
  -2  -3   4    8.50    0.70
   2  -3  -4    9.50    0.60
   2  -3  -4    7.70    0.70
  -2  -3   4   10.20    0.60
   2   3  -4   11.80    0.60
   2   3  -4    9.60    0.70
  -2   3   4    8.10    0.70
  -2   3   4   10.20    0.70
   2   3  -4    9.50    0.70
  -2   3   4    6.70    0.70
  -2   3   4    8.70    0.70
   2   3  -4    7.70    0.70
   1  -3  -4   87.29    2.60
   1  -3  -4   85.09    2.60
   1  -3  -4   86.29    2.60
  -1  -3   4   91.09    2.60
  -1  -3   4   85.09    2.60
  -1  -3   4   89.99    2.60
  -1   3   4   90.49    2.70
   1   3  -4   90.59    2.70
  -1   3   4   92.59    2.70
  -1   3   4   90.59    2.60
  -1   3   4   88.89    2.60
   1   3  -4   85.89    2.60
   1   3  -4   89.79    2.60
   1   3  -4   88.79    2.60
   0  -3   4  808.12   22.00
   0  -3  -4  825.82   21.90
   0  -3  -4  783.92   21.90
   0  -3   4  800.32   21.90
   0  -3   4  874.61   21.90
   0   3  -4  825.82   22.00
   0   3   4  835.42   22.00
   0   3   4  812.72   22.00
   0   3   4  813.22   22.00
   0   3  -4  774.52   21.90
   0   3   4  810.82   21.90
   0   3  -4  815.32   22.00
   0   3   4  845.12   21.90
   0   3  -4  786.12   22.00
  -1  -3  -4  119.59    3.50
   1  -3   4  115.89    3.50
  -1  -3  -4  123.19    3.40
  -1  -3  -4  118.99    3.40
   1  -3   4  120.39    3.40
  -1   3  -4  117.19    3.50
  -1   3  -4  121.19    3.50
   1   3   4  122.29    3.50
   1   3   4  116.99    3.50
   1   3   4  116.89    3.50
   1   3   4  118.59    3.40
   1   3   4  123.99    3.30
  -1   3  -4  126.79    3.50
  -1   3  -4  124.09    3.50
   2  -3   4 1071.19   29.40
  -2  -3  -4 1057.39   29.40
  -2  -3  -4 1098.29   29.50
  -2  -3  -4 1079.89   29.40
   2  -3   4 1111.69   29.50
   2  -3   4 1090.09   29.50
  -2   3  -4 1102.79   29.40
   2   3   4 1078.99   29.50
   2   3   4 1116.29   29.40
   2   3   4 1142.39   29.50
  -2   3  -4 1086.99   29.50
  -2   3  -4 1107.59   29.40
   3  -3   4    4.80    0.70
  -3  -3  -4    4.80    0.50
   3  -3   4    5.40    0.70
   3  -3   4    6.00    0.60
   3  -3   4    5.80    0.50
   3   3   4    6.40    0.60
   3   3   4    7.90    0.80
   3   3   4    6.20    0.70
  -3   3  -4    7.10    0.70
  -3   3  -4    6.70    0.60
   3   3   4    5.10    0.50
  -3   3  -4    5.70    0.70
  -4  -3  -4    6.70    0.70
   4  -3   4    8.40    0.50
   4  -3   4    9.00    0.50
   4  -3   4    7.30    0.80
   4  -3   4    7.10    0.80
  -4   3  -4    8.00    0.80
   4   3   4    8.60    0.60
  -4   3  -4    7.90    0.70
  -4   3  -4    7.20    0.80
   4   3   4    7.20    0.80
   4   3   4    7.40    0.60
   4   3   4    8.20    0.80
   5  -3   4   51.99    1.40
   5  -3   4   49.99    1.80
   5  -3   4   52.59    2.00
   5  -3   4   52.89    1.50
  -5  -3  -4   51.39    1.70
  -5   3  -4   53.09    1.70
  -5   3  -4   45.70    1.90
   5   3   4   52.89    1.90
   5   3   4   52.99    1.50
  -5   3  -4   50.19    1.70
   5   3   4   51.69    2.00
  -5   3  -4   49.60    1.70
   5   3   4   54.49    1.60
  -6  -3  -4  228.98    6.50
   6  -3   4  235.58    6.70
   6  -3   4  243.88    6.80
  -6   3  -4  242.08    6.80
  -6   3  -4  239.28    6.60
  -6   3  -4  233.68    6.50
   6   3   4  233.58    6.80
   6   3   4  236.48    6.70
   7  -3   4   23.20    1.50
   7  -3   4   25.60    1.50
  -7  -3  -4   22.40    1.10
  -7   3  -4   21.70    1.00
  -7   3  -4   22.80    1.20
   7   3   4   24.30    1.70
  -7   3  -4   20.90    1.40
   7   3   4   21.90    1.30
   8  -3   4  293.67    8.30
   8  -3   4  288.57    8.30
  -8  -3  -4  286.97    8.00
   8   3   4  286.17    8.40
  -8   3  -4  288.77    8.00
  -8   3  -4  290.77    8.30
   8   3   4  300.87    8.30
  -8   3  -4  302.07    8.10
   9  -3   4   18.50    1.50
   9  -3   4   20.00    1.70
  -9  -3  -4   18.50    1.10
  -9   3  -4   23.80    1.70
   9   3   4   18.10    1.40
  -9   3  -4   21.20    1.00
   9   3   4   19.30    1.70
  10  -3   4   35.00    2.10
  10  -3   4   37.20    1.90
 -10  -3  -4   34.30    1.50
 -10   3  -4   38.00    2.10
 -10   3  -4   35.40    1.40
  10   3   4   42.40    2.10
  10   3   4   36.70    2.20
  11  -3   4    7.10    1.40
 -11  -3  -4    7.30    0.80
  11  -3   4    6.30    1.40
  11   3   4    5.70    1.20
 -11   3  -4    6.30    0.70
  11   3   4    6.50    1.70
 -11   3  -4    7.40    1.40
  12  -3   4   76.09    3.00
 -12  -3  -4   69.39    2.30
  12  -3   4   67.69    2.90
 -12   3  -4   73.99    3.00
  12   3   4   78.29    3.00
 -12   3  -4   69.39    2.20
  12   3   4   70.69    3.40
  13  -3   4    5.60    1.70
 -13  -3  -4    5.90    0.80
 -13   3  -4    3.50    1.70
  13   3   4    5.40    1.70
 -13   3  -4    5.80    0.70
  14  -3   4    7.90    1.70
 -14  -3  -4    8.40    0.90
 -14   3  -4    8.00    0.80
  14   3   4    8.30    1.90
 -14   3  -4   12.00    2.00
 -15  -3  -4    1.00    0.90
 -15  -3  -4   -0.60    1.80
  15  -3   4    1.70    1.70
 -15   3  -4    2.60    1.80
  15   3   4   -0.70    1.90
 -15   3  -4    1.50    0.80
 -15   3  -4   -1.20    1.70
 -16  -3  -4   -0.50    0.90
 -16  -3  -4    0.80    2.40
  16  -3   4   -1.40    1.80
  16   3   4    0.50    2.10
 -16   3  -4   -0.40    0.80
 -16   3  -4    2.20    2.00
 -17  -4   4   -0.20    1.20
 -17   4   4   -0.50    1.30
  17   4  -4   -0.80    2.00
 -17   4   4    0.90    2.10
 -16  -4   4    2.10    1.20
 -16   4   4    2.20    1.00
  16   4  -4    1.10    2.20
 -16   4   4    3.00    2.20
 -15  -4   4    1.10    1.00
  15   4  -4    1.10    1.80
 -15   4   4   -1.50    2.00
 -15   4   4    0.00    1.00
 -14  -4   4   10.40    1.20
  14  -4  -4   11.40    2.10
  14   4  -4   14.00    1.90
 -14   4   4    9.90    1.10
 -14   4   4   11.00    2.00
  13  -4  -4   17.30    1.90
 -13  -4   4   12.30    1.20
 -13   4   4   17.20    1.50
 -13   4   4   12.50    1.90
  13   4  -4    9.50    1.80
 -12  -4   4    0.00    0.90
  12  -4  -4    1.10    1.40
 -12   4   4   -0.20    1.40
  12   4  -4   -0.50    1.50
 -12   4   4    1.40    0.90
 -11  -4   4    4.60    0.90
  11  -4  -4    2.20    1.40
 -11  -4   4    4.00    1.10
  11   4  -4    3.10    0.40
 -11   4   4    3.40    1.20
  11   4  -4    4.20    1.50
 -11   4   4    2.10    1.40
 -11   4   4    2.00    0.80
  10  -4  -4    5.50    0.50
 -10  -4   4    8.00    0.90
 -10  -4   4    6.10    1.10
  10  -4  -4    6.80    0.50
  10  -4  -4    8.30    1.40
  10   4  -4    5.90    1.40
 -10   4   4    5.50    0.90
 -10   4   4    5.80    1.40
  10   4  -4    6.90    0.60
 -10   4   4    6.10    1.10
   9  -4  -4    0.00    0.40
   9  -4  -4   -2.50    1.00
  -9  -4   4    1.50    0.80
  -9  -4   4    0.60    0.80
   9   4  -4    0.10    1.10
  -9   4   4    0.40    1.00
   9   4  -4   -0.30    0.60
  -9   4   4   -0.30    1.20
  -9   4   4    0.00    0.80
  -8  -4   4  125.79    3.80
  -8  -4   4  121.19    3.70
   8  -4  -4  119.99    3.50
   8  -4  -4  126.79    4.00
  -8   4   4  123.69    3.90
   8   4  -4  119.29    4.00
  -8   4   4  128.69    3.80
  -8   4   4  130.99    4.00
   7  -4  -4   18.00    0.90
   7  -4  -4   19.10    1.40
  -7  -4   4   16.60    1.00
  -7  -4   4   18.70    1.20
   7   4  -4   16.10    1.40
   7   4  -4   17.80    1.00
  -7   4   4   15.80    1.20
  -7   4   4   18.30    1.40
  -7   4   4   16.50    1.20
   6  -4  -4  135.29    3.80
   6  -4  -4  135.99    4.10
  -6  -4   4  132.49    3.90
  -6  -4   4  133.59    3.90
  -6   4   4  136.29    4.00
   6   4  -4  121.49    4.10
  -6   4   4  139.39    4.10
   6   4  -4  135.99    3.90
   6   4  -4  138.69    3.80
  -6   4   4  130.49    4.00
  -5  -4   4  205.28    5.80
   5  -4  -4  205.48    5.80
  -5  -4   4  211.38    5.80
   5  -4  -4  204.78    6.00
  -5  -4   4  200.08    5.90
  -5   4   4  209.58    5.90
   5   4  -4  203.88    6.00
  -5   4   4  211.48    5.90
  -5   4   4  215.48    5.90
  -5   4   4  207.18    6.00
   5   4  -4  209.08    5.70
   4  -4  -4  262.87    7.60
   4  -4  -4  289.77    7.60
  -4  -4   4  278.87    7.60
   4  -4  -4  277.77    7.40
  -4  -4   4  272.27    7.60
   4  -4  -4  274.37    7.70
  -4  -4   4  264.27    7.60
   4   4  -4  285.27    7.70
   4   4  -4  279.97    7.60
   4   4  -4  278.37    7.80
  -4   4   4  273.97    7.70
  -4   4   4  264.97    7.70
  -4   4   4  279.87    7.70
   4   4  -4  272.27    7.50
  -4   4   4  282.17    7.70
   3  -4  -4   50.19    1.70
   3  -4  -4   51.39    1.50
   3  -4  -4   46.00    1.60
  -3  -4   4   51.89    1.70
  -3  -4   4   49.60    1.70
   3  -4  -4   48.30    1.70
  -3  -4   4   50.19    1.70
   3   4  -4   49.00    1.80
  -3   4   4   50.09    1.70
  -3   4   4   50.09    1.80
   3   4  -4   51.39    1.60
   3   4  -4   51.99    1.90
  -3   4   4   46.20    1.80
   3   4  -4   48.30    1.70
  -3   4   4   49.50    1.90
  -2  -4   4  151.58    4.50
  -2  -4   4  149.49    4.40
  -2  -4   4  154.28    4.50
   2  -4  -4  159.88    4.50
   2  -4  -4  159.28    4.50
   2  -4  -4  157.28    4.40
   2  -4  -4  154.78    4.50
   2   4  -4  155.48    4.50
  -2   4   4  160.58    4.50
   2   4  -4  163.98    4.50
  -2   4   4  154.48    4.60
  -2   4   4  164.08    4.60
   2   4  -4  153.58    4.50
   2   4  -4  159.88    4.60
  -2   4   4  160.98    4.50
  -1  -4   4   58.09    1.80
   1  -4  -4   55.99    1.80
  -1  -4   4   53.59    1.80
  -1  -4   4   53.09    1.80
   1  -4  -4   55.39    1.80
   1  -4  -4   55.19    1.80
   1  -4  -4   59.49    1.80
  -1   4   4   51.49    1.90
   1   4  -4   56.99    1.90
  -1   4   4   56.89    1.90
   1   4  -4   60.19    1.90
  -1   4   4   57.79    1.80
   1   4  -4   54.29    1.90
   1   4  -4   55.59    1.90
  -1   4   4   57.29    1.80
  -1   4   4   55.49    1.90
   0  -4   4   65.39    2.00
   0  -4   4   60.99    2.00
   0  -4  -4   62.39    2.00
   0  -4  -4   63.79    2.00
   0  -4   4   57.69    2.00
   0  -4  -4   62.89    2.00
   0   4   4   65.79    2.00
   0   4   4   59.69    2.00
   0   4   4   69.49    1.90
   0   4  -4   67.59    2.10
   0   4  -4   61.59    2.00
   0   4  -4   65.39    2.10
   0   4  -4   66.29    2.10
   0   4   4   62.89    2.10
   1  -4   4  179.18    4.90
   1  -4   4  171.38    5.00
   1  -4   4  176.98    4.90
  -1  -4  -4  177.18    4.90
  -1  -4  -4  168.98    4.90
   1   4   4  183.08    4.80
   1   4   4  172.68    5.00
   1   4   4  175.98    5.00
  -1   4  -4  171.58    5.00
   1   4   4  177.48    5.00
  -1   4  -4  177.68    4.90
  -1   4  -4  173.88    5.00
  -1   4  -4  170.78    5.00
  -2  -4  -4  415.16   11.40
   2  -4   4  410.96   11.30
  -2  -4  -4  431.06   11.40
   2  -4   4  420.96   11.40
   2   4   4  413.86   11.40
   2   4   4  413.66   11.50
  -2   4  -4  414.46   11.50
  -2   4  -4  416.36   11.40
  -2   4  -4  437.16   11.40
  -2   4  -4  424.26   11.40
   2   4   4  385.16   11.40
  -3  -4  -4  505.85   13.20
   3  -4   4  513.15   13.20
   3  -4   4  483.15   13.30
  -3  -4  -4  474.25   13.20
   3  -4   4  471.15   13.10
   3   4   4  479.65   13.20
  -3   4  -4  473.15   13.20
  -3   4  -4  477.15   13.30
   3   4   4  494.15   13.30
  -3   4  -4  486.65   13.20
   3   4   4  486.35   13.30
  -4  -4  -4  765.22   20.30
   4  -4   4  791.62   20.20
   4  -4   4  732.13   20.40
   4  -4   4  714.33   20.20
  -4   4  -4  754.62   20.40
  -4   4  -4  728.23   20.30
  -4   4  -4  751.42   20.20
   4   4   4  765.72   20.40
   4   4   4  756.12   20.40
   4   4   4  743.33   20.20
   5  -4   4   45.20    1.40
  -5  -4  -4   43.40    1.60
   5  -4   4   42.50    1.80
   5  -4   4   44.70    1.40
   5   4   4   44.30    1.50
  -5   4  -4   45.40    1.60
   5   4   4   41.50    1.90
  -5   4  -4   44.60    2.00
   5   4   4   44.50    1.90
  -5   4  -4   46.50    1.60
   6  -4   4   22.90    0.70
   6  -4   4   23.30    0.70
  -6  -4  -4   21.80    1.20
   6  -4   4   23.40    1.40
  -6   4  -4   22.10    1.20
   6   4   4   24.70    0.90
   6   4   4   22.10    1.40
   6   4   4   22.00    1.70
   6   4   4   23.50    0.90
  -6   4  -4   23.50    1.50
  -6   4  -4   22.90    1.20
   7  -4   4   51.19    2.10
  -7  -4  -4   51.29    1.80
  -7   4  -4   50.19    1.80
   7   4   4   51.49    1.50
   7   4   4   52.49    2.30
   7   4   4   50.49    1.50
  -7   4  -4   53.29    2.20
   7   4   4   49.30    2.00
  -8  -4  -4  109.69    3.30
   8  -4   4  115.39    3.60
  -8   4  -4  106.59    3.70
  -8   4  -4  112.49    3.30
   8   4   4  108.19    3.50
   8   4   4  104.19    3.80
  -9  -4  -4   16.00    1.20
   9  -4   4   20.30    1.80
  -9   4  -4   19.00    1.80
   9   4   4   17.40    1.50
   9   4   4   18.10    1.90
  -9   4  -4   17.50    1.10
  10  -4   4   52.39    2.60
 -10  -4  -4   52.59    2.00
  10   4   4   51.79    2.60
 -10   4  -4   52.79    1.90
 -10   4  -4   57.79    2.50
  10   4   4   53.99    2.30
 -11  -4  -4   11.70    1.20
  11  -4   4   13.70    1.70
  11   4   4   13.60    1.80
 -11   4  -4   12.50    1.60
  11   4   4   12.10    1.50
 -11   4  -4   11.90    1.20
  12  -4   4    1.40    1.50
 -12  -4  -4    1.70    0.80
  12   4   4   -0.50    1.70
 -12   4  -4    2.20    0.80
 -12   4  -4    2.50    1.70
  13  -4   4   -2.00    1.70
 -13  -4  -4    0.10    0.90
  13   4   4   -0.30    1.90
 -13   4  -4    0.20    0.80
 -13   4  -4   -0.50    1.60
  14  -4   4    1.60    2.00
 -14  -4  -4    0.70    1.00
  14   4   4   -1.00    1.90
 -14   4  -4   -0.30    0.90
 -14   4  -4    0.60    1.80
 -15  -4  -4    1.20    1.00
  15  -4   4   -1.50    2.00
  15   4   4   -0.30    2.00
 -15   4  -4    0.30    0.90
 -15   4  -4    0.70    1.90
  16  -4   4   16.70    2.50
 -16  -4  -4   16.10    2.70
 -16  -4  -4   11.60    1.30
 -16   4  -4    8.90    2.50
 -16   4  -4   12.50    2.60
 -16   4  -4   12.80    1.10
  16   4   4   12.20    2.70
  16  -5  -4    1.20    2.10
 -16  -5   4    2.40    1.30
 -16   5   4    1.50    2.20
  16   5  -4    0.60    2.10
 -16   5   4    2.40    1.30
 -15  -5   4    1.90    1.20
  15  -5  -4    2.10    2.00
 -15   5   4    1.10    1.20
 -15   5   4    2.40    1.90
  15   5  -4    1.90    2.00
 -14  -5   4    5.20    1.20
  14  -5  -4    4.50    1.80
  14   5  -4    6.80    1.90
 -14   5   4    5.10    1.20
 -14   5   4    2.20    1.80
  13  -5  -4   -0.80    1.60
 -13  -5   4   -0.30    1.10
 -13   5   4    1.40    1.00
 -13   5   4   -0.90    1.60
  13   5  -4    2.20    1.90
  12  -5  -4   16.10    1.80
 -12  -5   4   18.80    1.60
 -12   5   4   20.20    2.10
  12   5  -4   16.60    1.90
 -12   5   4   17.50    1.60
 -12   5   4   16.30    1.90
 -11  -5   4    2.90    1.00
  11  -5  -4    3.90    1.50
 -11   5   4    2.00    1.00
 -11   5   4    5.20    1.30
 -11   5   4    3.50    1.50
  11   5  -4    3.10    0.60
  11   5  -4    4.20    1.50
  10  -5  -4   12.10    0.80
 -10  -5   4   11.00    1.10
  10  -5  -4   12.00    1.50
 -10   5   4   11.60    1.10
 -10   5   4   12.50    1.60
  10   5  -4   14.20    1.10
 -10   5   4    8.80    1.50
  10   5  -4   12.20    1.60
  -9  -5   4   84.19    2.80
  -9  -5   4   82.49    2.80
   9  -5  -4   81.19    3.10
   9  -5  -4   77.79    2.50
   9   5  -4   80.79    3.30
  -9   5   4   80.19    3.10
  -9   5   4   86.49    2.80
   9   5  -4   82.49    2.60
  -9   5   4   79.59    2.90
  -8  -5   4    8.50    1.00
   8  -5  -4    9.90    1.30
   8  -5  -4    8.10    0.70
  -8  -5   4    7.30    1.00
  -8   5   4    6.80    1.20
  -8   5   4    6.90    1.20
   8   5  -4    7.60    0.80
   8   5  -4    8.20    1.30
  -8   5   4    9.20    1.00
  -7  -5   4  102.19    3.20
  -7  -5   4   98.99    3.20
   7  -5  -4   96.19    3.00
   7  -5  -4  100.89    3.50
   7   5  -4  101.79    3.50
  -7   5   4  105.19    3.30
  -7   5   4  101.39    3.30
  -7   5   4  104.49    3.50
  -6  -5   4   55.59    2.10
   6  -5  -4   61.39    2.30
  -6  -5   4   59.79    2.00
   6  -5  -4   57.59    1.90
   6   5  -4   58.49    2.10
  -6   5   4   58.09    2.30
  -6   5   4   58.59    2.30
   6   5  -4   58.09    2.30
  -6   5   4   56.69    2.20
  -5  -5   4   27.40    1.30
   5  -5  -4   26.90    1.20
  -5  -5   4   27.60    1.40
   5  -5  -4   29.70    1.50
  -5   5   4   26.40    1.50
  -5   5   4   30.60    1.70
  -5   5   4   26.80    1.50
   5   5  -4   26.70    1.20
   5   5  -4   26.60    1.60
   5   5  -4   27.10    1.30
  -4  -5   4    3.50    0.70
  -4  -5   4    5.70    0.80
   4  -5  -4    5.40    0.70
  -4  -5   4    3.20    0.70
   4  -5  -4    6.10    0.90
   4   5  -4    4.30    0.90
  -4   5   4    6.40    0.90
   4   5  -4    3.90    0.70
  -4   5   4    6.40    1.00
  -4   5   4    5.50    0.90
  -4   5   4    4.10    0.90
   4   5  -4    5.80    0.70
   3  -5  -4   11.50    1.00
   3  -5  -4   13.00    0.70
  -3  -5   4   12.50    1.10
  -3  -5   4   13.50    1.10
  -3  -5   4   12.70    1.00
   3  -5  -4   12.70    1.10
   3  -5  -4   10.90    1.10
  -3   5   4   10.80    1.20
  -3   5   4   13.10    1.20
   3   5  -4   11.80    1.20
  -3   5   4   15.50    1.10
   3   5  -4   10.50    1.00
  -3   5   4   10.70    1.00
   3   5  -4   12.50    1.10
   3   5  -4   13.10    1.10
  -2  -5   4    2.20    0.60
   2  -5  -4    1.30    0.60
   2  -5  -4    2.20    0.50
  -2  -5   4    2.80    0.70
  -2  -5   4    1.40    0.70
   2  -5  -4    2.50    0.60
   2  -5  -4    3.20    0.70
  -2   5   4    3.00    0.80
   2   5  -4    2.00    0.70
   2   5  -4    1.60    0.60
  -2   5   4    2.70    0.50
  -2   5   4    1.70    0.70
   2   5  -4    1.70    0.80
  -2   5   4    2.30    0.70
   2   5  -4    3.30    0.80
  -2   5   4    1.90    0.80
  -1  -5   4  153.48    4.30
  -1  -5   4  142.99    4.30
  -1  -5   4  142.79    4.20
   1  -5  -4  140.39    4.20
   1  -5  -4  150.38    4.30
   1  -5  -4  145.09    4.20
   1  -5  -4  146.59    4.20
   1   5  -4  148.09    4.30
  -1   5   4  150.38    4.40
  -1   5   4  151.88    4.20
   1   5  -4  151.08    4.30
   1   5  -4  147.69    4.30
  -1   5   4  143.79    4.20
  -1   5   4  141.09    4.30
  -1   5   4  142.79    4.30
   1   5  -4  146.19    4.30
   0  -5  -4  141.39    4.00
   0  -5   4  136.89    4.10
   0  -5   4  135.59    4.00
   0  -5   4  144.89    4.10
   0  -5  -4  139.19    4.00
   0  -5  -4  141.19    4.10
   0  -5  -4  137.29    3.90
   0   5   4  144.19    3.90
   0   5  -4  138.69    4.10
   0   5   4  136.69    4.20
   0   5  -4  137.49    4.10
   0   5   4  135.59    4.10
   0   5   4  130.99    4.10
   0   5  -4  143.49    4.10
   0   5  -4  135.99    4.10
   0   5   4  137.49    4.00
  -1  -5  -4   42.00    1.60
   1  -5   4   41.50    1.50
   1  -5   4   40.70    1.70
  -1  -5  -4   41.20    1.60
   1   5   4   41.70    1.80
   1   5   4   42.20    1.60
   1   5   4   42.50    1.40
  -1   5  -4   42.80    1.70
   1   5   4   40.20    1.80
   1   5   4   40.90    1.60
  -1   5  -4   41.70    1.70
  -1   5  -4   41.80    1.60
  -1   5  -4   41.70    1.70
  -2  -5  -4   18.20    1.10
  -2  -5  -4   18.10    1.20
   2  -5   4   17.00    1.20
   2  -5   4   16.60    1.00
  -2   5  -4   15.40    1.30
   2   5   4   17.30    1.20
   2   5   4   15.30    1.10
   2   5   4   13.20    1.20
  -2   5  -4   16.40    1.00
  -2   5  -4   17.00    1.20
  -3  -5  -4  707.73   19.20
   3  -5   4  701.03   19.30
   3  -5   4  712.43   19.10
   3   5   4  699.93   19.30
   3   5   4  717.73   19.30
  -3   5  -4  701.03   19.30
  -3   5  -4  716.33   19.30
   3   5   4  695.03   19.20
  -3   5  -4  729.43   19.20
   4  -5   4   25.10    1.40
   4  -5   4   26.30    1.10
  -4  -5  -4   27.50    1.30
   4   5   4   23.20    1.50
  -4   5  -4   26.40    1.20
  -4   5  -4   25.80    1.40
  -4   5  -4   28.10    1.70
   4   5   4   25.20    1.20
   4   5   4   26.50    1.50
   5  -5   4   77.79    2.80
  -5  -5  -4   76.59    2.60
   5  -5   4   73.99    2.30
   5   5   4   76.89    2.70
  -5   5  -4   77.49    2.80
  -5   5  -4   78.99    2.50
   5   5   4   77.29    2.40
   5   5   4   73.89    2.70
   6  -5   4   40.00    1.30
  -6  -5  -4   40.50    1.70
   6  -5   4   40.60    2.10
   6   5   4   36.50    1.50
  -6   5  -4   41.90    2.00
  -6   5  -4   39.70    1.70
   6   5   4   43.90    2.00
   6   5   4   36.50    2.20
  -7  -5  -4   54.69    2.00
   7  -5   4   48.00    2.20
   7   5   4   49.40    2.20
   7   5   4   48.40    1.60
  -7   5  -4   51.99    2.30
   7   5   4   51.09    2.50
  -7   5  -4   46.30    1.90
   8  -5   4    0.70    1.20
  -8  -5  -4    2.70    0.90
   8   5   4    0.60    1.20
   8   5   4    2.30    0.30
  -8   5  -4    3.60    1.30
  -8   5  -4    3.40    0.80
   8   5   4    2.20    0.40
   8   5   4    3.10    1.40
  -9  -5  -4   10.30    1.00
   9  -5   4    6.50    1.40
   9   5   4    8.30    1.20
  -9   5  -4    9.00    1.00
   9   5   4    8.20    1.60
  -9   5  -4    9.00    1.50
  10  -5   4   -0.60    1.30
 -10  -5  -4   -0.30    0.90
 -10   5  -4   -0.70    0.80
  10   5   4    1.20    1.30
 -10   5  -4   -0.70    1.60
  10   5   4   -2.40    1.40
 -11  -5  -4   30.70    1.80
  11  -5   4   31.70    2.30
 -11   5  -4   32.60    2.70
  11   5   4   37.30    2.80
 -11   5  -4   34.40    1.70
  11   5   4   35.80    2.00
  12  -5   4    2.60    1.80
 -12  -5  -4    0.20    1.00
  12   5   4    4.20    2.00
 -12   5  -4    1.10    1.60
 -12   5  -4    1.10    0.90
 -13  -5  -4    3.00    1.10
  13  -5   4    1.90    2.00
 -13   5  -4    1.20    1.00
 -13   5  -4    0.70    1.80
  13   5   4    1.20    1.90
 -14  -5  -4    0.10    1.10
  14  -5   4   -0.30    2.10
 -14   5  -4    0.20    1.90
  14   5   4    1.40    2.10
 -14   5  -4    1.70    1.00
  15  -5   4    2.20    2.00
 -15  -5  -4    3.70    1.30
  15   5   4    5.60    2.20
 -15   5  -4    4.60    2.40
 -15   5  -4    3.20    1.10
 -15  -6   4   -0.40    1.30
  15  -6  -4    0.40    2.30
 -15   6   4   -0.40    2.30
 -15   6   4    4.40    1.40
  15   6  -4    4.90    2.50
 -14  -6   4    2.60    1.30
  14  -6  -4    1.40    2.10
 -14   6   4    2.30    1.30
 -14   6   4    3.00    2.10
  14   6  -4    7.50    2.20
  13  -6  -4    4.00    2.00
 -13  -6   4    2.70    1.20
 -13   6   4    2.90    1.30
 -13   6   4    2.80    2.00
  13   6  -4    2.40    1.80
  12  -6  -4    0.00    1.80
 -12  -6   4    0.10    1.10
 -12   6   4    0.20    1.70
 -12   6   4   -0.10    1.20
  12   6  -4   -0.40    0.60
 -12   6   4    1.50    1.90
  12   6  -4    1.50    1.80
  11  -6  -4    1.60    0.50
 -11  -6   4    2.80    1.10
  11  -6  -4    2.20    1.50
 -11   6   4    0.00    1.50
 -11   6   4    0.50    1.10
 -11   6   4    0.20    1.60
  11   6  -4    1.90    0.70
  11   6  -4   -0.30    1.60
 -10  -6   4   -0.50    1.00
  10  -6  -4    0.30    0.60
  10  -6  -4   -1.10    1.40
  10   6  -4    0.70    0.80
 -10   6   4    0.10    1.30
  10   6  -4    0.70    1.50
 -10   6   4    0.50    1.40
 -10   6   4    0.50    1.10
   9  -6  -4    0.20    0.60
   9  -6  -4    0.40    1.30
  -9  -6   4    0.30    1.00
  -9   6   4    1.10    1.30
   9   6  -4   -0.70    0.80
  -9   6   4    0.50    1.30
  -9   6   4    0.10    1.10
   9   6  -4    1.70    1.40
  -8  -6   4    1.30    0.90
   8  -6  -4   -0.90    1.40
   8  -6  -4    1.50    0.70
  -8   6   4   -0.20    1.00
  -8   6   4    1.00    1.40
  -8   6   4    1.20    1.20
   8   6  -4    1.20    0.90
   8   6  -4    0.50    1.30
   7  -6  -4   28.90    1.40
  -7  -6   4   26.70    1.60
  -7  -6   4   24.70    1.70
   7  -6  -4   29.70    2.10
   7   6  -4   27.80    2.20
  -7   6   4   27.90    1.90
  -7   6   4   24.80    2.10
  -7   6   4   27.30    1.90
   7   6  -4   26.40    1.50
   6  -6  -4    0.70    1.10
  -6  -6   4    0.90    0.90
   6  -6  -4    1.80    0.70
  -6  -6   4    0.20    0.80
  -6   6   4    2.10    1.10
   6   6  -4    0.50    1.10
  -6   6   4    0.20    1.10
  -6   6   4    1.70    1.00
   5  -6  -4   99.79    3.50
  -5  -6   4  102.49    3.20
   5  -6  -4  103.09    3.20
  -5  -6   4  104.99    3.40
  -5   6   4  105.69    3.50
   5   6  -4  108.29    3.20
  -5   6   4  110.69    3.60
   5   6  -4  108.69    3.70
   5   6  -4  103.79    3.40
  -5   6   4  104.99    3.50
  -4  -6   4   76.19    2.60
  -4  -6   4   74.49    2.50
   4  -6  -4   79.09    2.50
   4  -6  -4   73.29    2.70
  -4  -6   4   71.39    2.60
  -4   6   4   74.69    2.70
   4   6  -4   80.39    2.80
  -4   6   4   74.39    2.70
   4   6  -4   75.99    2.60
  -4   6   4   77.49    2.90
   4   6  -4   77.59    2.50
  -3  -6   4    0.20    0.70
  -3  -6   4    0.30    0.80
  -3  -6   4    1.50    0.80
   3  -6  -4    0.40    0.80
   3  -6  -4    1.10    0.70
  -3   6   4    1.90    1.00
   3   6  -4   -0.60    0.90
  -3   6   4    0.70    0.90
  -3   6   4    0.00    0.90
  -3   6   4    1.10    1.00
   3   6  -4    0.20    0.80
   3   6  -4   -0.30    0.80
  -2  -6   4   29.50    1.50
  -2  -6   4   26.30    1.30
   2  -6  -4   22.00    1.30
  -2  -6   4   28.20    1.40
   2  -6  -4   26.00    1.40
  -2   6   4   25.20    1.60
  -2   6   4   24.70    1.40
   2   6  -4   26.70    1.50
   2   6  -4   24.30    1.40
   2   6  -4   25.80    1.50
   2   6  -4   28.70    1.60
  -2   6   4   28.40    1.70
  -2   6   4   24.20    1.60
  -1  -6   4   62.09    2.20
   1  -6  -4   64.89    2.10
   1  -6  -4   56.89    2.10
   1  -6  -4   57.89    2.10
  -1  -6   4   58.89    2.10
   1  -6  -4   60.09    2.20
  -1   6   4   60.79    2.30
   1   6  -4   57.79    2.30
   1   6  -4   65.29    2.30
   1   6  -4   61.99    2.30
  -1   6   4   61.29    2.00
  -1   6   4   63.59    2.10
  -1   6   4   62.29    2.40
   1   6  -4   62.99    2.20
  -1   6   4   61.09    2.30
   0  -6   4   -1.30    0.80
   0  -6  -4    0.10    0.80
   0  -6  -4   -0.30    0.70
   0  -6   4   -1.60    0.70
   0   6  -4    0.50    0.80
   0   6   4   -0.90    0.90
   0   6   4   -1.10    0.90
   0   6  -4   -1.80    0.80
   0   6   4    0.40    0.70
   0   6  -4   -0.10    0.80
   0   6  -4   -0.10    0.90
  -1  -6  -4  260.97    7.20
   1  -6   4  256.07    7.30
   1  -6   4  254.37    7.20
  -1  -6  -4  261.27    7.20
   1   6   4  253.17    7.20
   1   6   4  245.18    7.30
  -1   6  -4  258.67    7.30
  -1   6  -4  260.67    7.30
   1   6   4  254.07    7.30
  -1   6  -4  253.27    7.20
   2  -6   4   25.30    1.30
  -2  -6  -4   20.40    1.40
   2  -6   4   23.40    1.40
  -2   6  -4   20.70    1.50
   2   6   4   20.30    1.30
   2   6   4   23.20    1.50
  -2   6  -4   21.10    1.30
   2   6   4   20.80    1.50
  -2   6  -4   19.30    1.50
   3  -6   4   16.90    1.20
  -3  -6  -4   15.70    1.30
   3  -6   4   16.50    1.40
   3   6   4   21.20    1.50
  -3   6  -4   16.70    1.50
   3   6   4   17.60    1.40
  -3   6  -4   21.30    1.50
   3   6   4   16.90    1.30
  -4  -6  -4  129.59    3.90
   4  -6   4  130.29    4.10
   4  -6   4  120.89    3.70
  -4   6  -4  132.89    4.00
   4   6   4  121.99    4.00
   4   6   4  130.99    3.90
  -4   6  -4  126.69    4.10
   5  -6   4   42.00    2.00
  -5  -6  -4   43.90    1.90
   5  -6   4   41.90    1.60
  -5   6  -4   43.10    1.90
   5   6   4   41.70    1.70
   5   6   4   42.10    2.10
  -5   6  -4   40.10    2.10
   5   6   4   39.50    2.10
   6  -6   4    3.60    0.60
   6  -6   4    2.40    1.20
  -6  -6  -4    7.30    1.10
   6   6   4    4.90    0.80
  -6   6  -4    4.30    0.90
   6   6   4    4.10    1.10
   6   6   4    4.00    1.30
  -6   6  -4    4.10    1.30
  -7  -6  -4   60.09    2.30
   7  -6   4   56.49    2.50
   7  -6   4   55.59    1.80
   7   6   4   55.29    2.50
   7   6   4   58.39    2.00
  -7   6  -4   55.79    2.60
  -7   6  -4   60.99    2.30
   7   6   4   54.59    2.70
  -8  -6  -4    6.80    1.10
   8  -6   4    6.00    1.60
   8   6   4    6.30    1.20
   8   6   4   10.30    1.80
   8   6   4    6.40    0.70
  -8   6  -4    7.00    1.60
  -8   6  -4    7.90    1.10
   9  -6   4   11.10    1.60
  -9  -6  -4   11.80    1.20
  -9   6  -4   10.60    1.20
  -9   6  -4    9.00    1.70
   9   6   4   11.60    1.70
   9   6   4   11.50    1.50
  10  -6   4    2.30    1.50
 -10  -6  -4   -0.10    1.00
  10   6   4    0.50    1.70
  10   6   4   -1.80    1.20
 -10   6  -4    1.10    1.60
 -10   6  -4    0.40    1.00
 -11  -6  -4    0.00    1.10
  11  -6   4    0.80    1.60
 -11   6  -4    2.20    1.80
  11   6   4   -2.50    1.70
 -11   6  -4    1.40    1.00
 -12  -6  -4    1.60    1.20
  12  -6   4   -1.30    1.80
 -12   6  -4   -0.40    1.10
 -12   6  -4   -0.30    1.90
  12   6   4    0.00    1.80
 -13  -6  -4    0.00    1.20
  13  -6   4   -1.10    1.90
 -13   6  -4    0.90    1.10
  13   6   4    1.50    2.00
 -13   6  -4    0.10    2.20
 -14  -6  -4   -0.40    1.30
  14  -6   4   -0.40    2.30
  14   6   4   -4.30    2.10
 -14   6  -4   -1.40    1.20
 -14   6  -4   -1.20    2.10
  14  -7  -4    1.40    2.10
 -14  -7   4    0.80    1.50
  14   7  -4    1.20    2.10
 -14   7   4    0.80    2.10
 -14   7   4   -0.40    1.40
 -13  -7   4    2.20    1.50
  13  -7  -4    2.90    2.00
 -13   7   4    1.50    2.10
 -13   7   4    3.40    1.50
 -13   7   4    0.70    2.00
  13   7  -4    4.10    2.00
  12  -7  -4    1.90    1.80
 -12  -7   4    2.00    1.50
 -12   7   4    5.00    1.80
 -12   7   4    3.80    1.90
  12   7  -4    4.40    0.90
 -12   7   4    5.50    1.40
  12   7  -4    3.30    1.90
  11  -7  -4    0.90    0.60
  11  -7  -4    3.80    1.90
 -11  -7   4    0.60    1.40
 -11   7   4    0.70    1.30
  11   7  -4    1.00    0.90
 -11   7   4    1.70    1.90
 -11   7   4    4.40    1.70
  11   7  -4    2.00    1.80
 -10  -7   4    1.00    1.30
  10  -7  -4   -2.20    1.50
  10  -7  -4    1.00    0.70
 -10   7   4   -0.90    1.20
  10   7  -4   -1.00    0.90
 -10   7   4    0.70    1.60
 -10   7   4    0.30    1.50
  10   7  -4    0.80    1.70
  -9  -7   4    0.30    1.20
   9  -7  -4    0.70    0.80
   9  -7  -4    2.30    1.70
   9   7  -4    0.40    1.60
  -9   7   4    1.30    1.50
  -9   7   4    3.20    1.70
  -9   7   4    1.20    1.30
   9   7  -4    3.00    1.00
   8  -7  -4   24.60    2.30
  -8  -7   4   30.00    2.00
   8  -7  -4   23.70    1.40
   8   7  -4   29.30    1.70
  -8   7   4   28.20    2.20
  -8   7   4   28.70    2.30
  -8   7   4   27.00    2.10
   8   7  -4   25.30    2.30
  -7  -7   4   19.00    1.80
   7  -7  -4   19.80    1.40
   7  -7  -4   19.70    1.80
   7   7  -4   17.40    1.60
   7   7  -4   18.80    1.90
  -7   7   4   20.50    2.20
  -7   7   4   18.80    1.80
  -7   7   4   18.20    1.90
   6  -7  -4   27.60    2.10
   6  -7  -4   26.10    1.50
  -6  -7   4   31.50    1.90
  -6   7   4   28.40    2.00
  -6   7   4   34.40    2.30
  -6   7   4   31.60    2.20
   6   7  -4   26.80    2.10
   6   7  -4   27.10    1.80
   5  -7  -4   21.40    1.40
  -5  -7   4   22.60    1.70
   5  -7  -4   23.80    1.90
  -5  -7   4   18.60    1.40
   5   7  -4   22.90    2.10
  -5   7   4   22.90    1.80
  -5   7   4   17.80    1.80
  -5   7   4   26.50    1.90
  -4  -7   4    1.90    1.00
   4  -7  -4    1.70    1.10
   4  -7  -4    2.20    0.90
  -4  -7   4    2.40    0.90
   4   7  -4    0.50    1.10
   4   7  -4    0.20    1.00
   4   7  -4    0.10    1.10
  -4   7   4    1.40    1.20
  -4   7   4    1.30    1.40
  -4   7   4    1.50    1.10
   3  -7  -4  125.39    4.10
  -3  -7   4  130.49    4.00
   3  -7  -4  127.99    4.00
  -3  -7   4  132.39    4.00
   3   7  -4  135.29    4.10
  -3   7   4  133.79    4.30
  -3   7   4  136.79    4.30
  -3   7   4  132.69    4.10
   3   7  -4  129.69    4.20
   3   7  -4  131.49    4.20
  -2  -7   4   -0.40    0.90
   2  -7  -4    1.60    0.90
  -2  -7   4    0.70    0.90
   2   7  -4    0.60    0.90
   2   7  -4    0.90    1.10
  -2   7   4   -0.20    1.10
   2   7  -4    1.30    1.10
  -2   7   4   -0.80    1.10
   1  -7  -4   39.20    1.80
  -1  -7   4   43.20    1.80
  -1  -7   4   38.60    1.80
   1   7  -4   40.40    2.00
  -1   7   4   36.80    2.00
   1   7  -4   40.50    2.00
   1   7  -4   37.60    1.90
  -1   7   4   38.00    2.10
   0  -7  -4    8.10    1.10
   0  -7   4    9.20    1.10
   0  -7   4    7.30    1.10
   0   7  -4    8.10    1.10
   0   7  -4    8.00    1.20
   0   7   4    7.90    1.30
   0   7  -4    8.20    1.20
   0   7   4    8.50    1.20
   1  -7   4   16.70    1.40
  -1  -7  -4   19.10    1.60
   1  -7   4   16.60    1.60
  -1   7  -4   14.20    1.50
   1   7   4   17.50    1.40
   1   7   4   15.90    1.60
   1   7   4   19.20    1.70
  -1   7  -4   21.30    1.70
   2  -7   4    3.10    1.10
  -2  -7  -4    1.90    0.90
   2  -7   4    2.70    0.90
  -2   7  -4    2.30    1.00
  -2   7  -4    1.30    1.30
   2   7   4    1.90    1.10
   2   7   4    2.40    1.00
   2   7   4    1.90    1.10
   3  -7   4   15.70    1.60
  -3  -7  -4   17.50    1.60
   3  -7   4   20.90    1.30
   3   7   4   12.70    1.20
   3   7   4   15.70    1.60
  -3   7  -4   19.60    1.70
  -3   7  -4   21.50    1.70
   3   7   4   19.00    1.60
  -4  -7  -4   33.00    1.80
   4  -7   4   30.20    1.50
   4  -7   4   26.80    1.80
   4   7   4   29.50    1.90
  -4   7  -4   28.00    1.90
   4   7   4   29.50    1.70
  -4   7  -4   31.70    2.00
   4   7   4   26.40    1.90
   5  -7   4    4.80    1.30
   5  -7   4    5.40    0.80
  -5  -7  -4    6.30    1.20
   5   7   4    5.80    1.30
  -5   7  -4    6.80    1.40
  -5   7  -4    5.10    1.10
   5   7   4    3.60    1.30
   5   7   4    3.90    1.00
  -6  -7  -4    0.40    1.10
   6  -7   4    4.40    1.50
   6  -7   4    2.20    0.70
   6   7   4    1.00    1.50
  -6   7  -4    3.50    1.20
   6   7   4    2.20    1.20
   6   7   4    2.90    0.90
  -6   7  -4    4.50    1.60
   7  -7   4    2.00    1.40
   7  -7   4    1.90    0.60
  -7  -7  -4    2.60    1.20
   7   7   4    1.90    0.80
  -7   7  -4    0.60    1.10
  -7   7  -4    1.90    1.40
   7   7   4    4.10    1.70
   7   7   4    1.60    1.20
  -8  -7  -4    3.30    1.20
   8  -7   4    1.70    0.50
   8  -7   4    0.20    1.50
  -8   7  -4    0.90    1.50
   8   7   4    2.00    1.30
   8   7   4    2.00    1.60
  -8   7  -4    1.40    1.20
   8   7   4    2.60    0.80
  -9  -7  -4   11.50    1.40
   9  -7   4   14.50    1.80
  -9   7  -4   10.60    1.40
   9   7   4   11.60    0.90
  -9   7  -4   10.00    1.80
   9   7   4   12.80    1.70
   9   7   4   13.40    1.90
 -10  -7  -4   -0.40    1.20
  10  -7   4    0.30    1.80
 -10   7  -4    1.20    1.80
  10   7   4   -0.60    2.00
 -10   7  -4    0.20    1.20
 -11  -7  -4    6.70    1.40
  11  -7   4    9.30    1.90
 -11   7  -4    7.10    1.40
  11   7   4    1.80    2.00
 -11   7  -4    4.40    2.20
 -12  -7  -4    0.10    1.40
  12  -7   4    2.40    1.90
  12   7   4   -2.20    2.10
 -12   7  -4   -0.30    1.20
 -12   7  -4   -1.60    2.00
 -13  -7  -4   -0.20    1.40
  13  -7   4    2.00    2.10
  13   7   4    1.80    2.30
 -13   7  -4    2.00    2.20
 -13   7  -4    1.20    1.30
 -13  -8   4    5.10    1.80
  13  -8  -4   -1.70    2.10
  13   8  -4    0.60    2.40
 -13   8   4   -1.20    2.10
 -13   8   4    2.90    1.70
 -13   8   4    6.00    2.30
  13   8  -4    1.50    0.70
  12  -8  -4    3.60    2.00
 -12  -8   4    5.00    1.70
 -12   8   4    2.70    2.30
 -12   8   4    0.80    2.00
 -12   8   4    1.70    1.60
  12   8  -4    2.90    2.10
  12   8  -4    0.80    1.00
  11  -8  -4    0.50    2.10
  11  -8  -4    4.00    0.80
 -11  -8   4    3.50    1.60
 -11   8   4    4.40    2.10
 -11   8   4    3.50    1.60
  11   8  -4    5.40    2.00
  11   8  -4    4.30    1.10
 -11   8   4    5.00    2.10
 -10  -8   4    0.80    1.50
  10  -8  -4    1.40    0.90
  10  -8  -4    2.80    1.70
 -10   8   4   -1.10    1.50
  10   8  -4   -0.80    1.10
 -10   8   4    1.00    1.70
  10   8  -4    0.00    1.90
 -10   8   4    0.70    2.00
   9  -8  -4    0.90    1.80
  -9  -8   4    1.00    1.50
   9  -8  -4    0.60    0.90
  -9   8   4    2.70    1.90
  -9   8   4    0.20    1.50
   9   8  -4   -1.00    1.70
  -9   8   4    1.50    1.80
   9   8  -4    1.20    1.10
   8  -8  -4    4.80    1.80
   8  -8  -4    5.90    1.10
  -8  -8   4    5.00    1.50
   8   8  -4    5.20    1.80
  -8   8   4    5.20    1.60
  -8   8   4    7.70    1.70
  -8   8   4    6.70    1.80
   8   8  -4    6.00    1.20
   7  -8  -4    1.70    1.60
  -7  -8   4   -0.60    1.30
   7  -8  -4    0.80    1.00
   7   8  -4   -0.40    1.60
  -7   8   4    1.90    1.70
   7   8  -4   -0.10    1.10
  -7   8   4   -0.50    1.40
  -7   8   4   -1.50    1.50
   6  -8  -4    2.80    1.00
   6  -8  -4    2.10    1.50
  -6   8   4    0.50    1.30
  -6   8   4    2.20    1.50
   6   8  -4    2.10    1.20
  -6   8   4    2.20    1.40
   6   8  -4    1.00    1.70
   5  -8  -4   52.69    2.50
   5  -8  -4   48.30    2.10
   5   8  -4   47.00    2.80
  -5   8   4   53.89    2.60
  -5   8   4   43.60    2.60
  -5   8   4   46.00    2.50
   5   8  -4   47.90    2.40
   4  -8  -4    4.30    1.10
   4   8  -4    4.10    1.20
  -4   8   4    3.00    1.50
   4   8  -4    5.20    1.50
   4   8  -4    4.10    1.30
   3  -8  -4    1.60    1.10
  -3  -8   4    1.20    1.30
   3   8  -4    0.70    1.20
  -3   8   4    2.70    1.40
   3   8  -4    3.60    1.30
   3   8  -4    1.70    1.20
  -2  -8   4    3.60    1.00
  -2  -8   4    5.10    1.10
   2  -8  -4    5.20    1.20
   2   8  -4    5.70    1.40
  -2   8   4    4.10    1.40
   2   8  -4    5.10    1.30
  -1  -8   4    3.70    1.20
   1  -8  -4    2.90    1.20
  -1  -8   4    4.40    1.10
   1   8  -4    4.10    1.40
  -1   8   4    4.10    1.50
  -1   8   4    1.50    1.40
   0  -8   4    4.20    1.30
   0  -8   4    6.30    1.10
   0   8   4    4.10    1.30
   0   8  -4    5.70    1.50
   0   8   4    5.40    1.40
   1  -8   4  114.19    3.70
   1  -8   4  113.49    3.60
   1   8   4  114.59    3.90
   1   8   4  108.59    3.90
  -1   8  -4  104.69    3.80
   2  -8   4    5.70    1.40
   2  -8   4    5.60    1.10
  -2   8  -4    4.90    1.40
   2   8   4    3.30    1.30
  -2   8  -4    6.20    1.30
   2   8   4    2.20    1.40
  -3  -8  -4    4.20    1.30
   3  -8   4    4.20    1.00
   3  -8   4    5.80    1.40
   3   8   4    3.80    1.30
   3   8   4    1.80    1.10
  -3   8  -4    5.80    1.60
   3   8   4    6.50    1.40
  -3   8  -4    6.50    1.40
   4  -8   4   54.39    2.20
   4  -8   4   52.79    2.70
  -4  -8  -4   60.59    2.60
   4   8   4   61.49    2.50
   4   8   4   54.69    2.80
  -4   8  -4   58.99    2.70
   4   8   4   54.29    2.80
  -4   8  -4   56.39    2.70
  -5  -8  -4   47.50    2.40
   5  -8   4   45.80    1.90
   5  -8   4   41.20    2.40
  -5   8  -4   43.10    2.50
   5   8   4   47.80    2.50
   5   8   4   48.40    2.20
  -5   8  -4   44.40    2.50
   5   8   4   44.10    2.60
   6  -8   4   13.60    1.70
  -6  -8  -4   13.90    1.50
   6  -8   4   13.40    1.20
  -6   8  -4   16.10    1.90
   6   8   4   10.60    1.30
   6   8   4   12.70    1.90
  -6   8  -4   15.70    1.60
   6   8   4   12.00    1.60
  -7  -8  -4   48.00    2.50
   7  -8   4   48.70    2.90
   7  -8   4   41.70    1.70
   7   8   4   46.50    2.70
   7   8   4   43.30    3.00
   7   8   4   46.80    2.10
  -7   8  -4   45.70    2.60
  -7   8  -4   45.90    2.80
   8  -8   4    0.00    1.70
   8  -8   4    1.70    0.60
  -8  -8  -4   -0.20    1.30
   8   8   4    3.20    1.80
  -8   8  -4    1.10    1.40
   8   8   4    2.00    1.40
  -8   8  -4    2.30    1.70
   8   8   4    2.40    1.00
  -9  -8  -4    3.10    1.50
   9  -8   4   -0.40    1.90
  -9   8  -4    4.80    1.50
   9   8   4    3.10    1.90
  -9   8  -4    4.30    1.90
   9   8   4    3.30    0.90
   9   8   4    3.20    1.70
  10  -8   4    0.80    1.80
 -10  -8  -4    1.20    1.50
  10   8   4    3.30    2.10
 -10   8  -4   -0.70    1.30
 -10   8  -4    3.20    2.10
 -11  -8  -4    0.10    1.50
  11  -8   4    0.40    2.00
 -11   8  -4    0.30    1.40
  11   8   4    3.30    2.50
 -11   8  -4    0.40    2.20
 -12  -8  -4   -3.20    1.60
  12  -8   4   -0.80    2.50
 -12   8  -4   -3.70    2.50
  12   8   4   -0.10    2.30
 -12   8  -4    1.20    1.60
 -11  -9   4    0.30    1.70
  11  -9  -4   -0.80    0.90
  11  -9  -4   -2.70    2.20
  11   9  -4   -0.10    1.20
 -11   9   4   -1.50    2.20
 -11   9   4   -0.30    1.70
  11   9  -4   -0.90    2.10
 -11   9   4   -1.30    2.10
  10  -9  -4    2.30    2.00
 -10  -9   4    1.70    1.70
  10  -9  -4    1.90    1.00
  10   9  -4    0.30    1.20
 -10   9   4    4.70    2.10
 -10   9   4    4.80    1.80
  10   9  -4    3.90    2.40
 -10   9   4    4.30    2.00
   9  -9  -4    9.60    2.10
   9  -9  -4    7.20    1.20
  -9   9   4    7.40    1.90
   9   9  -4    7.10    2.10
  -9   9   4    7.90    2.10
  -9   9   4    8.90    2.10
   9   9  -4    9.20    1.40
   8  -9  -4    0.10    1.10
   8  -9  -4   -2.50    1.80
  -8   9   4    2.70    1.90
   8   9  -4   -1.90    1.30
  -8   9   4    0.30    1.70
   8   9  -4    4.20    2.20
  -8   9   4    0.40    1.90
   7  -9  -4    1.10    1.10
   7   9  -4    2.40    1.80
  -7   9   4    1.20    2.00
  -7   9   4    1.30    1.90
   7   9  -4   -0.30    1.30
  -7   9   4    1.90    2.00
   6  -9  -4   -1.20    1.10
   6   9  -4   -1.00    1.30
   6   9  -4   -0.90    1.60
  -6   9   4   -0.80    1.90
   5  -9  -4    5.30    1.30
   5   9  -4    5.60    1.90
  -5   9   4    4.60    1.80
   5   9  -4    3.40    1.40
   4  -9  -4    0.80    1.20
   4   9  -4   -0.40    1.40
  -4   9   4    0.80    1.70
   4   9  -4    0.60    1.70
   3  -9  -4    0.40    1.30
  -3   9   4    6.10    1.80
   3   9  -4    3.20    1.30
   3   9  -4   -0.70    1.50
   2  -9  -4    2.90    1.30
   2   9  -4    2.70    1.40
  -2   9   4    1.40    1.60
   1  -9  -4   37.50    2.50
  -1  -9   4   34.60    2.10
  -1   9   4   31.00    2.40
   1   9  -4   30.20    2.40
   0  -9   4    0.10    1.30
   0  -9   4   -0.30    1.20
   0   9  -4   -0.50    1.40
   0   9   4   -1.40    1.50
   0   9   4   -2.90    1.50
   1  -9   4    0.70    1.40
   1  -9   4    0.60    1.20
   1   9   4    3.00    1.70
  -1   9  -4    3.80    1.70
   1   9   4    0.60    1.50
   2  -9   4    2.20    1.20
   2  -9   4    1.70    1.50
  -2   9  -4    3.30    1.70
   2   9   4    2.20    1.60
   2   9   4    3.90    1.50
   3  -9   4   31.80    1.90
   3  -9   4   28.40    2.20
   3   9   4   28.40    2.30
   3   9   4   30.60    2.20
  -3   9  -4   29.20    2.40
   4  -9   4    3.50    1.10
   4  -9   4    1.50    1.60
  -4   9  -4    0.30    1.80
   4   9   4    0.90    1.50
  -4   9  -4    1.50    1.40
   4   9   4   -0.10    1.30
   5  -9   4   35.10    2.70
   5  -9   4   27.70    1.80
  -5   9  -4   31.40    2.40
  -5   9  -4   31.10    2.90
   5   9   4   32.90    2.60
   5   9   4   33.30    2.20
   5   9   4   27.10    2.40
  -6  -9  -4    0.20    1.50
   6  -9   4   -0.20    1.80
   6  -9   4   -0.50    0.90
   6   9   4    3.40    2.00
   6   9   4    0.30    1.30
  -6   9  -4    1.50    1.50
  -6   9  -4    3.40    1.80
   6   9   4   -0.80    1.50
  -7  -9  -4    1.00    1.50
   7  -9   4    1.70    1.90
   7  -9   4    1.50    0.90
   7   9   4    1.40    1.20
  -7   9  -4    0.60    1.50
  -7   9  -4    1.10    1.90
   7   9   4    1.80    1.70
   7   9   4    2.00    2.00
  -8  -9  -4    1.90    1.60
   8  -9   4   -1.50    0.70
   8  -9   4   -3.30    2.00
   8   9   4   -0.20    2.20
   8   9   4   -0.20    1.10
  -8   9  -4    2.40    2.20
  -8   9  -4   -2.00    1.50
   8   9   4    0.80    1.80
  -9  -9  -4   10.70    1.90
   9  -9   4    9.20    2.30
  -9   9  -4    7.70    1.80
  -9   9  -4   12.30    2.30
   9   9   4   11.30    2.50
   9   9   4   12.10    1.20
  10  -9   4    1.90    2.40
 -10  -9  -4    6.90    1.80
 -10   9  -4    6.80    1.70
 -10   9  -4    7.00    2.30
  10   9   4    4.80    2.50
  10   9   4    5.90    0.80
   9 -10  -4    0.00    1.20
   9  10  -4   -0.30    2.40
   9  10  -4    1.40    1.50
  -9  10   4    0.30    2.30
   8 -10  -4    0.30    1.20
   8  10  -4    0.20    2.30
   8  10  -4   -0.60    1.50
  -8  10   4   -1.30    2.10
   7 -10  -4    3.10    1.40
  -7  10   4    2.70    2.00
   7  10  -4    2.70    2.30
   7  10  -4    5.00    1.70
   6 -10  -4   -0.70    1.30
   6  10  -4    2.90    1.60
  -6  10   4   -0.50    2.20
   6  10  -4    4.70    2.20
   5 -10  -4   -0.60    1.30
  -5  10   4    4.50    1.90
   5  10  -4    1.20    1.60
   4 -10  -4   -2.20    1.40
  -4  10   4   -0.50    1.90
   4  10  -4    4.00    1.70
   3 -10  -4    3.30    1.50
  -3  10   4    0.90    1.90
   2 -10  -4   -1.90    1.40
   2  10  -4    0.60    1.50
  -2  10   4   -0.60    1.80
  -1 -10   4    7.00    1.60
  -1  10   4    7.30    1.90
   1  10  -4    7.70    1.90
   0 -10   4   14.20    1.60
   0  10  -4   12.50    2.00
   0  10   4   11.10    2.00
   1 -10   4    3.00    1.40
   1  10   4    0.20    2.00
   1  10   4    4.00    1.80
  -1  10  -4    1.30    1.70
   2 -10   4    0.20    1.70
   2 -10   4    4.50    1.40
   2  10   4    2.00    1.60
   2  10   4    3.20    2.00
  -2  10  -4    3.40    1.90
   3 -10   4   15.00    1.90
   3 -10   4   17.40    1.60
   3  10   4   14.40    1.80
   3  10   4   15.10    2.10
  -3  10  -4   18.30    2.10
   4 -10   4    7.70    1.40
   4 -10   4    9.00    2.00
  -4  10  -4    5.60    1.90
   4  10   4    5.40    1.50
   4  10   4   10.60    2.10
   5 -10   4    8.20    2.10
   5 -10   4    4.40    1.20
  -5  10  -4    6.10    2.00
   5  10   4    5.70    1.60
   5  10   4    8.10    2.10
   6 -10   4    0.90    1.90
   6 -10   4    0.90    1.10
  -6  10  -4    0.90    1.80
   6  10   4    0.00    1.40
   6  10   4    0.50    1.80
  -6  10  -4    1.60    2.00
   7 -10   4    0.80    1.10
   7 -10   4   -1.50    2.20
   7  10   4    1.20    1.40
  -7  10  -4    1.40    1.80
   7  10   4    0.40    2.10
  -7  10  -4   -1.30    2.10
   8 -10   4   -0.80    2.00
   8 -10   4   -0.40    0.90
   8  10   4   -0.40    2.10
  -8  10  -4    2.10    1.90
   5 -11  -4    5.60    1.60
  -5  11   4    6.70    2.60
   5  11  -4    6.70    2.10
   4 -11  -4    1.70    1.80
  -4  11   4   -0.50    2.10
   4  11  -4    4.20    2.00
   3 -11  -4    2.90    1.70
  -3  11   4    6.40    2.20
  -2  11   4    0.20    2.00
   1  11  -4    2.60    1.90
  -1  11   4    0.60    2.10
   0 -11   4   -1.70    1.60
   0  11   4   -1.80    2.00
   0  11  -4   -2.90    1.90
   1 -11   4    3.40    1.60
   1  11   4    4.40    2.40
  -1  11  -4    2.50    2.00
   1  11   4    2.10    2.00
   2 -11   4   -0.70    1.50
  -2  11  -4    1.40    2.00
   2  11   4    2.00    1.80
   2  11   4   -2.70    2.00
   3 -11   4   -1.90    1.50
   3  11   4   -1.70    2.00
  -3  11  -4   -0.70    2.00
   3  11   4   -1.70    1.70
   4 -11   4   -0.80    1.50
  -4  11  -4    0.70    2.30
   4  11   4    0.10    2.10
   4  11   4    0.80    1.70
 -18   0   5   -1.40    1.10
 -18   0   5   -0.30    2.00
 -17   0   5   11.40    1.30
 -17   0   5   13.70    2.10
 -16   0   5    0.00    1.00
 -16   0   5    0.70    1.70
 -15   0   5    1.10    0.90
 -15   0   5    2.90    1.60
 -14   0   5   -0.30    1.60
 -14   0   5    0.40    0.80
 -13   0   5    1.20    0.70
 -13   0   5    0.20    1.50
  13   0  -5   -0.20    1.30
  12   0  -5   -0.30    1.10
 -12   0   5    0.20    1.20
 -12   0   5    0.20    0.60
 -11   0   5  119.99    3.90
 -11   0   5  114.69    3.50
  11   0  -5  120.99    3.80
  10   0  -5   -0.30    0.80
 -10   0   5   -0.60    0.60
 -10   0   5   -2.00    1.00
   9   0  -5  145.89    3.90
   9   0  -5  142.79    3.90
   9   0  -5  141.79    4.30
  -9   0   5  141.09    4.40
  -9   0   5  141.49    4.10
   8   0  -5    0.50    0.40
   8   0  -5    0.20    0.40
  -8   0   5    0.00    0.70
   8   0  -5    0.30    0.70
  -8   0   5    0.80    0.50
  -7   0   5  403.76   10.40
   7   0  -5  374.16   10.40
  -7   0   5  366.56   10.60
   7   0  -5  392.56   10.60
   7   0  -5  394.16   10.50
  -7   0   5  378.16   10.50
   6   0  -5    0.00    0.30
  -6   0   5   -0.10    0.40
   6   0  -5    0.70    0.60
  -6   0   5    0.30    0.30
  -6   0   5   -0.70    0.50
   6   0  -5    0.20    0.50
   5   0  -5  778.82   21.20
  -5   0   5  780.12   21.20
  -5   0   5  771.62   21.20
   5   0  -5  779.12   21.20
  -5   0   5  790.72   21.30
  -5   0   5  822.62   21.10
  -4   0   5    0.00    0.40
  -4   0   5    0.50    0.30
   4   0  -5    0.20    0.40
  -4   0   5    0.90    0.50
  -4   0   5    0.70    0.40
   4   0  -5    0.70    0.40
   4   0  -5    0.10    0.40
  -3   0   5  183.78    5.00
   3   0  -5  189.28    5.10
   3   0  -5  178.18    5.00
   3   0  -5  181.08    5.10
  -3   0   5  179.78    5.10
  -2   0   5    1.30    0.40
  -2   0   5    0.70    0.30
  -2   0   5    0.60    0.30
   2   0  -5    1.10    0.40
   2   0  -5    1.20    0.30
  -2   0   5    1.00    0.40
   2   0  -5    0.80    0.30
  -1   0   5   71.39    2.10
  -1   0   5   73.39    2.10
   1   0  -5   71.59    2.20
  -1   0   5   71.89    2.10
   1   0  -5   71.99    2.10
  -1   0   5   72.19    2.10
   0   0  -5    0.80    0.30
   0   0   5    0.50    0.40
   0   0   5    0.50    0.30
   0   0  -5    2.00    0.30
   0   0   5    0.80    0.30
   0   0  -5    1.10    0.40
   0   0   5    1.00    0.40
   1   0   5 3470.75   95.59
   1   0   5 3487.65   95.59
  -1   0  -5 3673.53   95.49
   1   0   5 3656.53   95.59
  -1   0  -5 3521.05   95.69
   2   0   5    0.50    0.30
   2   0   5    0.90    0.40
  -2   0  -5    0.00    0.30
  -2   0  -5    1.10    0.40
   2   0   5    0.10    0.30
   2   0   5    0.60    0.40
  -3   0  -5 1830.22   47.80
   3   0   5 1747.13   47.90
   3   0   5 1843.02   47.80
  -3   0  -5 1756.62   47.90
   3   0   5 1804.32   47.90
   3   0   5 1820.82   48.00
  -3   0  -5 1709.23   47.80
   4   0   5    0.30    0.40
   4   0   5    0.70    0.70
  -4   0  -5    1.20    0.50
  -4   0  -5    0.80    0.30
  -4   0  -5    0.60    0.30
   5   0   5  153.18    4.30
  -5   0  -5  157.98    4.20
  -5   0  -5  152.38    4.40
   5   0   5  154.88    4.50
  -5   0  -5  146.69    4.20
   5   0   5  150.58    4.50
   6   0   5    1.80    0.80
  -6   0  -5    0.00    0.60
  -6   0  -5    0.60    0.30
  -6   0  -5    0.30    0.30
   6   0   5   -0.40    0.70
   6   0   5   -0.30    0.60
   7   0   5   19.60    1.40
  -7   0  -5   18.40    0.80
  -7   0  -5   17.50    0.70
   7   0   5   17.30    1.40
   7   0   5   19.20    1.10
  -7   0  -5   19.40    1.40
   8   0   5    0.60    0.90
   8   0   5    0.10    0.90
  -8   0  -5    0.10    0.40
   8   0   5    0.00    0.70
  -8   0  -5    1.20    0.90
  -8   0  -5    0.20    0.30
  -9   0  -5  593.94   16.70
  -9   0  -5  631.84   16.30
   9   0   5  604.14   16.70
  -9   0  -5  608.84   16.30
   9   0   5  625.24   16.60
   9   0   5  581.04   16.70
  10   0   5   -0.60    1.20
 -10   0  -5    0.60    0.40
  10   0   5   -0.40    1.20
 -10   0  -5   -0.20    1.20
  10   0   5   -0.80    1.00
  11   0   5  109.79    4.00
 -11   0  -5  124.39    4.00
  11   0   5  107.19    3.90
  11   0   5  119.89    3.70
 -11   0  -5  114.29    3.20
 -12   0  -5    1.10    1.30
  12   0   5    1.00    1.40
 -12   0  -5   -0.50    0.40
  12   0   5   -1.50    1.20
 -13   0  -5   62.59    3.00
  13   0   5   59.59    3.00
 -13   0  -5   60.19    1.80
  13   0   5   58.29    2.90
  14   0   5   -1.00    1.60
 -14   0  -5   -2.70    1.70
 -14   0  -5    0.60    0.50
  14   0   5   -0.90    1.60
 -14   0  -5    0.60    1.70
  15   0   5    2.10    3.00
 -18  -1   5    4.70    1.30
 -18   1   5    2.50    2.10
 -18   1   5    5.20    1.20
 -17  -1   5    0.90    2.10
 -17  -1   5    0.80    1.10
 -17   1   5   -0.50    0.90
 -17   1   5    0.80    2.10
 -16  -1   5   -0.90    1.60
 -16  -1   5    0.20    1.10
 -16   1   5    0.80    1.70
 -16   1   5    0.20    0.90
 -15  -1   5    4.90    1.80
 -15  -1   5    5.40    1.00
  15   1  -5    4.80    1.70
 -15   1   5    3.30    0.90
 -15   1   5    2.40    1.60
 -14  -1   5    2.60    0.90
 -14  -1   5    1.20    1.60
  14   1  -5    2.30    1.50
 -14   1   5    1.20    1.50
 -14   1   5    1.80    0.90
 -13  -1   5   52.49    2.00
 -13  -1   5   54.29    2.50
 -13   1   5   54.39    2.80
  13   1  -5   55.69    2.70
 -13   1   5   52.09    2.00
 -12  -1   5   37.60    1.60
 -12  -1   5   33.60    2.00
  12   1  -5   36.10    2.00
 -12   1   5   34.10    1.50
 -12   1   5   39.20    2.40
  11  -1  -5   24.80    1.70
 -11  -1   5   27.40    1.40
 -11  -1   5   27.50    1.70
 -11   1   5   25.50    1.30
 -11   1   5   23.40    2.00
  11   1  -5   25.60    1.90
 -10  -1   5   20.30    1.20
 -10  -1   5   17.50    1.40
  10  -1  -5   21.80    1.50
  10   1  -5   20.10    1.60
 -10   1   5   20.30    1.20
  10   1  -5   19.90    0.70
 -10   1   5   19.20    1.60
  -9  -1   5  115.49    3.70
   9  -1  -5  115.99    3.20
  -9  -1   5  113.39    3.40
   9  -1  -5  119.59    3.20
   9  -1  -5  120.79    3.50
   9   1  -5  115.09    3.30
  -9   1   5  110.19    3.70
  -9   1   5  113.29    3.40
   9   1  -5  115.19    3.60
   9   1  -5  121.79    3.30
   8  -1  -5   21.40    0.90
   8  -1  -5   22.60    1.20
  -8  -1   5   19.50    1.30
  -8  -1   5   20.30    1.10
   8  -1  -5   23.40    0.90
   8   1  -5   21.00    0.90
  -8   1   5   21.00    1.00
   8   1  -5   22.10    0.90
   8   1  -5   19.90    1.40
  -8   1   5   17.90    1.30
  -8   1   5   20.40    1.10
  -7  -1   5  171.78    5.00
   7  -1  -5  171.38    4.80
   7  -1  -5  181.88    4.90
   7  -1  -5  173.48    4.90
  -7  -1   5  166.68    4.90
  -7   1   5  174.38    5.10
   7   1  -5  179.78    4.90
  -7   1   5  179.78    4.80
   7   1  -5  169.58    5.00
  -7   1   5  171.28    4.90
   7   1  -5  173.38    4.80
   6  -1  -5   85.99    2.50
  -6  -1   5   82.89    2.50
  -6  -1   5   85.39    2.60
   6  -1  -5   79.59    2.40
   6  -1  -5   81.79    2.50
  -6   1   5   80.79    2.60
   6   1  -5   88.39    2.40
  -6   1   5   81.99    2.40
  -6   1   5   80.69    2.50
   6   1  -5   83.19    2.60
   5  -1  -5  219.78    6.00
   5  -1  -5  223.18    6.00
  -5  -1   5  221.78    6.10
  -5  -1   5  226.18    6.10
  -5  -1   5  216.88    6.10
  -5   1   5  213.68    6.20
   5   1  -5  211.48    6.00
   5   1  -5  220.98    6.10
  -5   1   5  216.28    6.10
  -5   1   5  216.28    6.10
  -5   1   5  223.38    6.00
  -4  -1   5    0.30    0.20
  -4  -1   5    0.40    0.40
  -4  -1   5    0.20    0.40
   4  -1  -5   -0.10    0.40
  -4  -1   5    0.50    0.50
   4  -1  -5    0.50    0.40
   4  -1  -5    0.00    0.30
  -4   1   5    0.60    0.50
  -4   1   5    0.40    0.40
  -4   1   5    0.10    0.40
  -4   1   5    0.40    0.40
   4   1  -5    1.00    0.40
   4   1  -5   -0.10    0.50
   4   1  -5    0.40    0.40
  -3  -1   5  668.93   17.60
  -3  -1   5  675.73   17.70
  -3  -1   5  652.93   17.70
  -3  -1   5  634.64   17.70
   3  -1  -5  669.03   17.70
   3  -1  -5  647.14   17.70
   3  -1  -5  656.23   17.70
   3   1  -5  665.83   17.70
  -3   1   5  652.93   17.70
   3   1  -5  645.74   17.70
   3   1  -5  619.64   17.70
  -3   1   5  671.63   17.70
  -3   1   5  651.03   17.70
  -3   1   5  669.53   17.70
   2  -1  -5    1.00    0.30
   2  -1  -5    0.70    0.40
  -2  -1   5    0.80    0.30
  -2  -1   5    0.00    0.40
   2  -1  -5    0.00    0.40
  -2  -1   5    0.20    0.40
  -2  -1   5    0.20    0.30
  -2   1   5    2.90    0.40
  -2   1   5    0.30    0.40
  -2   1   5    0.30    0.40
   2   1  -5    0.50    0.40
   2   1  -5    0.40    0.40
   2   1  -5    0.20    0.40
  -2   1   5   -0.20    0.40
   1  -1  -5  646.54   17.90
   1  -1  -5  680.53   17.90
  -1  -1   5  633.84   17.90
  -1  -1   5  678.63   18.00
  -1  -1   5  657.23   18.00
   1  -1  -5  658.53   18.00
  -1  -1   5  659.13   17.90
  -1   1   5  677.13   18.00
   1   1  -5  669.53   18.00
   1   1  -5  664.33   18.00
  -1   1   5  677.33   18.00
   1   1  -5  687.33   18.00
  -1   1   5  676.43   18.00
   0  -1  -5  952.40   25.00
   0  -1  -5  935.31   25.00
   0  -1   5  902.11   25.00
   0  -1  -5  914.51   25.00
   0  -1   5  931.91   25.00
   0  -1   5  943.71   25.00
   0  -1   5  904.71   25.00
   0   1   5  890.41   25.00
   0   1  -5  927.41   25.00
   0   1   5  928.51   25.10
   0   1   5  965.30   25.00
   0   1   5  967.00   25.00
   0   1  -5  947.01   25.10
   1  -1   5   60.89    1.90
   1  -1   5   57.99    1.70
  -1  -1  -5   56.89    1.80
  -1  -1  -5   58.69    1.70
   1  -1   5   56.79    1.80
  -1   1  -5   56.49    1.80
   1   1   5   58.99    1.70
  -1   1  -5   59.59    1.80
   1   1   5   57.59    1.80
   1   1   5   59.09    1.70
   2  -1   5   61.29    1.90
  -2  -1  -5   54.49    1.80
   2  -1   5   58.99    1.70
   2  -1   5   57.89    1.70
  -2  -1  -5   58.29    1.70
   2  -1   5   57.29    1.80
  -2   1  -5   58.29    1.70
   2   1   5   57.69    1.90
   2   1   5   57.39    1.70
   2   1   5   60.59    1.70
  -2   1  -5   56.99    1.80
   2   1   5   59.29    1.70
   3  -1   5  271.87    7.40
   3  -1   5  262.77    7.30
  -3  -1  -5  258.57    7.40
   3  -1   5  268.27    7.20
   3  -1   5  276.37    7.20
  -3  -1  -5  259.97    7.30
   3   1   5  262.57    7.20
   3   1   5  263.17    7.40
   3   1   5  271.77    7.20
  -3   1  -5  267.47    7.30
  -3   1  -5  257.37    7.40
   3   1   5  274.67    7.30
  -3   1  -5  272.07    7.30
   3   1   5  268.17    7.40
  -4  -1  -5  264.07    7.40
  -4  -1  -5  268.07    7.30
   4  -1   5  272.07    7.40
  -4  -1  -5  262.77    7.50
   4  -1   5  272.57    7.50
  -4   1  -5  266.97    7.50
   4   1   5  271.97    7.30
  -4   1  -5  266.87    7.30
   4   1   5  282.47    7.20
   4   1   5  258.57    7.50
   4   1   5  271.27    7.50
   4   1   5  273.77    7.20
  -4   1  -5  272.67    7.30
  -5  -1  -5  876.71   23.80
  -5  -1  -5  831.22   23.60
  -5  -1  -5  869.31   23.60
   5  -1   5  918.91   23.70
   5  -1   5  866.71   23.80
  -5   1  -5  891.81   23.60
   5   1   5  907.41   23.80
  -5   1  -5  861.81   23.70
   5   1   5  909.71   23.60
   5   1   5  870.91   23.80
  -5   1  -5  862.41   23.60
  -6  -1  -5   10.70    0.60
  -6  -1  -5    9.30    0.60
   6  -1   5    9.30    0.90
  -6  -1  -5    7.60    0.90
   6  -1   5   10.40    1.00
   6   1   5    9.10    0.90
  -6   1  -5    7.50    0.80
   6   1   5   10.00    0.70
  -6   1  -5    9.60    0.60
  -6   1  -5    8.70    0.60
   6   1   5    7.70    0.90
   7  -1   5   47.50    1.80
  -7  -1  -5   55.49    1.60
   7  -1   5   53.49    2.00
  -7  -1  -5   50.09    1.60
  -7  -1  -5   48.80    2.00
  -7   1  -5   49.80    1.60
   7   1   5   52.89    2.00
  -7   1  -5   51.19    2.00
   7   1   5   54.29    1.80
  -7   1  -5   50.29    1.50
   7   1   5   50.69    2.00
  -8  -1  -5    1.00    0.90
   8  -1   5    0.00    0.90
  -8  -1  -5    1.00    0.40
   8  -1   5    0.10    0.90
  -8  -1  -5    1.00    0.40
   8   1   5    0.70    1.00
  -8   1  -5    0.20    0.80
  -8   1  -5    0.10    0.30
  -8   1  -5    0.40    0.40
   8   1   5    1.20    1.00
   8   1   5   -0.20    0.70
   9  -1   5   39.20    1.80
  -9  -1  -5   39.80    1.30
   9  -1   5   37.90    1.80
   9  -1   5   40.00    1.90
  -9  -1  -5   34.80    2.00
  -9   1  -5   36.90    1.80
   9   1   5   41.60    2.00
   9   1   5   37.10    1.90
  -9   1  -5   39.60    1.30
   9   1   5   41.50    1.70
  -9   1  -5   40.10    1.30
  10  -1   5    2.10    1.10
 -10  -1  -5    1.70    0.50
 -10  -1  -5   -1.20    1.20
  10  -1   5   -0.40    1.10
  10  -1   5   -0.50    1.20
 -10   1  -5    1.30    0.40
 -10   1  -5   -0.30    1.20
  10   1   5    0.10    1.10
  10   1   5    0.80    1.20
  11  -1   5  101.79    3.40
 -11  -1  -5   96.59    3.70
  11  -1   5   97.89    3.60
 -11  -1  -5  100.49    2.90
  11  -1   5   98.49    3.50
  11   1   5   97.09    3.70
 -11   1  -5  105.59    3.60
 -11   1  -5   98.79    2.80
 -11   1  -5  100.29    3.40
  11   1   5   99.49    3.40
 -12  -1  -5    0.70    1.60
  12  -1   5   -0.50    1.20
  12  -1   5    1.10    1.30
  12  -1   5    0.40    1.40
 -12  -1  -5    1.10    0.60
 -12   1  -5    0.50    1.30
 -12   1  -5    1.00    0.40
  12   1   5    0.20    1.50
 -12   1  -5    1.00    1.40
  12   1   5    1.60    1.30
 -13  -1  -5    5.90    0.60
  13  -1   5    6.00    1.50
  13  -1   5    3.80    1.60
 -13  -1  -5    3.90    1.60
  13  -1   5    4.20    1.60
 -13   1  -5    5.60    1.60
 -13   1  -5    4.80    0.50
  13   1   5    3.80    1.50
  13   1   5    4.30    1.60
 -13   1  -5    3.10    1.50
 -14  -1  -5    1.60    0.60
  14  -1   5    1.10    1.50
 -14  -1  -5    3.30    1.90
 -14   1  -5    0.80    0.50
  14   1   5   -0.40    1.70
  14   1   5   -0.40    1.60
 -14   1  -5    2.70    1.70
 -15  -1  -5    0.00    2.00
  15  -1   5   -1.50    1.80
  15   1   5   -2.00    1.70
 -15   1  -5    1.50    1.80
 -16  -1  -5    1.00    0.60
 -16  -1  -5   -1.80    2.00
  16   1   5    0.40    2.10
 -18  -2   5    0.80    1.20
 -18   2   5    0.50    2.30
 -18   2   5   -0.80    1.10
 -17  -2   5   -0.10    1.20
 -17   2   5    0.20    1.10
 -17   2   5    3.80    2.30
  17   2  -5    4.60    2.10
 -16  -2   5   -2.70    1.80
 -16  -2   5   -1.50    1.10
 -16   2   5   -0.20    1.00
 -16   2   5   -2.10    1.80
  16   2  -5    1.00    1.90
 -15  -2   5   -1.90    1.60
 -15  -2   5    1.10    1.00
  15   2  -5    0.50    1.80
 -15   2   5    1.10    1.90
 -15   2   5    2.30    0.90
 -14  -2   5   -2.70    1.50
 -14  -2   5    1.30    0.90
 -14   2   5   -2.90    1.50
  14   2  -5    0.20    1.50
 -14   2   5   -0.50    0.80
 -13  -2   5    3.00    0.90
 -13  -2   5    1.90    1.40
 -13   2   5    2.10    1.40
 -13   2   5    2.10    0.90
  13   2  -5    0.30    1.40
 -12  -2   5    4.10    1.20
 -12  -2   5    3.50    0.90
 -12   2   5    4.90    1.40
  12   2  -5    3.40    1.30
 -12   2   5    4.00    0.80
 -11  -2   5   17.60    1.80
 -11  -2   5   17.10    1.30
 -11   2   5   17.50    1.30
  11   2  -5   19.00    1.90
 -11   2   5   20.60    1.80
  10  -2  -5   49.10    1.40
 -10  -2   5   46.30    2.00
 -10  -2   5   53.59    1.90
  10   2  -5   48.00    1.50
 -10   2   5   52.79    1.80
  10   2  -5   44.90    2.20
 -10   2   5   49.20    2.40
   9  -2  -5    1.20    0.70
  -9  -2   5    0.60    0.80
  -9  -2   5    0.10    0.70
   9  -2  -5    0.40    0.40
   9   2  -5    0.40    0.40
   9   2  -5    0.30    0.90
  -9   2   5   -0.30    0.90
  -9   2   5   -0.20    0.60
  -9   2   5   -0.30    0.70
   8  -2  -5   81.49    2.40
  -8  -2   5   82.99    2.50
  -8  -2   5   77.29    2.60
   8  -2  -5   76.99    2.30
   8  -2  -5   81.09    2.40
   8   2  -5   75.69    2.70
   8   2  -5   74.39    2.30
  -8   2   5   74.79    2.70
  -8   2   5   75.59    2.40
  -8   2   5   77.49    2.50
   7  -2  -5   86.19    2.50
   7  -2  -5   90.49    2.50
   7  -2  -5   82.39    2.40
  -7  -2   5   81.39    2.60
  -7  -2   5   83.79    2.60
   7   2  -5   83.19    2.70
   7   2  -5   78.39    2.50
  -7   2   5   80.49    2.80
  -7   2   5   77.39    2.60
  -7   2   5   87.89    2.60
   6  -2  -5   13.30    0.80
  -6  -2   5   12.50    0.90
   6  -2  -5   13.40    0.70
  -6  -2   5   13.20    0.90
  -6  -2   5   11.50    1.00
  -6   2   5   13.00    0.80
   6   2  -5   13.00    0.80
   6   2  -5   12.70    1.00
  -6   2   5   13.50    1.10
  -6   2   5   13.10    0.90
  -6   2   5   12.50    0.90
  -5  -2   5  942.11   24.70
  -5  -2   5  915.81   24.80
   5  -2  -5  901.71   24.70
   5  -2  -5  934.51   24.70
   5   2  -5  937.81   24.70
   5   2  -5  905.81   24.80
  -5   2   5  911.81   24.80
  -5   2   5  899.81   24.80
  -5   2   5  895.81   24.80
  -5   2   5  939.61   24.70
  -4  -2   5    6.90    0.70
   4  -2  -5    6.60    0.60
   4  -2  -5    6.80    0.60
  -4  -2   5    6.90    0.70
   4  -2  -5    6.60    0.60
  -4   2   5    7.10    0.70
  -4   2   5    6.00    0.60
   4   2  -5    7.00    0.70
   4   2  -5    7.00    0.70
   4   2  -5    6.50    0.60
  -4   2   5    4.50    0.50
   4   2  -5    6.60    0.40
  -4   2   5    5.00    0.50
   3  -2  -5  475.25   12.90
   3  -2  -5  481.45   12.90
   3  -2  -5  472.55   12.90
  -3  -2   5  481.45   12.90
  -3  -2   5  465.15   12.90
  -3  -2   5  477.25   12.90
   3   2  -5  457.65   12.90
  -3   2   5  474.35   12.90
  -3   2   5  475.05   13.00
   3   2  -5  472.25   12.80
  -3   2   5  484.95   13.00
  -3   2   5  484.95   13.00
   3   2  -5  487.55   13.00
   3   2  -5  486.65   12.90
  -2  -2   5   74.49    2.20
  -2  -2   5   74.29    2.30
   2  -2  -5   73.49    2.20
   2  -2  -5   73.19    2.20
   2  -2  -5   71.49    2.20
  -2  -2   5   73.39    2.20
  -2  -2   5   75.99    2.20
   2   2  -5   73.49    2.20
  -2   2   5   75.69    2.30
  -2   2   5   77.39    2.30
  -2   2   5   77.19    2.20
   2   2  -5   75.29    2.20
  -2   2   5   71.09    2.30
   2   2  -5   75.59    2.30
   2   2  -5   78.59    2.20
   1  -2  -5  166.78    4.60
   1  -2  -5  168.38    4.70
  -1  -2   5  165.78    4.70
  -1  -2   5  163.18    4.70
   1  -2  -5  171.48    4.70
  -1  -2   5  169.18    4.70
  -1  -2   5  156.98    4.60
  -1   2   5  163.18    4.70
   1   2  -5  174.78    4.70
  -1   2   5  166.88    4.70
   1   2  -5  170.58    4.70
   1   2  -5  165.18    4.70
  -1   2   5  169.78    4.60
   1   2  -5  169.98    4.70
  -1   2   5  168.18    4.70
   0  -2   5  267.27    7.20
   0  -2  -5  264.67    7.20
   0  -2  -5  259.67    7.20
   0  -2   5  245.98    7.20
   0  -2  -5  271.97    7.20
   0   2   5  259.97    7.20
   0   2   5  262.87    7.30
   0   2   5  264.67    7.10
   0   2   5  273.87    7.20
   0   2  -5  256.07    7.20
   0   2  -5  264.57    7.20
  -1  -2  -5  142.79    4.00
   1  -2   5  139.79    3.90
  -1  -2  -5  144.39    4.00
  -1  -2  -5  141.59    4.00
   1  -2   5  129.79    4.00
   1  -2   5  145.59    4.00
   1   2   5  143.29    4.00
  -1   2  -5  138.79    4.00
   1   2   5  141.29    4.00
   1   2   5  146.49    3.90
  -1   2  -5  140.49    4.00
  -1   2  -5  140.79    4.00
  -1   2  -5  137.49    4.00
   1   2   5  147.29    4.10
   2  -2   5   32.50    1.30
  -2  -2  -5   30.50    1.10
   2  -2   5   30.50    1.00
   2  -2   5   32.50    1.10
  -2  -2  -5   31.50    1.20
   2  -2   5   31.20    1.20
   2   2   5   30.90    1.10
   2   2   5   30.40    1.30
  -2   2  -5   31.40    1.10
   2   2   5   33.20    1.00
   2   2   5   32.30    1.20
  -2   2  -5   30.90    1.20
   3  -2   5  286.97    7.80
  -3  -2  -5  276.17    8.00
   3  -2   5  286.27    7.90
   3  -2   5  272.17    8.00
   3  -2   5  293.37    7.80
   3   2   5  295.57    7.80
   3   2   5  297.17    7.80
   3   2   5  296.27    8.00
  -3   2  -5  291.67    7.90
   3   2   5  291.67    7.80
   3   2   5  273.57    8.00
  -3   2  -5  288.57    7.90
  -4  -2  -5  216.48    6.10
  -4  -2  -5  221.68    6.20
  -4  -2  -5  224.38    6.30
   4  -2   5  226.28    6.00
   4  -2   5  220.88    6.30
   4  -2   5  222.28    6.00
   4  -2   5  219.98    6.20
   4   2   5  218.18    6.30
  -4   2  -5  218.38    6.20
   4   2   5  220.08    6.00
  -4   2  -5  224.88    6.10
   4   2   5  215.28    6.30
   4   2   5  231.58    6.10
  -4   2  -5  227.18    6.10
   4   2   5  230.68    6.00
  -5  -2  -5    6.80    0.70
  -5  -2  -5    7.00    0.70
  -5  -2  -5    7.80    0.90
   5  -2   5    8.40    0.80
   5  -2   5    6.70    0.90
   5   2   5    6.70    0.80
   5   2   5    8.20    0.60
   5   2   5    9.30    1.00
  -5   2  -5    7.70    0.60
  -5   2  -5    7.00    0.80
  -5   2  -5    7.10    0.70
  -5   2  -5    5.60    0.70
  -6  -2  -5    3.10    0.90
   6  -2   5    3.20    1.00
  -6  -2  -5    1.80    0.50
   6  -2   5    1.70    0.70
  -6   2  -5    4.00    0.70
   6   2   5    3.40    0.90
  -6   2  -5    1.50    0.80
   6   2   5    2.00    0.80
  -6   2  -5    2.30    0.40
   6   2   5    2.20    0.50
  -6   2  -5    3.30    0.40
  -7  -2  -5  173.08    5.20
   7  -2   5  171.48    5.00
  -7  -2  -5  170.58    4.80
   7  -2   5  171.28    5.10
   7   2   5  179.98    5.10
  -7   2  -5  172.58    5.00
  -7   2  -5  172.28    4.80
   7   2   5  166.68    5.20
  -7   2  -5  170.48    5.10
  -8  -2  -5   91.69    2.70
  -8  -2  -5   89.09    3.20
   8  -2   5   92.19    3.00
   8  -2   5   90.39    3.10
  -8   2  -5   88.69    2.60
   8   2   5   90.99    3.10
   8   2   5   88.79    3.00
  -8   2  -5   85.79    3.10
  -9  -2  -5   44.80    2.30
  -9  -2  -5   43.60    1.60
   9  -2   5   49.10    2.20
   9  -2   5   49.80    2.10
   9   2   5   42.60    2.20
  -9   2  -5   43.10    2.10
  -9   2  -5   44.80    1.90
   9   2   5   47.30    2.10
  -9   2  -5   47.40    1.50
  10  -2   5   -0.40    1.20
 -10  -2  -5    0.70    1.50
 -10  -2  -5    0.70    0.60
  10  -2   5    2.00    1.00
 -10   2  -5    2.00    1.10
  10   2   5    1.20    1.20
 -10   2  -5   -0.40    1.10
  10   2   5    1.40    1.40
 -10   2  -5    0.50    0.50
  11  -2   5   17.00    1.60
 -11  -2  -5   18.50    1.10
  11  -2   5   18.90    1.70
 -11  -2  -5   21.00    2.00
  11   2   5   25.50    2.00
 -11   2  -5   16.70    0.90
 -11   2  -5   19.20    1.80
 -11   2  -5   17.40    1.80
  11   2   5   19.50    1.90
 -12  -2  -5   25.90    1.30
  12  -2   5   23.20    2.30
 -12  -2  -5   25.50    2.30
  12  -2   5   27.10    2.20
  12   2   5   25.80    2.20
 -12   2  -5   24.40    2.30
  12   2   5   24.10    2.20
 -12   2  -5   27.00    1.10
 -13  -2  -5    1.60    1.90
  13  -2   5    1.00    1.50
  13  -2   5   -0.40    1.50
 -13  -2  -5    1.40    0.70
 -13   2  -5    1.50    0.60
  13   2   5   -1.30    1.50
  13   2   5    0.40    1.80
 -13   2  -5    0.70    1.50
 -14  -2  -5    2.20    2.00
 -14  -2  -5    3.00    0.80
  14  -2   5    3.20    1.70
  14  -2   5    1.60    1.60
 -14   2  -5    0.50    1.60
  14   2   5   -1.00    1.90
 -14   2  -5    2.80    0.60
 -15  -2  -5   10.60    0.90
 -15  -2  -5    8.70    2.30
  15  -2   5   10.50    1.80
  15  -2   5    6.90    1.90
 -15   2  -5    9.20    2.70
 -15   2  -5    9.30    1.90
 -15   2  -5   10.40    0.90
  15   2   5   10.00    2.20
 -16  -2  -5    2.90    2.30
 -16  -2  -5    2.80    0.80
 -16   2  -5    2.50    0.70
  16   2   5   -0.20    2.20
 -17  -3   5    3.00    1.20
 -17   3   5   -0.90    2.00
 -17   3   5    0.30    1.10
  17   3  -5    1.90    2.20
 -16  -3   5   -1.10    1.10
  16   3  -5    0.60    2.00
 -16   3   5   -2.00    1.80
 -16   3   5    0.60    1.10
 -15  -3   5   12.60    1.30
 -15   3   5   10.00    2.00
 -15   3   5   13.20    1.20
  15   3  -5   16.30    2.20
 -14  -3   5   -0.20    1.50
 -14  -3   5    1.60    1.00
  14   3  -5    2.20    1.80
 -14   3   5    1.50    1.60
 -14   3   5    1.90    1.00
 -13  -3   5   -1.40    1.30
 -13  -3   5    0.90    1.00
  13   3  -5    0.00    1.40
 -13   3   5    0.80    0.90
 -13   3   5   -0.60    1.40
 -12  -3   5    1.10    0.90
 -12  -3   5   -0.50    1.30
  12   3  -5    0.70    1.40
 -12   3   5   -0.90    0.80
 -12   3   5    1.60    1.40
 -11  -3   5   32.20    1.60
 -11  -3   5   30.00    1.90
  11   3  -5   31.00    2.00
 -11   3   5   30.90    1.60
 -11   3   5   33.50    2.10
  11   3  -5   29.10    1.00
  10  -3  -5   13.60    0.70
 -10  -3   5   12.00    1.30
 -10  -3   5   14.30    1.30
 -10   3   5   12.90    1.30
 -10   3   5   15.10    1.30
  10   3  -5   13.80    0.80
 -10   3   5   13.20    1.60
  10   3  -5   12.80    1.40
  -9  -3   5    4.00    0.90
   9  -3  -5    6.60    0.60
  -9  -3   5    6.00    0.80
   9   3  -5    5.90    1.30
  -9   3   5    7.00    1.30
  -9   3   5    4.50    0.80
  -9   3   5    3.60    0.90
   9   3  -5    5.10    0.60
   8  -3  -5    5.30    1.10
  -8  -3   5    5.10    0.80
   8  -3  -5    6.20    0.60
  -8  -3   5    6.20    0.90
  -8   3   5    7.40    1.10
  -8   3   5    4.30    0.80
   8   3  -5    6.50    0.70
  -8   3   5    6.90    0.90
   8   3  -5    4.90    1.10
   7  -3  -5  137.79    4.40
   7  -3  -5  141.89    4.10
  -7  -3   5  150.38    4.20
   7  -3  -5  146.49    4.10
  -7  -3   5  146.39    4.20
  -7   3   5  141.89    4.40
  -7   3   5  144.29    4.20
   7   3  -5  141.29    4.40
   7   3  -5  142.19    4.10
  -7   3   5  141.99    4.20
   6  -3  -5   15.40    0.70
  -6  -3   5   12.80    1.00
  -6  -3   5   13.30    1.00
   6  -3  -5   14.10    0.80
  -6  -3   5   14.50    1.00
  -6   3   5   11.60    1.00
  -6   3   5   12.80    1.00
   6   3  -5   10.70    0.90
  -6   3   5   15.50    1.20
   6   3  -5   13.40    1.20
  -5  -3   5    3.30    0.60
   5  -3  -5    4.60    0.40
   5  -3  -5    4.60    0.50
  -5  -3   5    3.00    0.70
  -5  -3   5    4.30    0.60
  -5   3   5    2.30    0.60
  -5   3   5    3.40    0.70
  -5   3   5    3.90    0.70
   5   3  -5    3.50    0.80
   5   3  -5    3.30    0.60
  -5   3   5    3.60    0.80
   5   3  -5    3.50    0.40
   5   3  -5    3.90    0.60
  -4  -3   5  124.39    3.50
   4  -3  -5  119.39    3.40
  -4  -3   5  119.19    3.50
   4  -3  -5  120.69    3.40
  -4  -3   5  119.89    3.50
   4  -3  -5  121.89    3.30
  -4   3   5  112.49    3.50
   4   3  -5  115.49    3.60
  -4   3   5  122.09    3.50
   4   3  -5  119.49    3.30
   4   3  -5  115.49    3.50
  -4   3   5  114.29    3.50
  -4   3   5  119.39    3.50
   4   3  -5  124.29    3.50
  -3  -3   5  912.81   24.30
   3  -3  -5  906.01   24.20
  -3  -3   5  897.81   24.30
   3  -3  -5  916.51   24.20
   3  -3  -5  890.21   24.20
  -3  -3   5  913.61   24.20
  -3   3   5  920.21   24.30
  -3   3   5  886.31   24.30
   3   3  -5  924.91   24.20
   3   3  -5  864.31   24.20
  -3   3   5  875.81   24.30
   3   3  -5  883.91   24.30
   3   3  -5  924.41   24.30
  -3   3   5  878.41   24.30
   2  -3  -5   77.59    2.30
  -2  -3   5   73.89    2.40
   2  -3  -5   76.89    2.30
   2  -3  -5   78.59    2.30
  -2  -3   5   78.79    2.30
  -2  -3   5   81.39    2.40
   2   3  -5   78.29    2.30
  -2   3   5   76.99    2.40
  -2   3   5   78.99    2.40
   2   3  -5   78.19    2.40
   2   3  -5   74.59    2.40
   2   3  -5   85.29    2.40
  -2   3   5   73.59    2.40
  -2   3   5   74.69    2.40
   1  -3  -5  519.35   14.60
  -1  -3   5  501.85   14.50
   1  -3  -5  550.24   14.60
   1  -3  -5  531.95   14.50
  -1  -3   5  552.04   14.60
   1   3  -5  520.25   14.60
  -1   3   5  560.74   14.60
   1   3  -5  541.25   14.60
   1   3  -5  549.65   14.60
  -1   3   5  553.04   14.60
  -1   3   5  548.75   14.50
   1   3  -5  526.05   14.60
  -1   3   5  537.15   14.60
   0  -3   5   60.59    1.80
   0  -3  -5   57.99    1.80
   0  -3   5   58.89    1.80
   0  -3   5   56.19    1.90
   0  -3  -5   57.59    1.80
   0  -3  -5   58.69    1.80
   0  -3   5   56.39    1.80
   0   3  -5   58.19    1.90
   0   3   5   55.49    1.90
   0   3   5   59.49    1.70
   0   3   5   56.99    1.80
   0   3   5   59.19    1.90
   0   3  -5   56.69    1.90
   0   3  -5   56.29    1.90
   0   3  -5   57.19    1.90
   0   3   5   60.69    1.90
   1  -3   5  203.18    5.80
  -1  -3  -5  205.58    5.70
  -1  -3  -5  204.18    5.80
   1  -3   5  202.08    5.70
  -1  -3  -5  211.68    5.70
   1  -3   5  200.78    5.80
  -1   3  -5  208.78    5.80
   1   3   5  216.28    5.70
   1   3   5  210.88    5.80
   1   3   5  209.18    5.60
  -1   3  -5  200.28    5.70
   1   3   5  200.68    5.80
   1   3   5  202.78    5.70
  -1   3  -5  199.18    5.70
  -1   3  -5  208.08    5.70
  -2  -3  -5   86.59    2.50
  -2  -3  -5   83.79    2.50
   2  -3   5   84.89    2.60
   2  -3   5   82.39    2.60
  -2  -3  -5   79.69    2.60
   2  -3   5   83.39    2.40
  -2   3  -5   90.69    2.60
   2   3   5   77.59    2.60
   2   3   5   81.79    2.60
  -2   3  -5   82.59    2.50
  -2   3  -5   82.39    2.50
   2   3   5   86.29    2.30
   2   3   5   88.09    2.50
  -2   3  -5   83.39    2.60
   3  -3   5  513.65   14.10
   3  -3   5  511.35   13.90
  -3  -3  -5  516.55   14.00
  -3  -3  -5  505.25   14.10
   3  -3   5  542.05   13.90
   3  -3   5  491.95   14.00
  -3   3  -5  518.45   14.00
   3   3   5  512.25   14.10
   3   3   5  512.95   14.10
  -3   3  -5  523.85   14.10
   3   3   5  534.05   13.90
   3   3   5  506.15   13.90
  -3   3  -5  510.65   14.00
  -4  -3  -5  284.47    7.80
   4  -3   5  285.07    7.70
   4  -3   5  292.47    7.70
   4  -3   5  273.47    8.00
   4  -3   5  283.37    7.90
  -4  -3  -5  279.57    8.00
   4   3   5  289.07    8.00
  -4   3  -5  278.67    7.80
   4   3   5  285.97    7.70
   4   3   5  292.27    7.70
  -4   3  -5  292.17    7.90
   4   3   5  276.67    8.00
  -4   3  -5  277.27    8.00
  -5  -3  -5   94.49    3.20
   5  -3   5  100.69    2.70
  -5  -3  -5   96.19    2.90
   5  -3   5   97.69    2.70
   5  -3   5   98.39    3.10
   5  -3   5   97.49    3.00
   5   3   5   99.09    2.80
   5   3   5   95.49    3.10
   5   3   5   89.49    3.10
  -5   3  -5  105.19    3.10
  -5   3  -5   95.39    3.00
  -5   3  -5   98.29    2.90
   5   3   5   98.09    2.70
   6  -3   5   10.10    1.00
   6  -3   5   11.10    1.10
  -6  -3  -5   15.20    0.90
  -6   3  -5   10.50    0.90
  -6   3  -5    9.50    1.00
   6   3   5   12.50    1.30
  -6   3  -5   11.50    1.20
   6   3   5   10.70    1.20
  -7  -3  -5   41.90    1.50
   7  -3   5   42.60    1.90
   7  -3   5   39.60    1.80
  -7   3  -5   40.90    1.90
  -7   3  -5   40.40    1.70
   7   3   5   42.40    2.00
  -7   3  -5   40.10    1.50
   7   3   5   42.20    1.80
  -8  -3  -5   46.70    1.70
   8  -3   5   48.30    2.20
   8  -3   5   47.70    2.00
   8   3   5   43.50    2.20
  -8   3  -5   43.90    1.80
   8   3   5   45.10    2.00
  -8   3  -5   49.00    2.10
  -8   3  -5   46.00    1.60
   9  -3   5   13.10    1.40
   9  -3   5   14.00    1.40
  -9  -3  -5   15.10    1.10
  -9   3  -5   12.60    1.00
  -9   3  -5   11.90    1.50
   9   3   5   13.50    1.30
   9   3   5   13.70    1.60
  -9   3  -5   12.40    1.10
 -10  -3  -5    4.90    0.80
  10  -3   5    7.80    1.40
  10  -3   5    5.80    1.30
  10   3   5    5.30    1.40
 -10   3  -5    6.50    0.70
  10   3   5    5.10    1.50
 -10   3  -5    6.00    1.30
 -11  -3  -5    7.90    1.60
  11  -3   5    6.70    1.40
 -11  -3  -5   10.60    0.90
  11  -3   5    8.20    1.50
  11   3   5   10.70    1.50
  11   3   5   11.60    1.70
 -11   3  -5   10.70    1.00
 -11   3  -5    8.80    1.50
  12  -3   5    0.80    1.40
  12  -3   5    4.60    1.50
 -12  -3  -5    1.20    0.80
 -12  -3  -5    2.40    1.60
  12   3   5    3.90    1.40
  12   3   5    0.70    1.60
 -12   3  -5    0.30    1.40
 -12   3  -5    2.90    0.70
 -13  -3  -5    0.00    2.00
  13  -3   5   -0.30    1.50
 -13  -3  -5    0.50    0.80
  13  -3   5    0.90    1.70
  13   3   5   -2.30    1.70
  13   3   5   -2.20    1.80
 -13   3  -5   -1.10    1.70
 -13   3  -5   -0.40    0.70
  14  -3   5   -0.60    1.60
 -14  -3  -5    0.60    0.90
 -14  -3  -5    4.10    2.10
  14   3   5    1.10    1.80
 -14   3  -5    1.50    0.80
 -14   3  -5    2.90    1.70
 -15  -3  -5    2.50    2.10
  15  -3   5    2.70    1.90
 -15  -3  -5    0.00    0.90
  15   3   5   -1.80    1.90
 -15   3  -5    0.90    0.80
 -15   3  -5    1.00    1.80
 -16  -3  -5    5.70    1.10
 -16  -3  -5    7.30    2.50
  16  -3   5    7.40    2.20
 -16   3  -5    5.10    0.90
  16   3   5    1.70    2.30
 -16   3  -5    4.30    2.50
 -16   3  -5    2.90    2.30
 -17  -4   5    0.50    1.30
 -17   4   5    1.30    2.10
 -17   4   5    0.30    1.30
  17   4  -5    1.50    2.10
 -16  -4   5    5.80    1.30
 -16   4   5    7.60    1.40
  16   4  -5    5.90    2.30
 -16   4   5    5.10    2.10
 -15  -4   5    4.50    1.20
  15   4  -5    1.30    2.00
 -15   4   5   -0.60    2.00
 -15   4   5    2.60    1.10
 -14  -4   5   -0.60    1.00
 -14   4   5    2.50    1.70
 -14   4   5   -2.20    1.00
  14   4  -5    0.60    1.70
 -13  -4   5   14.50    1.30
  13   4  -5   14.00    1.90
 -13   4   5   11.50    1.20
 -13   4   5   15.50    2.00
 -12  -4   5    5.40    1.40
 -12  -4   5    7.00    1.10
  12  -4  -5    4.50    1.60
 -12   4   5    3.30    1.00
 -12   4   5    4.60    1.60
  12   4  -5    3.70    1.50
 -11  -4   5   48.20    2.20
  11  -4  -5   41.90    2.40
 -11  -4   5   42.20    2.00
 -11   4   5   48.30    2.50
 -11   4   5   47.90    2.20
  11   4  -5   42.40    2.60
 -11   4   5   43.60    2.00
  11   4  -5   40.60    1.50
  10  -4  -5   11.10    1.70
  10  -4  -5   10.40    0.80
 -10  -4   5    8.10    1.00
 -10  -4   5   11.50    1.10
  10   4  -5    8.40    1.40
 -10   4   5   11.50    1.10
  10   4  -5   10.60    1.00
 -10   4   5   10.10    1.10
 -10   4   5   10.50    1.60
  -9  -4   5    1.70    0.90
   9  -4  -5    1.40    0.60
   9  -4  -5    1.50    1.20
  -9  -4   5    2.00    1.00
  -9   4   5   -0.30    1.20
  -9   4   5    2.90    0.90
   9   4  -5    0.90    0.70
   9   4  -5    1.10    1.20
  -9   4   5    1.80    0.90
  -8  -4   5    6.60    1.00
  -8  -4   5    7.00    0.90
   8  -4  -5    5.40    0.60
   8  -4  -5    5.50    1.20
  -8   4   5    5.10    0.90
   8   4  -5    5.60    1.20
  -8   4   5    6.10    1.20
   8   4  -5    4.70    0.70
  -8   4   5    6.80    0.90
   7  -4  -5   60.99    2.00
  -7  -4   5   63.19    2.20
  -7  -4   5   64.29    2.30
   7  -4  -5   65.09    2.50
  -7   4   5   66.79    2.60
   7   4  -5   60.99    2.10
  -7   4   5   67.19    2.40
  -7   4   5   63.19    2.30
   7   4  -5   67.39    2.50
  -6  -4   5   50.89    1.90
   6  -4  -5   47.30    1.90
  -6  -4   5   51.19    1.80
   6  -4  -5   47.30    1.60
   6   4  -5   47.30    1.80
  -6   4   5   46.40    1.90
  -6   4   5   49.10    2.00
  -6   4   5   48.30    1.90
   6   4  -5   44.50    1.90
   5  -4  -5   43.10    1.80
  -5  -4   5   40.30    1.60
  -5  -4   5   42.40    1.60
  -5  -4   5   41.80    1.60
   5  -4  -5   40.20    1.50
  -5   4   5   45.20    1.90
  -5   4   5   43.20    1.70
  -5   4   5   43.80    1.70
   5   4  -5   43.70    1.90
   5   4  -5   43.30    1.40
  -5   4   5   43.70    1.70
   5   4  -5   40.00    1.60
   4  -4  -5    7.00    0.70
   4  -4  -5    7.30    0.60
  -4  -4   5    8.30    0.80
   4  -4  -5    8.30    0.70
  -4  -4   5    8.60    0.80
   4  -4  -5    7.90    0.90
  -4  -4   5    6.00    0.80
  -4   4   5    6.30    0.80
   4   4  -5    6.20    0.90
  -4   4   5    7.50    0.90
  -4   4   5    8.00    0.90
   4   4  -5    6.60    0.80
  -4   4   5    6.10    0.80
   4   4  -5    7.50    0.80
   4   4  -5    7.50    0.70
  -3  -4   5  506.65   13.80
  -3  -4   5  499.45   13.80
   3  -4  -5  512.25   13.80
  -3  -4   5  498.95   13.80
   3  -4  -5  489.85   13.70
   3  -4  -5  517.85   13.80
   3  -4  -5  517.35   13.70
   3   4  -5  492.05   13.90
   3   4  -5  521.65   13.80
  -3   4   5  513.95   13.80
  -3   4   5  512.65   13.80
   3   4  -5  518.65   13.70
  -3   4   5  504.35   13.80
   3   4  -5  501.45   13.80
  -3   4   5  482.05   13.80
  -2  -4   5  808.92   21.20
   2  -4  -5  785.52   21.10
  -2  -4   5  763.52   21.20
  -2  -4   5  776.92   21.10
   2  -4  -5  809.52   21.10
   2  -4  -5  776.72   21.10
  -2   4   5  743.83   21.20
  -2   4   5  780.52   21.20
  -2   4   5  771.22   21.20
   2   4  -5  798.12   21.10
   2   4  -5  766.12   21.20
  -2   4   5  788.32   21.10
   2   4  -5  795.52   21.20
   2   4  -5  792.02   21.20
   1  -4  -5   35.10    1.40
   1  -4  -5   36.50    1.30
  -1  -4   5   34.50    1.30
  -1  -4   5   34.40    1.40
   1  -4  -5   34.10    1.40
  -1  -4   5   32.10    1.30
   1   4  -5   32.00    1.40
  -1   4   5   35.60    1.30
  -1   4   5   32.80    1.50
   1   4  -5   36.00    1.40
   1   4  -5   35.10    1.40
   1   4  -5   35.30    1.40
  -1   4   5   35.60    1.50
   0  -4   5  178.58    5.20
   0  -4   5  176.48    5.20
   0  -4  -5  184.78    5.20
   0  -4  -5  182.08    5.20
   0  -4   5  196.48    5.20
   0  -4  -5  188.88    5.20
   0   4   5  193.78    5.10
   0   4  -5  185.58    5.20
   0   4   5  183.38    5.20
   0   4  -5  174.28    5.20
   0   4   5  180.98    5.30
   0   4  -5  184.78    5.20
   0   4   5  190.28    5.30
   0   4   5  182.68    5.20
   0   4  -5  185.28    5.30
  -1  -4  -5  576.94   15.80
  -1  -4  -5  577.34   15.70
  -1  -4  -5  579.54   15.70
   1  -4   5  567.64   15.80
   1  -4   5  603.94   15.70
   1  -4   5  560.14   15.70
  -1   4  -5  588.24   15.80
   1   4   5  576.64   15.70
  -1   4  -5  572.54   15.80
   1   4   5  586.54   15.60
  -1   4  -5  579.04   15.70
   1   4   5  565.74   15.80
  -1   4  -5  575.54   15.70
   1   4   5  578.74   15.80
   1   4   5  602.34   15.80
  -2  -4  -5   27.40    1.40
   2  -4   5   25.40    1.10
  -2  -4  -5   26.00    1.20
   2  -4   5   26.50    1.30
  -2  -4  -5   27.10    1.20
  -2   4  -5   25.00    1.30
   2   4   5   26.30    1.40
  -2   4  -5   28.60    1.30
  -2   4  -5   26.10    1.30
  -2   4  -5   26.80    1.20
   2   4   5   29.10    1.40
   2   4   5   26.20    1.20
  -3  -4  -5  117.39    3.50
   3  -4   5  115.99    3.50
   3  -4   5  110.29    3.30
  -3  -4  -5  116.79    3.40
   3   4   5  112.69    3.40
  -3   4  -5  114.19    3.40
   3   4   5  116.89    3.50
  -3   4  -5  117.79    3.40
   3   4   5  112.19    3.50
  -3   4  -5  112.79    3.50
   4  -4   5  138.29    4.10
   4  -4   5  136.99    3.90
  -4  -4  -5  138.79    4.00
  -4   4  -5  140.49    4.20
  -4   4  -5  138.29    4.00
   4   4   5  134.79    4.20
  -4   4  -5  138.89    4.00
   4   4   5  135.09    4.20
   4   4   5  141.79    4.00
   5  -4   5   87.09    2.90
   5  -4   5   83.29    2.50
  -5  -4  -5   86.09    2.70
   5  -4   5   91.79    2.50
  -5   4  -5   85.79    2.70
  -5   4  -5   83.59    2.70
   5   4   5   87.59    2.60
   5   4   5   85.89    2.90
  -5   4  -5   85.09    3.00
   5   4   5   84.99    2.90
  -6  -4  -5  106.49    3.20
   6  -4   5  107.49    3.30
   6  -4   5  103.79    3.40
   6   4   5  104.59    3.30
  -6   4  -5  103.09    3.10
  -6   4  -5  101.39    3.10
  -6   4  -5   97.59    3.40
   6   4   5   99.79    3.50
   6   4   5  105.69    2.90
  -7  -4  -5  212.78    6.10
   7  -4   5  223.48    6.30
   7  -4   5  209.58    6.30
   7   4   5  210.08    6.40
  -7   4  -5  214.38    6.20
  -7   4  -5  212.78    6.40
  -7   4  -5  213.18    6.00
   7   4   5  218.18    6.30
   8  -4   5   16.40    1.50
  -8  -4  -5   17.70    1.20
  -8   4  -5   16.70    1.20
   8   4   5   16.80    1.70
  -8   4  -5   19.30    2.00
   8   4   5   18.10    1.80
  -9  -4  -5    4.50    0.80
   9  -4   5    6.10    1.30
  -9   4  -5    5.40    1.40
   9   4   5    4.60    1.60
  -9   4  -5    5.80    0.80
   9   4   5    5.60    1.20
 -10  -4  -5    1.30    0.80
  10  -4   5    2.20    1.30
 -10   4  -5    2.20    1.40
  10   4   5    0.00    1.10
 -10   4  -5    1.50    0.70
  10   4   5    2.70    1.70
  11  -4   5    2.30    1.40
 -11  -4  -5    1.50    0.90
  11   4   5   -0.30    1.50
 -11   4  -5    1.50    0.70
 -11   4  -5    2.70    1.50
  11   4   5   -0.30    1.40
 -12  -4  -5    2.90    0.90
  12  -4   5    2.40    1.80
  12   4   5    2.50    1.60
 -12   4  -5    2.70    0.80
  12   4   5    2.30    1.90
 -12   4  -5    2.70    1.80
 -13  -4  -5    3.80    1.90
  13  -4   5    4.10    1.70
 -13  -4  -5    3.70    1.00
 -13   4  -5    3.40    0.90
  13   4   5    4.80    1.90
 -13   4  -5    4.50    1.90
  14  -4   5    2.80    2.00
 -14  -4  -5    0.50    1.00
 -14  -4  -5    0.20    2.10
 -14   4  -5    3.50    1.80
  14   4   5   -3.40    2.10
 -14   4  -5    0.60    0.90
 -15  -4  -5    0.10    1.10
 -15  -4  -5   -0.20    2.40
  15  -4   5   -0.10    1.90
 -15   4  -5   -1.90    1.90
 -15   4  -5    0.90    1.00
  15   4   5    0.80    2.10
 -16  -5   5    0.10    1.30
 -16   5   5   -0.50    1.20
  16   5  -5    2.60    2.20
 -16   5   5   -0.60    2.30
 -15  -5   5    1.60    1.20
  15   5  -5    3.70    2.20
 -15   5   5    2.40    2.00
 -15   5   5    2.20    1.30
 -14  -5   5   -0.30    1.20
  14  -5  -5    0.70    1.80
 -14   5   5   -0.60    1.10
 -14   5   5    1.80    1.90
  14   5  -5    1.30    1.90
  13  -5  -5    1.10    1.90
 -13  -5   5    1.60    1.10
 -13   5   5    1.50    1.10
  13   5  -5   -0.50    1.60
 -13   5   5    1.30    2.00
  12  -5  -5    1.30    1.60
 -12  -5   5    2.70    1.10
 -12   5   5    0.40    1.10
 -12   5   5   -0.20    1.60
  12   5  -5   -0.30    1.60
  12   5  -5   -0.20    0.50
  11  -5  -5    0.70    0.50
 -11  -5   5    1.10    1.00
  11  -5  -5    1.70    1.50
 -11   5   5    2.50    1.50
  11   5  -5   -1.70    1.40
  11   5  -5    1.90    0.70
 -11   5   5    2.20    1.50
 -11   5   5    1.10    1.00
  10  -5  -5  110.19    3.30
  10  -5  -5  111.69    4.00
 -10  -5   5  114.59    3.70
 -10  -5   5  112.59    3.70
  10   5  -5  112.19    3.40
 -10   5   5  115.59    3.70
  10   5  -5  119.79    4.20
 -10   5   5  115.29    4.00
 -10   5   5  121.49    4.00
  -9  -5   5   20.80    1.50
   9  -5  -5   17.50    1.10
   9  -5  -5   19.00    1.80
  -9  -5   5   17.30    1.50
   9   5  -5   21.10    2.10
  -9   5   5   19.30    1.80
   9   5  -5   17.30    1.20
  -9   5   5   19.60    1.70
  -9   5   5   18.30    1.50
   8  -5  -5    4.60    1.30
  -8  -5   5    4.70    1.00
   8  -5  -5    6.20    0.70
  -8  -5   5    4.40    1.00
  -8   5   5    4.60    1.00
  -8   5   5    8.30    1.30
   8   5  -5    6.80    0.90
  -8   5   5    5.60    1.30
   8   5  -5    2.80    1.20
   7  -5  -5   16.20    1.10
   7  -5  -5   17.30    1.50
  -7  -5   5   15.80    1.30
  -7  -5   5   16.30    1.40
   7   5  -5   13.30    1.30
  -7   5   5   16.00    1.40
   7   5  -5   16.00    1.60
  -7   5   5   19.80    1.50
  -7   5   5   20.00    1.80
   6  -5  -5  132.59    4.00
  -6  -5   5  139.19    4.10
   6  -5  -5  130.69    4.20
  -6  -5   5  135.69    4.10
  -6   5   5  139.49    4.30
   6   5  -5  134.59    4.10
  -6   5   5  139.29    4.20
   6   5  -5  133.39    4.30
  -6   5   5  140.29    4.20
   5  -5  -5   14.90    1.00
  -5  -5   5   13.20    1.20
  -5  -5   5   13.30    1.20
   5  -5  -5   13.40    1.40
  -5   5   5   12.90    1.30
  -5   5   5   15.50    1.40
  -5   5   5   14.00    1.50
   5   5  -5   14.80    1.00
   5   5  -5   10.50    1.20
  -4  -5   5  175.18    5.00
   4  -5  -5  176.38    5.00
  -4  -5   5  163.08    4.90
  -4  -5   5  169.58    4.90
   4  -5  -5  171.28    4.90
   4   5  -5  171.08    5.00
  -4   5   5  169.98    5.10
  -4   5   5  172.98    5.00
   4   5  -5  159.88    5.00
  -4   5   5  173.48    5.00
   4   5  -5  178.68    4.80
  -4   5   5  162.08    5.00
  -3  -5   5   70.99    2.40
  -3  -5   5   71.99    2.40
   3  -5  -5   70.69    2.40
  -3  -5   5   76.99    2.40
   3  -5  -5   73.99    2.40
   3  -5  -5   71.59    2.20
   3   5  -5   75.29    2.50
  -3   5   5   74.39    2.50
  -3   5   5   69.39    2.50
   3   5  -5   75.89    2.50
   3   5  -5   70.59    2.30
   3   5  -5   71.29    2.50
  -3   5   5   72.09    2.50
  -3   5   5   72.19    2.60
  -2  -5   5   20.60    1.20
   2  -5  -5   18.00    1.20
  -2  -5   5   20.30    1.20
   2  -5  -5   22.40    1.20
  -2  -5   5   19.10    1.30
   2  -5  -5   21.20    1.00
   2  -5  -5   21.50    1.10
   2   5  -5   19.00    1.20
  -2   5   5   18.90    1.30
  -2   5   5   20.50    1.40
  -2   5   5   22.30    1.20
   2   5  -5   22.50    1.30
   2   5  -5   22.00    1.20
   2   5  -5   22.60    1.30
  -2   5   5   20.40    1.30
   1  -5  -5  245.68    6.90
  -1  -5   5  254.17    6.90
  -1  -5   5  238.08    6.90
   1  -5  -5  251.17    6.90
  -1  -5   5  237.58    6.90
   1  -5  -5  248.78    6.90
  -1   5   5  249.68    6.90
   1   5  -5  244.68    7.00
  -1   5   5  238.48    7.00
  -1   5   5  243.78    7.10
  -1   5   5  256.27    6.90
   1   5  -5  244.08    6.90
   1   5  -5  247.78    7.00
   1   5  -5  251.87    7.00
   0  -5   5  106.39    3.30
   0  -5  -5  108.09    3.30
   0  -5   5  105.49    3.30
   0  -5  -5  110.09    3.30
   0   5  -5  112.79    3.40
   0   5  -5  108.39    3.40
   0   5  -5  114.89    3.40
   0   5   5  105.79    3.40
   0   5   5  107.99    3.50
   0   5   5  112.59    3.20
   0   5   5  114.69    3.40
   0   5   5  111.39    3.30
   0   5  -5  108.59    3.40
   1  -5   5    9.30    0.80
   1  -5   5    8.50    0.90
  -1  -5  -5    6.90    0.80
  -1  -5  -5    9.70    0.90
  -1  -5  -5    8.50    0.80
   1   5   5    7.40    0.90
   1   5   5    5.30    1.00
  -1   5  -5    8.50    0.90
  -1   5  -5    8.90    1.00
   1   5   5    9.60    1.00
  -1   5  -5    7.80    0.90
  -1   5  -5    6.30    0.80
  -2  -5  -5  206.48    5.80
   2  -5   5  201.18    5.80
  -2  -5  -5  201.88    5.80
   2  -5   5  197.38    5.60
  -2   5  -5  206.68    5.80
   2   5   5  194.78    5.80
  -2   5  -5  202.78    5.80
   2   5   5  204.68    5.90
   2   5   5  202.68    5.80
  -2   5  -5  200.58    5.70
   3  -5   5  158.58    4.70
   3  -5   5  156.88    4.50
  -3  -5  -5  167.68    4.70
  -3   5  -5  161.18    4.70
   3   5   5  158.58    4.70
   3   5   5  156.88    4.80
   3   5   5  161.38    4.80
  -3   5  -5  159.08    4.80
  -3   5  -5  166.28    4.70
   4  -5   5    6.60    1.00
  -4  -5  -5    5.10    0.80
   4  -5   5    5.20    0.60
  -4   5  -5    6.60    0.80
   4   5   5    4.90    1.00
   4   5   5    6.00    1.10
  -4   5  -5    6.70    0.80
  -4   5  -5    5.40    1.10
   4   5   5    6.00    0.70
   5  -5   5   52.99    2.20
  -5  -5  -5   58.89    2.10
   5  -5   5   53.79    1.80
   5   5   5   55.89    2.40
  -5   5  -5   57.19    2.50
   5   5   5   55.39    1.90
   5   5   5   52.39    2.20
  -5   5  -5   59.49    2.10
   6  -5   5   67.19    2.00
  -6  -5  -5   68.49    2.40
   6  -5   5   68.09    2.50
   6   5   5   67.89    2.50
   6   5   5   64.69    2.70
  -6   5  -5   63.99    2.30
  -6   5  -5   65.09    2.60
   6   5   5   66.79    2.10
   7  -5   5    5.40    1.20
  -7  -5  -5    4.30    0.90
   7   5   5    5.10    1.10
   7   5   5    6.40    0.60
  -7   5  -5    4.30    1.30
  -7   5  -5    6.10    0.90
   7   5   5    4.30    1.50
   8  -5   5   61.89    2.70
  -8  -5  -5   67.39    2.40
   8   5   5   66.49    3.10
  -8   5  -5   63.19    2.30
  -8   5  -5   65.69    2.80
   9  -5   5   15.30    1.60
  -9  -5  -5   15.70    1.50
  -9   5  -5   16.80    1.40
   9   5   5   17.20    1.70
  -9   5  -5   16.60    1.80
   9   5   5   14.60    1.80
 -10  -5  -5   21.90    1.60
  10  -5   5   17.60    1.80
 -10   5  -5   19.00    1.90
 -10   5  -5   22.30    1.50
  10   5   5   18.70    2.00
  10   5   5   23.50    1.80
  11  -5   5    8.70    1.60
 -11  -5  -5   10.80    1.20
 -11   5  -5   11.50    1.80
  11   5   5    9.40    1.70
 -11   5  -5    8.20    1.00
  11   5   5    9.70    2.00
 -12  -5  -5   -0.10    1.00
  12  -5   5    2.60    1.70
 -12   5  -5    3.10    2.00
  12   5   5   -3.10    1.80
 -12   5  -5    0.30    0.90
  13  -5   5    2.90    2.10
 -13  -5  -5    0.90    1.10
  13   5   5   -0.10    1.90
 -13   5  -5    0.20    1.00
 -13   5  -5    0.10    1.80
  14  -5   5   19.80    2.30
 -14  -5  -5   18.30    2.40
 -14  -5  -5   17.90    1.80
  14   5   5   17.00    2.50
 -14   5  -5   20.20    1.70
 -14   5  -5   15.80    2.50
  15  -5   5    4.50    2.20
 -15  -5  -5    2.70    1.60
 -15  -5  -5   -1.20    2.80
 -15   5  -5    4.00    2.20
 -15   5  -5    2.40    1.10
 -15  -6   5    3.90    1.50
 -15   6   5    0.50    1.40
 -15   6   5    5.60    2.50
  15   6  -5   -1.90    2.30
 -14  -6   5   11.10    1.50
  14  -6  -5    8.70    2.30
 -14   6   5    9.00    1.50
  14   6  -5   10.90    2.40
 -14   6   5   13.10    2.50
  13  -6  -5    0.40    1.90
 -13  -6   5   -0.30    1.30
  13   6  -5   -0.30    2.10
 -13   6   5    1.70    1.80
 -13   6   5   -0.20    1.30
 -12  -6   5    0.10    1.20
  12  -6  -5   -0.30    1.90
  12   6  -5    1.90    1.70
 -12   6   5   -2.20    1.90
  12   6  -5    0.70    0.70
 -12   6   5    1.30    1.80
 -12   6   5    1.80    1.20
  11  -6  -5    7.60    1.90
  11  -6  -5    7.00    0.70
 -11  -6   5    5.70    1.30
 -11   6   5    7.60    1.80
 -11   6   5    6.00    1.70
  11   6  -5    6.20    1.70
  11   6  -5    7.20    0.90
 -11   6   5    4.30    1.20
  10  -6  -5    5.40    1.70
 -10  -6   5    2.10    1.20
  10  -6  -5    2.90    0.70
 -10   6   5    4.00    1.60
  10   6  -5    3.10    0.90
 -10   6   5    3.40    1.30
 -10   6   5    3.60    1.60
  10   6  -5    2.50    1.50
   9  -6  -5   28.80    2.40
   9  -6  -5   27.50    1.40
  -9  -6   5   27.70    1.90
  -9   6   5   24.70    2.00
  -9   6   5   29.90    2.50
   9   6  -5   25.80    1.60
  -9   6   5   26.40    2.00
   9   6  -5   29.10    2.20
   8  -6  -5  101.89    3.60
  -8  -6   5  103.79    3.40
   8  -6  -5   91.59    3.10
  -8  -6   5  103.19    3.30
  -8   6   5  100.69    3.50
  -8   6   5  103.99    3.50
   8   6  -5  100.49    3.70
  -8   6   5  100.19    3.60
   8   6  -5   95.89    3.20
  -7  -6   5   -0.30    1.00
  -7  -6   5   -0.20    0.90
   7  -6  -5   -0.70    0.80
   7  -6  -5    0.10    1.20
   7   6  -5    0.70    1.20
   7   6  -5    1.30    1.00
  -7   6   5   -1.10    1.20
  -7   6   5    0.50    1.10
  -7   6   5    0.20    1.20
   6  -6  -5    7.30    0.90
   6  -6  -5    6.30    1.30
  -6  -6   5    6.70    1.00
  -6  -6   5    4.80    1.00
   6   6  -5    5.40    1.40
  -6   6   5    6.40    1.30
   6   6  -5    6.50    1.00
  -6   6   5    3.20    1.30
  -6   6   5    4.60    1.20
  -5  -6   5   11.40    1.10
   5  -6  -5   12.10    1.20
  -5  -6   5   10.10    1.10
   5  -6  -5   11.50    1.30
  -5   6   5   11.00    1.20
  -5   6   5   15.80    1.60
  -5   6   5   10.40    1.30
   5   6  -5   12.90    1.50
   5   6  -5   14.00    1.40
  -4  -6   5    3.50    0.90
   4  -6  -5    3.90    1.00
  -4  -6   5    2.70    0.90
   4  -6  -5    4.40    0.90
  -4  -6   5    3.80    0.90
  -4   6   5    2.50    1.10
  -4   6   5    5.10    1.10
   4   6  -5    3.40    0.80
  -4   6   5    4.30    1.10
   4   6  -5    3.70    0.90
   4   6  -5    2.00    1.20
  -3  -6   5    7.90    1.00
  -3  -6   5   10.20    1.10
   3  -6  -5   11.00    1.00
  -3  -6   5   10.90    1.00
   3  -6  -5    9.30    1.00
  -3   6   5   10.00    1.10
  -3   6   5    7.00    1.10
  -3   6   5   10.40    1.20
   3   6  -5   11.00    1.00
   3   6  -5    9.00    1.00
[truncated: 544,893 more chars]
