# Supplementary material for: 3-(2-Bromo­eth­yl)-5,5-di­phenyl­imidazolidine-2,4-dione
Source: IUCrdata. 2023 Jan 26;8(Pt 1):x230060. doi: 10.1107/S2414314623000603 (PMC9912319; doi:10.1107/S2414314623000603)
Supplement: Supplementary file 2 [file x-08-x230060-Isup2.hkl]

data_I                                                                          
_shelx_title ' JTM1042_0m_a.res in P2(1)/n'                                     
_shelx_refln_list_code          4                                               
_shelx_F_calc_maximum      229.36                                               
_exptl_crystal_F_000       728.00                                               
_reflns_d_resolution_high  0.7370                                               
                                                                                
loop_                                                                           
 _space_group_symop_operation_xyz                                               
 'x, y, z'                                                                      
 '-x+1/2, y+1/2, -z+1/2'                                                        
 '-x, -y, -z'                                                                   
 'x-1/2, -y-1/2, z-1/2'                                                         
                                                                                
_cell_length_a    13.7083                                                       
_cell_length_b     8.6500                                                       
_cell_length_c    14.1183                                                       
_cell_angle_alpha  90.000                                                       
_cell_angle_beta   99.724                                                       
_cell_angle_gamma  90.000                                                       
                                                                                
_shelx_F_squared_multiplier     1.000                                           
                                                                                
loop_                                                                           
 _refln_index_h                                                                 
 _refln_index_k                                                                 
 _refln_index_l                                                                 
 _refln_F_squared_calc                                                          
 _refln_F_squared_meas                                                          
 _refln_F_squared_sigma                                                         
 _refln_observed_status                                                         
   2   0   0       3908.21       4646.56        71.95 o                         
   4   0   0       3479.12       3435.09        46.28 o                         
   6   0   0       4401.57       4011.42        54.07 o                         
   8   0   0       1153.39       1082.89        13.63 o                         
  10   0   0        493.44        438.91         5.19 o                         
  12   0   0         94.45        100.32         4.95 o                         
  14   0   0        138.29        135.14         4.30 o                         
  16   0   0          3.61          7.21         3.09 o                         
  18   0   0          0.12         -2.06         3.60 o                         
   1   1   0       1520.18       1810.33        17.16 o                         
   2   1   0      11423.86      11244.70        95.32 o                         
   3   1   0        746.92        843.51         6.36 o                         
   4   1   0      14182.99      14565.57       125.50 o                         
   5   1   0          3.26         29.33         0.93 o                         
   6   1   0          5.86          5.32         0.61 o                         
   7   1   0          1.44          8.38         0.50 o                         
   8   1   0       2427.40       2398.51        18.08 o                         
   9   1   0          4.86          7.17         0.64 o                         
  10   1   0        266.75        263.16         2.63 o                         
  11   1   0        204.37        183.85         2.47 o                         
  12   1   0        293.63        318.26         3.92 o                         
  13   1   0         72.97         78.47         2.45 o                         
  14   1   0         19.57         18.90         1.90 o                         
  15   1   0         49.74         44.04         2.65 o                         
  16   1   0          1.49          0.25         2.37 o                         
  17   1   0          1.68         -3.41         7.97 o                         
  18   1   0          0.70          1.54         2.91 o                         
   0   2   0      11801.45      14166.78       143.49 o                         
   1   2   0       4029.37       4779.97        35.53 o                         
   2   2   0       5027.47       5482.19        48.94 o                         
   3   2   0       2395.51       2509.03        21.38 o                         
   4   2   0        189.28        320.21         2.74 o                         
   5   2   0        575.70        637.23         4.95 o                         
   6   2   0       3833.61       4240.14        34.37 o                         
   7   2   0        315.72        307.25         3.05 o                         
   8   2   0        853.92        911.23         8.12 o                         
   9   2   0        224.64        193.31         2.33 o                         
  10   2   0         18.68         15.44         1.07 o                         
  11   2   0         13.25         19.14         2.20 o                         
  12   2   0         57.43         48.88         2.35 o                         
  13   2   0          3.65          2.27         1.92 o                         
  14   2   0         42.82         57.12         2.81 o                         
  15   2   0         18.15         24.01         2.40 o                         
  16   2   0         14.87         13.05         3.18 o                         
  17   2   0          0.45          1.04         2.61 o                         
  18   2   0          0.50          1.94         2.96 o                         
   1   3   0         87.44        122.02         1.78 o                         
   2   3   0       3248.58       3201.23        23.94 o                         
   3   3   0        362.18        531.20         4.82 o                         
   4   3   0        244.61        157.05         3.40 o                         
   5   3   0        626.02        684.02         5.34 o                         
   6   3   0       1111.72       1371.78        10.04 o                         
   7   3   0        131.41        162.74         1.77 o                         
   8   3   0        237.34        223.04         3.22 o                         
   9   3   0          6.27          2.45         1.29 o                         
  10   3   0        383.57        375.33         5.76 o                         
  11   3   0         60.50         75.31         3.28 o                         
  12   3   0         48.89         39.42         3.50 o                         
  13   3   0          0.47         -0.78         2.07 o                         
  14   3   0         94.77         93.56         3.53 o                         
  15   3   0         23.75         22.62         2.68 o                         
  16   3   0         47.65         53.03         3.06 o                         
  17   3   0          0.11         -1.97         2.86 o                         
   0   4   0        656.04        450.97         5.06 o                         
   1   4   0        110.66        196.54         2.00 o                         
   2   4   0       1822.56       1781.93        13.02 o                         
   3   4   0       6202.54       6766.50        52.47 o                         
   4   4   0       3037.98       3296.87        26.92 o                         
   5   4   0        428.00        435.45         3.98 o                         
   6   4   0       1173.83       1038.59         8.77 o                         
   7   4   0        147.78        153.86         2.52 o                         
   8   4   0         85.40         89.89         1.97 o                         
   9   4   0        332.30        285.43         4.47 o                         
  10   4   0          9.55          8.73         3.14 o                         
  11   4   0        217.90        199.23         4.36 o                         
  12   4   0        214.11        208.11         4.38 o                         
  13   4   0         36.07         24.99         2.58 o                         
  14   4   0          0.15          2.23         2.67 o                         
  15   4   0         21.21         18.10         3.41 o                         
  16   4   0          7.19          0.53         3.61 o                         
  17   4   0          2.14          5.61         3.40 o                         
   1   5   0       2340.11       2440.59        17.81 o                         
   2   5   0       1024.81        961.91         7.29 o                         
   3   5   0          9.74         20.52         1.06 o                         
   4   5   0        439.84        411.11         4.10 o                         
   5   5   0       1588.19       1554.08        15.31 o                         
   6   5   0          2.20          4.63         1.46 o                         
   7   5   0        813.96        773.41         8.09 o                         
   8   5   0        145.58        151.53         2.34 o                         
   9   5   0        688.12        680.82         8.61 o                         
  10   5   0        168.11        169.02         4.42 o                         
  11   5   0        185.85        175.63         5.82 o                         
  12   5   0         54.86         49.68         3.14 o                         
  13   5   0         63.63         62.74         3.22 o                         
  14   5   0         24.78         20.21         4.15 o                         
  15   5   0          2.43          2.91         3.37 o                         
  16   5   0          1.01         -0.68         4.67 o                         
   0   6   0       1239.41       1230.99        14.19 o                         
   1   6   0        140.73        147.41         2.02 o                         
   2   6   0         85.64         67.39         1.76 o                         
   3   6   0       1716.10       1709.43        15.01 o                         
   4   6   0         10.12         15.50         1.53 o                         
   5   6   0        151.33        135.51         2.75 o                         
   6   6   0        150.04        151.33         2.91 o                         
   7   6   0          9.28          9.68         1.63 o                         
   8   6   0         28.96         23.69         1.71 o                         
   9   6   0         36.50         38.98         1.70 o                         
  10   6   0          4.22          2.65         1.87 o                         
  11   6   0          7.19          6.19         3.76 o                         
  12   6   0          2.97          6.99         3.12 o                         
  13   6   0         21.19         19.96         3.30 o                         
  14   6   0          3.08          3.36         3.28 o                         
  15   6   0          0.30         -0.14         3.73 o                         
   1   7   0        506.18        493.45         5.09 o                         
   2   7   0         79.29         76.35         2.24 o                         
   3   7   0         27.82         28.73         2.52 o                         
   4   7   0        277.23        271.49         5.24 o                         
   5   7   0        177.13        185.70         3.47 o                         
   6   7   0        211.46        214.14         3.73 o                         
   7   7   0          3.33          2.78         1.77 o                         
   8   7   0         50.41         62.59         3.35 o                         
   9   7   0          1.03         -0.01         1.91 o                         
  10   7   0          5.69          7.47         2.92 o                         
  11   7   0         14.14         14.15         1.96 o                         
  12   7   0         27.94         19.98         3.76 o                         
  13   7   0          3.11          0.43         3.50 o                         
  14   7   0         20.23         26.64         3.99 o                         
   0   8   0         28.49         37.80         3.66 o                         
   1   8   0          6.52         11.58         2.32 o                         
   2   8   0          0.78         -2.23         2.23 o                         
   3   8   0        235.24        256.69         4.47 o                         
   4   8   0         53.14         51.22         3.06 o                         
   5   8   0         54.18         53.76         2.48 o                         
   6   8   0          0.31         -2.08         2.11 o                         
   7   8   0        119.08        116.79         3.68 o                         
   8   8   0         22.44         25.30         2.47 o                         
   9   8   0         30.35         28.89         2.42 o                         
  10   8   0         12.06         11.07         1.93 o                         
  11   8   0         52.41         62.94         3.47 o                         
  12   8   0         14.48         15.44         4.15 o                         
  13   8   0         27.77         28.55         4.30 o                         
   1   9   0         96.20        109.10         6.34 o                         
   2   9   0         28.06         23.56         3.50 o                         
   3   9   0          1.85          0.35         3.34 o                         
   4   9   0         10.86          5.10         2.93 o                         
   5   9   0          5.47          5.66         2.71 o                         
   6   9   0         15.29         18.36         2.82 o                         
   7   9   0        133.29        139.30         5.03 o                         
   8   9   0         28.26         26.06         2.85 o                         
   9   9   0          1.12         -2.52         2.52 o                         
  10   9   0          5.09          2.02         2.49 o                         
  11   9   0          9.89          7.44         3.24 o                         
   0  10   0         47.49         34.99         6.43 o                         
   1  10   0         13.16          1.55         4.77 o                         
   2  10   0         22.23         27.42         4.28 o                         
   3  10   0          1.54          9.11         3.93 o                         
   4  10   0          0.27          0.40         3.87 o                         
   5  10   0         25.98         31.37         4.19 o                         
   6  10   0          8.04          8.61         3.95 o                         
   7  10   0         12.01         12.40         3.46 o                         
   8  10   0          2.58          3.03         3.40 o                         
   9  10   0         15.26         12.03         4.03 o                         
   1  11   0          1.73          5.76         5.75 o                         
   2  11   0          0.51          0.53         5.67 o                         
   3  11   0          0.08         -0.75         4.50 o                         
   4  11   0          0.41         -4.59         4.59 o                         
   5  11   0         11.56          7.98         5.20 o                         
   6  11   0          0.06         -2.34         5.46 o                         
 -17   0   1          2.24          5.15         4.12 o                         
 -15   0   1        220.32        257.42         7.33 o                         
 -13   0   1         43.34         40.09         3.54 o                         
 -11   0   1          4.21          1.12         1.47 o                         
  -9   0   1       2750.74       2719.51        27.91 o                         
  -7   0   1       2278.50       1990.45        20.46 o                         
  -5   0   1         42.76         33.29         2.58 o                         
  -3   0   1      16173.12      15161.12       135.25 o                         
  -1   0   1       7662.72       7232.63       143.82 o                         
   1   0   1       3043.29       3235.46        38.69 o                         
   3   0   1      10806.26      10485.76       162.51 o                         
   5   0   1       1426.35       1146.01        18.23 o                         
   7   0   1       2224.75       2714.38        42.62 o                         
   9   0   1         36.35         64.59         2.74 o                         
  11   0   1       1800.14       1850.85        23.12 o                         
  13   0   1        514.44        498.48        10.34 o                         
  15   0   1         14.48         18.58         2.52 o                         
  17   0   1         10.72         11.33         3.09 o                         
 -18   1   1          7.90          7.88         5.43 o                         
 -17   1   1         12.08         11.18         2.62 o                         
 -16   1   1          2.42         -0.60         2.34 o                         
 -15   1   1          0.94          3.12         2.16 o                         
 -14   1   1        280.10        286.41         4.87 o                         
 -13   1   1         12.78         18.09         1.83 o                         
 -12   1   1        119.69        121.72         3.04 o                         
 -11   1   1        281.18        259.42         3.52 o                         
 -10   1   1        145.15        146.53         2.27 o                         
  -9   1   1        110.41         92.43         1.47 o                         
  -8   1   1        457.20        467.19         4.19 o                         
  -7   1   1       2033.16       2134.53        17.49 o                         
  -6   1   1        401.16        516.53         4.47 o                         
  -5   1   1       8096.99       7983.19        64.45 o                         
  -4   1   1        482.96        460.78         3.42 o                         
  -3   1   1       4969.66       5284.79        40.80 o                         
  -2   1   1      11482.53      11878.20       106.09 o                         
  -1   1   1       7422.97       8414.58        81.01 o                         
   0   1   1       4002.07       4243.44        37.82 o                         
   1   1   1        483.28        485.82         5.89 o                         
   2   1   1      13464.80      14685.92       108.97 o                         
   3   1   1       8687.90       8996.04        69.57 o                         
   4   1   1       1439.11       1388.14        11.36 o                         
   5   1   1       1302.30       1202.39        10.42 o                         
   6   1   1         63.54         51.71         0.99 o                         
   7   1   1       2537.74       2319.13        19.95 o                         
   8   1   1        176.94        214.85         2.75 o                         
   9   1   1        124.93        136.63         1.88 o                         
  10   1   1         17.42         10.08         0.99 o                         
  11   1   1         45.43         66.71         1.61 o                         
  12   1   1          5.87          8.12         0.88 o                         
  13   1   1        248.95        247.71         3.78 o                         
  14   1   1          9.36          7.27         1.92 o                         
  15   1   1         15.18         21.60         3.29 o                         
  16   1   1          0.35         -1.72         2.51 o                         
  17   1   1          0.05         -0.34         4.12 o                         
  18   1   1         16.04         13.39         4.12 o                         
 -18   2   1          0.42         -1.07         3.16 o                         
 -17   2   1          9.01          4.16         2.80 o                         
 -16   2   1          3.15          4.50         3.41 o                         
 -15   2   1          7.74          6.09         2.35 o                         
 -14   2   1         25.10         22.19         2.23 o                         
 -13   2   1          1.99          2.11         2.17 o                         
 -12   2   1          2.49          3.65         1.59 o                         
 -11   2   1         67.53         68.62         2.31 o                         
 -10   2   1         84.04         86.59         2.20 o                         
  -9   2   1       1347.81       1443.17        12.66 o                         
  -8   2   1       1477.84       1573.67        13.07 o                         
  -7   2   1         55.71         25.26         0.88 o                         
  -6   2   1       1796.02       1947.35        15.21 o                         
  -5   2   1         81.26         70.37         1.30 o                         
  -4   2   1        541.94        537.39         4.56 o                         
  -3   2   1       4398.04       4843.21        43.30 o                         
  -2   2   1        274.18        279.77         2.61 o                         
  -1   2   1       9175.88       9200.99        68.37 o                         
   0   2   1       2486.44       3243.85        23.26 o                         
   1   2   1         76.88        103.71         1.08 o                         
   2   2   1        310.88        456.84         4.53 o                         
   3   2   1       2107.08       2019.21        15.70 o                         
   4   2   1        120.35         98.69         0.99 o                         
   5   2   1       8542.01       9614.64        77.63 o                         
   6   2   1        621.56        610.28         5.04 o                         
   7   2   1        876.25       1070.69         9.93 o                         
   8   2   1        251.20        198.80         2.59 o                         
   9   2   1        425.26        409.61         3.69 o                         
  10   2   1         74.83         91.18         1.77 o                         
  11   2   1        238.68        233.86         4.06 o                         
  12   2   1        122.73         99.65         2.74 o                         
  13   2   1        152.32        167.64         4.18 o                         
  14   2   1          1.99          1.79         1.94 o                         
  15   2   1         24.70         20.06         2.83 o                         
  16   2   1         87.34        100.10         3.55 o                         
  17   2   1          4.78          9.60         2.61 o                         
 -17   3   1          5.02          2.49         4.54 o                         
 -16   3   1          4.89          1.39         2.75 o                         
 -15   3   1         22.47         17.39         2.64 o                         
 -14   3   1          1.46          2.99         2.64 o                         
 -13   3   1         70.63         65.92         3.06 o                         
 -12   3   1         35.77         35.61         2.21 o                         
 -11   3   1        455.15        465.09         6.93 o                         
 -10   3   1         11.56         13.96         1.64 o                         
  -9   3   1          3.68          6.82         1.87 o                         
  -8   3   1         48.72         43.90         1.63 o                         
  -7   3   1         53.44         41.88         1.13 o                         
  -6   3   1        231.42        210.36         2.07 o                         
  -5   3   1       1643.61       1645.24        13.55 o                         
  -4   3   1        885.88       1034.39         9.04 o                         
  -3   3   1         19.19          6.91         0.98 o                         
  -2   3   1        575.79        594.36         4.48 o                         
  -1   3   1       4008.01       4036.22        28.99 o                         
   0   3   1       4797.83       5621.51        40.32 o                         
   1   3   1      25401.55      25177.44       196.66 o                         
   2   3   1        213.26        254.67         2.61 o                         
   3   3   1         43.49         35.57         2.27 o                         
   4   3   1       5394.72       6122.61        54.59 o                         
   5   3   1        914.42        957.31         7.34 o                         
   6   3   1        583.18        673.90         5.54 o                         
   7   3   1       1938.11       1950.34        17.83 o                         
   8   3   1        154.27        135.02         3.24 o                         
   9   3   1        588.08        620.25         7.68 o                         
  10   3   1         18.51         14.14         1.69 o                         
  11   3   1        304.31        289.93         5.01 o                         
  12   3   1         30.02         24.11         2.16 o                         
  13   3   1         41.51         41.46         2.96 o                         
  14   3   1         13.03         20.65         2.59 o                         
  15   3   1          2.70          0.59         2.58 o                         
  16   3   1          8.04          5.55         2.72 o                         
  17   3   1          1.10          2.36         2.91 o                         
 -17   4   1          3.98         -3.65         3.65 o                         
 -16   4   1          0.01          3.59         3.76 o                         
 -15   4   1         40.71         50.79         4.15 o                         
 -14   4   1         68.24         73.12         5.05 o                         
 -13   4   1         32.19         38.97         3.03 o                         
 -12   4   1        169.45        147.54         3.94 o                         
 -11   4   1        484.85        486.97         6.88 o                         
 -10   4   1         20.61         15.32         2.15 o                         
  -9   4   1         62.65         70.60         1.53 o                         
  -8   4   1          5.97          6.84         1.05 o                         
  -7   4   1        605.91        616.49         5.73 o                         
  -6   4   1         21.59         30.47         1.12 o                         
  -5   4   1        116.76         88.10         1.78 o                         
  -4   4   1        763.14        800.23         6.87 o                         
  -3   4   1       5106.39       4974.67        37.11 o                         
  -2   4   1        278.56        305.24         2.67 o                         
  -1   4   1       2016.56       1897.80        13.83 o                         
   0   4   1       2993.54       3056.44        22.09 o                         
   1   4   1         44.27         40.69         0.97 o                         
   2   4   1       2778.00       3037.98        21.97 o                         
   3   4   1       3456.58       3354.14        26.25 o                         
   4   4   1        770.27        770.40         6.31 o                         
   5   4   1       1445.35       1256.84        10.66 o                         
   6   4   1        531.89        507.57         5.17 o                         
   7   4   1         49.03         37.68         1.36 o                         
   8   4   1        347.03        346.48         4.98 o                         
   9   4   1       1636.19       1570.56        18.04 o                         
  10   4   1         10.58          5.90         1.89 o                         
  11   4   1          2.96          4.64         2.23 o                         
  12   4   1          4.54          4.80         2.29 o                         
  13   4   1         10.98          9.73         5.09 o                         
  14   4   1          6.84          1.55         2.59 o                         
  15   4   1         24.68         20.09         4.07 o                         
  16   4   1         27.45         25.32         3.24 o                         
  17   4   1          5.37          6.05         3.44 o                         
 -16   5   1          0.42          1.49         3.63 o                         
 -15   5   1          7.89          3.70         3.37 o                         
 -14   5   1          3.44         -0.08         4.80 o                         
 -13   5   1          0.09         -0.73         2.74 o                         
 -12   5   1          9.79          9.45         2.69 o                         
 -11   5   1          6.20         11.98         2.57 o                         
 -10   5   1        320.74        323.80         5.30 o                         
  -9   5   1        176.03        168.25         3.88 o                         
  -8   5   1        215.06        206.59         3.14 o                         
  -7   5   1        514.20        507.61         5.68 o                         
  -6   5   1        300.98        318.78         4.37 o                         
  -5   5   1        100.84         84.80         3.04 o                         
  -4   5   1       1161.94       1111.30         9.96 o                         
  -3   5   1        308.05        296.36         2.78 o                         
  -2   5   1       3088.91       3229.94        23.42 o                         
  -1   5   1         30.49         65.30         1.28 o                         
   0   5   1        864.87        872.20         6.93 o                         
   1   5   1       1030.55       1057.59         7.95 o                         
   2   5   1        776.65        876.40         6.68 o                         
   3   5   1        327.45        271.68         2.85 o                         
   4   5   1         78.86         83.78         1.99 o                         
   5   5   1        314.31        277.33         3.56 o                         
   6   5   1        474.58        441.82         5.00 o                         
   7   5   1        258.94        251.45         3.91 o                         
   8   5   1          1.94         -0.19         1.50 o                         
   9   5   1         51.26         42.71         2.29 o                         
  10   5   1        306.85        280.41         5.40 o                         
  11   5   1         20.92         18.57         2.64 o                         
  12   5   1         21.05         25.00         2.88 o                         
  13   5   1          2.16          9.42         2.99 o                         
  14   5   1          3.05          6.45         3.03 o                         
  15   5   1          3.94          7.80         3.25 o                         
  16   5   1          0.14          4.71         3.67 o                         
 -15   6   1          2.03          2.71         3.85 o                         
 -14   6   1          2.05          3.90         3.35 o                         
 -13   6   1         44.75         52.63         3.44 o                         
 -12   6   1         28.19         30.00         4.18 o                         
 -11   6   1         33.07         31.36         3.66 o                         
 -10   6   1          2.00          4.31         2.10 o                         
  -9   6   1          9.92         10.42         1.68 o                         
  -8   6   1        417.40        428.86         5.64 o                         
  -7   6   1        781.37        794.13         8.49 o                         
  -6   6   1       2668.99       2589.95        25.21 o                         
  -5   6   1         13.30         14.33         1.60 o                         
  -4   6   1         58.91         53.98         1.75 o                         
  -3   6   1          9.70         11.51         1.24 o                         
  -2   6   1        256.32        254.56         2.94 o                         
  -1   6   1         21.80         16.12         1.08 o                         
   0   6   1        176.39        184.65         2.16 o                         
   1   6   1         20.30         16.76         1.17 o                         
   2   6   1       1307.51       1328.49        10.81 o                         
   3   6   1        158.70        136.55         2.67 o                         
   4   6   1        215.58        224.66         3.36 o                         
   5   6   1         18.72         11.98         1.76 o                         
   6   6   1        195.35        187.29         3.18 o                         
   7   6   1        198.55        182.81         3.60 o                         
   8   6   1        895.58        892.72         9.41 o                         
   9   6   1         61.32         50.72         3.76 o                         
  10   6   1         53.56         57.47         3.19 o                         
  11   6   1         11.85         10.97         4.62 o                         
  12   6   1          2.93          5.10         3.02 o                         
  13   6   1          1.11         -0.94         3.22 o                         
  14   6   1         48.26         56.04         3.70 o                         
  15   6   1          2.09          1.12         3.54 o                         
 -14   7   1          7.68          6.59         3.77 o                         
 -13   7   1          2.15          3.74         4.07 o                         
 -12   7   1          0.16          4.11         3.38 o                         
 -11   7   1          4.66         11.29         2.30 o                         
 -10   7   1          7.75          6.08         2.06 o                         
  -9   7   1         12.22         11.98         1.99 o                         
  -8   7   1        254.75        237.38         5.16 o                         
  -7   7   1          0.57          0.73         2.02 o                         
  -6   7   1         25.89         23.65         1.94 o                         
  -5   7   1        344.70        347.27         4.70 o                         
  -4   7   1         28.53         30.70         1.98 o                         
  -3   7   1         44.44         49.88         2.11 o                         
  -2   7   1        369.76        374.99         4.21 o                         
  -1   7   1        122.98        111.39         2.50 o                         
   0   7   1        139.02        121.59         2.43 o                         
   1   7   1         22.60         18.90         1.57 o                         
   2   7   1        277.86        251.58         3.76 o                         
   3   7   1         55.29         45.61         2.02 o                         
   4   7   1        648.32        623.09         7.03 o                         
   5   7   1          2.61          5.93         1.80 o                         
   6   7   1        167.91        166.32         3.44 o                         
   7   7   1          0.41          2.32         1.79 o                         
   8   7   1          0.38         -1.79         1.79 o                         
   9   7   1         13.73          9.22         2.24 o                         
  10   7   1         31.11         31.29         3.57 o                         
  11   7   1          5.06          1.91         3.31 o                         
  12   7   1         16.42         16.12         3.63 o                         
  13   7   1          0.48          2.96         5.88 o                         
  14   7   1          3.45          9.03         4.02 o                         
 -13   8   1          2.00          4.94         4.13 o                         
 -12   8   1         41.77         54.06         4.24 o                         
 -11   8   1          7.12          4.55         3.26 o                         
 -10   8   1         13.58          8.58         2.11 o                         
  -9   8   1         32.37         36.78         4.21 o                         
  -8   8   1         97.71         96.75         3.32 o                         
  -7   8   1         59.71         43.84         2.95 o                         
  -6   8   1        151.29        170.06         4.00 o                         
  -5   8   1         26.22         26.09         2.34 o                         
  -4   8   1        118.54        126.83         3.53 o                         
  -3   8   1          5.38          7.51         2.45 o                         
  -2   8   1          3.84          6.57         2.37 o                         
  -1   8   1         74.82         77.94         3.34 o                         
   0   8   1        434.66        440.61         6.12 o                         
   1   8   1         30.14         28.16         2.54 o                         
   2   8   1        140.90        144.59         3.80 o                         
   3   8   1          4.70          5.87         2.25 o                         
   4   8   1          4.10          3.50         2.12 o                         
   5   8   1         45.74         53.45         2.46 o                         
   6   8   1        520.25        532.11         8.05 o                         
   7   8   1         74.71         66.25         2.72 o                         
   8   8   1         30.50         29.17         2.92 o                         
   9   8   1         46.11         45.17         2.49 o                         
  10   8   1         20.21         18.32         2.80 o                         
  11   8   1          0.58          2.33         3.57 o                         
  12   8   1          8.27          5.23         4.34 o                         
  13   8   1         22.62         28.62         4.56 o                         
 -11   9   1          1.06          1.65         3.37 o                         
 -10   9   1          3.39          2.98         2.64 o                         
  -9   9   1          0.21         -2.52         2.76 o                         
  -8   9   1          8.27          8.39         2.80 o                         
  -7   9   1         98.39         85.37         3.53 o                         
  -6   9   1         16.79         18.28         3.12 o                         
  -5   9   1          0.27          0.92         2.77 o                         
  -4   9   1        118.12        122.03         4.77 o                         
  -3   9   1         18.09         17.29         3.56 o                         
  -2   9   1        102.99        121.86         5.43 o                         
  -1   9   1         39.99         39.52         3.38 o                         
   0   9   1         17.08         15.46         3.62 o                         
   1   9   1         76.81         70.79         8.55 o                         
   2   9   1         89.62        101.80         5.03 o                         
   3   9   1          0.73          4.49         3.02 o                         
   4   9   1        168.66        202.88         5.03 o                         
   5   9   1          2.60          0.37         2.71 o                         
   6   9   1         10.45         11.65         2.64 o                         
   7   9   1         31.36         32.86         2.86 o                         
   8   9   1          5.96         14.05         2.64 o                         
   9   9   1          1.21          4.69         2.61 o                         
  10   9   1         43.77         42.21         3.59 o                         
  11   9   1          5.09          6.97         3.04 o                         
  -9  10   1          2.71         -1.55         3.46 o                         
  -8  10   1         20.60         28.41         3.65 o                         
  -7  10   1         14.33          7.32         3.67 o                         
  -6  10   1         48.74         47.42         4.85 o                         
  -5  10   1          8.90         10.41         4.59 o                         
  -4  10   1         81.37         99.51         5.28 o                         
  -3  10   1          1.65         -0.49         4.11 o                         
  -2  10   1          2.18          3.11         4.08 o                         
  -1  10   1         13.84          6.89         4.74 o                         
   0  10   1         41.15         50.66         5.35 o                         
   1  10   1         16.09         14.60         5.54 o                         
   2  10   1         28.71         36.03         5.80 o                         
   3  10   1         11.88         12.97         4.19 o                         
   4  10   1         27.55         32.63         4.83 o                         
   5  10   1         67.61         64.57         4.91 o                         
   6  10   1         25.24         33.03         4.22 o                         
   7  10   1          0.18         -0.55         3.24 o                         
   8  10   1          0.29         -3.26         3.26 o                         
   9  10   1          3.59          4.26         3.29 o                         
  -6  11   1          1.53          3.32         5.29 o                         
  -5  11   1          0.69          8.76         5.35 o                         
  -4  11   1          0.14         -0.17         5.74 o                         
  -3  11   1          9.69         16.68         4.80 o                         
  -2  11   1          2.59          2.87         5.37 o                         
  -1  11   1          0.30         -2.47         5.67 o                         
   0  11   1         21.82         39.72         8.50 o                         
   1  11   1          0.69          1.78         5.29 o                         
   2  11   1         12.73          5.00         4.71 o                         
   3  11   1         31.72         28.95         4.91 o                         
   4  11   1         10.77         16.24         4.78 o                         
   5  11   1          2.49          7.46         5.09 o                         
 -18   0   2          2.32          3.60         5.15 o                         
 -16   0   2          5.67          4.79         3.76 o                         
 -14   0   2          5.80          2.18         2.67 o                         
 -12   0   2       1368.72       1448.43        23.57 o                         
 -10   0   2        557.44        565.07         7.53 o                         
  -8   0   2        425.58        606.40         7.86 o                         
  -6   0   2        546.26        392.38         5.20 o                         
  -4   0   2       9010.16       8876.02        89.81 o                         
  -2   0   2      14427.67      15532.83       208.22 o                         
   0   0   2       1079.26       1065.86        12.90 o                         
   2   0   2      10288.82      10041.39       120.38 o                         
   4   0   2       2234.90       2105.78        33.00 o                         
   6   0   2        326.30        222.74         4.55 o                         
   8   0   2       4598.31       4511.69        70.47 o                         
  10   0   2       2445.51       2605.54        35.79 o                         
  12   0   2       1166.81       1074.07        15.83 o                         
  14   0   2         16.18         19.15         3.91 o                         
 -18   1   2          0.62          0.64         3.12 o                         
 -17   1   2          0.34         -1.64         2.78 o                         
 -16   1   2          1.08         -2.67         2.67 o                         
 -15   1   2          0.04         -2.05         2.33 o                         
 -14   1   2         74.09         82.17         3.11 o                         
 -13   1   2        676.74        714.21        10.86 o                         
 -12   1   2        142.04        135.97         3.01 o                         
 -11   1   2         13.79         10.31         1.63 o                         
 -10   1   2        228.78        239.54         3.25 o                         
  -9   1   2         25.95         48.56         1.31 o                         
  -8   1   2        830.00        747.94         6.15 o                         
  -7   1   2       1682.59       1911.46        15.67 o                         
  -6   1   2       1106.42       1036.38         7.92 o                         
  -5   1   2       1780.76       1711.26        12.39 o                         
  -4   1   2       2117.00       2570.00        19.97 o                         
  -3   1   2       2399.68       2728.62        23.19 o                         
  -2   1   2      10419.49      10263.64        91.53 o                         
  -1   1   2        475.09        500.66         3.59 o                         
   0   1   2       5865.14       6278.94        48.50 o                         
   1   1   2          7.73         22.61         1.29 o                         
   2   1   2        655.10        818.98         6.18 o                         
   3   1   2       1718.37       1793.82        15.31 o                         
   4   1   2       6569.42       6394.69        51.64 o                         
   5   1   2        139.07        142.02         1.75 o                         
   6   1   2       3197.96       3152.57        28.38 o                         
   7   1   2         48.05         21.24         0.78 o                         
   8   1   2          0.42          7.86         1.06 o                         
   9   1   2        114.97        139.28         2.58 o                         
  10   1   2       1208.69       1117.78         9.59 o                         
  11   1   2        156.29        169.36         2.34 o                         
  12   1   2         43.08         48.73         2.19 o                         
  13   1   2        147.04        144.98         3.52 o                         
  14   1   2         32.74         46.45         2.83 o                         
  15   1   2          5.76          5.58         2.26 o                         
  16   1   2         56.89         56.59         6.54 o                         
  17   1   2          0.29         -2.57         3.09 o                         
 -18   2   2         14.42         11.76         3.45 o                         
 -17   2   2         19.46         25.06         3.25 o                         
 -16   2   2         13.41         14.67         2.80 o                         
 -15   2   2          8.58          9.83         2.53 o                         
 -14   2   2         28.45         34.47         3.55 o                         
 -13   2   2          0.27          0.21         1.96 o                         
 -12   2   2         24.44         15.14         1.88 o                         
 -11   2   2        154.84        160.19         3.12 o                         
 -10   2   2        559.68        567.41         6.68 o                         
  -9   2   2        388.36        385.51         4.49 o                         
  -8   2   2        777.51        879.23         7.54 o                         
  -7   2   2          2.47         14.35         1.08 o                         
  -6   2   2       1974.45       2255.58        15.77 o                         
  -5   2   2         18.14         24.89         0.67 o                         
  -4   2   2       6217.56       6234.41        48.23 o                         
  -3   2   2        527.16        570.73         5.10 o                         
  -2   2   2       6021.08       6193.95        44.32 o                         
  -1   2   2       2000.70       2597.24        18.06 o                         
   0   2   2       2955.10       2877.44        20.65 o                         
   1   2   2      13456.51      14566.59       123.38 o                         
   2   2   2      25009.61      24972.73       211.76 o                         
   3   2   2          3.58          7.24         0.79 o                         
   4   2   2        109.71        137.60         1.35 o                         
   5   2   2         43.73         23.02         0.84 o                         
   6   2   2        684.62        609.98         5.05 o                         
   7   2   2        277.16        310.33         2.76 o                         
   8   2   2        545.36        557.73         4.77 o                         
   9   2   2         76.61         97.57         1.48 o                         
  10   2   2         10.77         15.57         1.69 o                         
  11   2   2        226.98        196.33         3.22 o                         
  12   2   2         19.91         27.72         1.88 o                         
  13   2   2          0.56          4.87         2.57 o                         
  14   2   2         49.50         43.68         2.38 o                         
  15   2   2         37.07         36.89         2.37 o                         
  16   2   2         41.47         44.18         3.51 o                         
  17   2   2          7.42          9.12         2.28 o                         
 -17   3   2          5.18          3.94         3.41 o                         
 -16   3   2         13.30         13.24         3.00 o                         
 -15   3   2         17.38         12.28         2.74 o                         
 -14   3   2          1.05         -0.64         2.47 o                         
 -13   3   2          1.33          3.11         2.29 o                         
 -12   3   2         41.57         48.82         2.54 o                         
 -11   3   2        197.61        178.38         3.65 o                         
 -10   3   2         62.92         68.40         2.31 o                         
  -9   3   2        133.78        138.36         3.58 o                         
  -8   3   2        749.33        697.44         6.40 o                         
  -7   3   2        140.44        159.07         1.91 o                         
  -6   3   2       4237.74       4749.54        38.53 o                         
  -5   3   2        249.07        259.62         3.08 o                         
  -4   3   2        266.78        336.02         3.27 o                         
  -3   3   2       2020.47       2155.63        16.86 o                         
  -2   3   2       4025.69       3815.68        28.47 o                         
  -1   3   2        120.50        179.69         1.60 o                         
   0   3   2       4866.25       4517.56        32.46 o                         
   1   3   2        250.73        297.78         2.87 o                         
   2   3   2       1011.73       1159.17        10.08 o                         
   3   3   2       1931.41       2228.05        19.12 o                         
   4   3   2       3867.56       3989.14        32.38 o                         
   5   3   2         26.05         31.81         0.71 o                         
   6   3   2        993.25        894.52         7.23 o                         
   7   3   2        330.62        378.39         4.01 o                         
   8   3   2        232.87        241.84         3.40 o                         
   9   3   2        202.20        194.91         3.38 o                         
  10   3   2          5.46          7.47         1.64 o                         
  11   3   2        149.95        144.12         3.52 o                         
  12   3   2        198.49        200.01         6.35 o                         
  13   3   2         51.94         35.61         3.10 o                         
  14   3   2          6.10          2.59         2.13 o                         
  15   3   2         21.83         17.96         4.47 o                         
  16   3   2         40.63         44.28         2.97 o                         
  17   3   2          8.32         12.11         3.17 o                         
 -17   4   2          0.88          2.97         3.45 o                         
 -16   4   2         52.68         52.30         3.58 o                         
 -15   4   2          4.56          6.71         2.97 o                         
 -14   4   2          6.30          4.36         2.80 o                         
 -13   4   2          1.16          0.11         2.54 o                         
 -12   4   2        101.76        114.18         3.65 o                         
 -11   4   2         18.65         22.78         2.26 o                         
 -10   4   2          3.08          1.27         1.96 o                         
  -9   4   2         85.96         63.76         3.12 o                         
  -8   4   2         19.71         19.85         1.02 o                         
  -7   4   2        962.84       1021.70         9.11 o                         
  -6   4   2        541.53        508.04         4.84 o                         
  -5   4   2         58.23         47.97         1.19 o                         
  -4   4   2       2802.20       2654.75        21.74 o                         
  -3   4   2         78.58         69.97         1.12 o                         
  -2   4   2        693.13        763.46         5.81 o                         
  -1   4   2       5006.30       5501.64        39.52 o                         
   0   4   2       3598.06       3928.76        28.31 o                         
   1   4   2       1105.42       1324.27         9.76 o                         
   2   4   2        121.69         73.58         1.46 o                         
   3   4   2       1754.71       1910.48        15.05 o                         
   4   4   2       3235.77       3233.06        26.40 o                         
   5   4   2        349.79        389.90         3.63 o                         
   6   4   2         58.98         51.38         1.16 o                         
   7   4   2        689.91        692.31         7.17 o                         
   8   4   2        602.35        565.07         7.27 o                         
   9   4   2         64.54         57.11         3.25 o                         
  10   4   2          0.62          2.66         2.26 o                         
  11   4   2          1.25         -0.92         2.24 o                         
  12   4   2         10.16          4.80         2.30 o                         
  13   4   2         59.47         61.84         3.36 o                         
  14   4   2         56.81         61.79         3.38 o                         
  15   4   2          2.50         -1.30         3.41 o                         
  16   4   2          5.21         11.36         3.35 o                         
 -16   5   2          0.07         -3.29         3.62 o                         
 -15   5   2          6.70          7.51         3.33 o                         
 -14   5   2         39.85         39.95         3.46 o                         
 -13   5   2          2.41          0.34         2.72 o                         
 -12   5   2          5.86         12.80         3.07 o                         
 -11   5   2          1.25          4.82         2.38 o                         
 -10   5   2         27.20         21.98         1.95 o                         
  -9   5   2         82.46         72.36         2.78 o                         
  -8   5   2        277.89        282.68         4.11 o                         
  -7   5   2        488.26        478.38         5.12 o                         
  -6   5   2         28.01         19.08         1.23 o                         
  -5   5   2       1088.55       1039.78         9.86 o                         
  -4   5   2        127.45        103.39         1.78 o                         
  -3   5   2        326.26        302.34         2.83 o                         
  -2   5   2        260.63        238.01         2.63 o                         
  -1   5   2        128.40        121.18         1.59 o                         
   0   5   2       1632.55       1598.89        11.81 o                         
   1   5   2       2790.57       3044.04        22.08 o                         
   2   5   2         22.26         34.73         1.19 o                         
   3   5   2        303.51        269.48         3.03 o                         
   4   5   2        550.56        483.97         5.03 o                         
   5   5   2        266.84        284.27         4.07 o                         
   6   5   2        203.59        196.23         2.93 o                         
   7   5   2        880.48        846.51         8.23 o                         
   8   5   2         32.66         26.20         1.64 o                         
   9   5   2          5.03          4.59         2.12 o                         
  10   5   2        208.72        215.88         4.47 o                         
  11   5   2          2.94         -1.10         2.40 o                         
  12   5   2         74.05         83.35         3.85 o                         
  13   5   2         15.50         10.68         2.94 o                         
  14   5   2          1.14         -1.87         2.91 o                         
  15   5   2          0.20         -1.85         3.13 o                         
  16   5   2         17.06         25.85         3.72 o                         
 -15   6   2         11.29         19.43         5.68 o                         
 -14   6   2          0.68          2.91         3.58 o                         
 -13   6   2         48.65         41.94         4.11 o                         
 -12   6   2          0.73         -2.71         2.91 o                         
 -11   6   2          2.30          5.85         1.89 o                         
 -10   6   2        180.75        196.23         3.48 o                         
  -9   6   2         78.54         75.08         2.59 o                         
  -8   6   2          0.33          0.29         2.15 o                         
  -7   6   2        399.81        382.48         5.18 o                         
  -6   6   2         10.79         11.99         1.68 o                         
  -5   6   2          3.27          2.13         1.40 o                         
  -4   6   2         33.81         36.88         1.54 o                         
  -3   6   2        453.18        416.08         4.18 o                         
  -2   6   2         20.39         16.05         1.82 o                         
  -1   6   2        331.95        354.92         3.34 o                         
   0   6   2         72.79         54.16         1.90 o                         
   1   6   2        211.15        194.32         3.08 o                         
   2   6   2        311.24        303.03         3.49 o                         
   3   6   2        100.03         78.17         2.22 o                         
   4   6   2          1.62          5.45         1.83 o                         
   5   6   2       3292.86       3295.08        31.86 o                         
   6   6   2        751.54        734.21         7.90 o                         
   7   6   2          3.68          5.05         1.57 o                         
   8   6   2         66.33         78.19         2.23 o                         
   9   6   2         11.02          8.91         1.88 o                         
  10   6   2         21.03         22.41         2.87 o                         
  11   6   2         86.36         77.05         4.08 o                         
  12   6   2         59.55         58.42         4.92 o                         
  13   6   2         36.48         44.88         3.59 o                         
  14   6   2         11.04         15.07         3.90 o                         
  15   6   2         32.60         31.25         4.24 o                         
 -14   7   2          0.20          2.65         3.84 o                         
 -13   7   2         28.26         32.12         3.74 o                         
 -12   7   2          0.28          0.49         3.46 o                         
 -11   7   2         38.60         34.73         3.05 o                         
 -10   7   2         17.11         15.74         1.98 o                         
  -9   7   2        137.11        136.03         3.53 o                         
  -8   7   2         32.06         47.43         2.35 o                         
  -7   7   2        170.09        155.13         3.78 o                         
  -6   7   2         84.56         70.62         3.04 o                         
  -5   7   2         11.27         11.09         1.86 o                         
  -4   7   2          6.50          1.73         1.79 o                         
  -3   7   2        420.61        416.52         4.85 o                         
  -2   7   2        289.74        304.47         3.81 o                         
  -1   7   2        101.90         91.20         2.30 o                         
   0   7   2         31.43         41.99         3.03 o                         
   1   7   2        708.30        728.99         7.41 o                         
   2   7   2          0.47          0.51         1.67 o                         
   3   7   2        302.55        295.09         4.20 o                         
   4   7   2          4.23          3.92         1.88 o                         
   5   7   2         52.47         43.05         2.08 o                         
   6   7   2          7.02          8.60         1.86 o                         
   7   7   2         21.77         22.89         1.91 o                         
   8   7   2         83.95         76.21         3.63 o                         
   9   7   2        371.07        350.51         6.76 o                         
  10   7   2         46.06         53.38         4.23 o                         
  11   7   2         22.29         21.74         3.51 o                         
  12   7   2         16.75          9.73         3.77 o                         
  13   7   2         22.96         20.49         3.86 o                         
  14   7   2          0.09         -1.68         4.04 o                         
 -13   8   2          5.17          5.04         4.06 o                         
 -12   8   2          1.54          1.82         2.65 o                         
 -11   8   2         11.72          5.09         2.85 o                         
 -10   8   2          0.04          1.48         2.24 o                         
  -9   8   2         55.71         54.67         2.83 o                         
  -8   8   2         32.91         36.97         2.61 o                         
  -7   8   2         10.35         14.10         2.53 o                         
  -6   8   2         27.01         35.46         2.60 o                         
  -5   8   2          0.21         -0.82         2.14 o                         
  -4   8   2          0.13          4.51         2.34 o                         
  -3   8   2         36.20         45.78         2.72 o                         
  -2   8   2          4.57          5.11         2.42 o                         
  -1   8   2        749.99        710.49         8.60 o                         
   0   8   2          2.20          8.14         2.33 o                         
   1   8   2         52.92         60.87         3.75 o                         
   2   8   2          3.12          0.60         2.37 o                         
   3   8   2          1.98          0.07         2.12 o                         
   4   8   2         77.31         83.80         2.99 o                         
   5   8   2         23.68         28.93         2.31 o                         
   6   8   2          9.65          8.23         2.18 o                         
   7   8   2        109.88        122.70         3.52 o                         
   8   8   2         17.31         15.03         2.17 o                         
   9   8   2          2.02          5.13         2.64 o                         
  10   8   2         17.28         14.75         2.80 o                         
  11   8   2          1.42          6.40         3.88 o                         
  12   8   2          0.15         -2.36         4.06 o                         
 -11   9   2          1.44          4.45         2.42 o                         
 -10   9   2          0.74          5.53         2.70 o                         
  -9   9   2          2.72          3.47         2.76 o                         
  -8   9   2          0.17          4.56         2.85 o                         
  -7   9   2         23.66         18.41         3.15 o                         
  -6   9   2         65.99         62.16         3.47 o                         
  -5   9   2        130.78        141.49         5.63 o                         
  -4   9   2         18.84         16.81         3.38 o                         
  -3   9   2        113.77        108.82         5.00 o                         
  -2   9   2          0.21         -3.38         3.38 o                         
  -1   9   2         87.83         83.13         4.22 o                         
   0   9   2          0.15          7.30         3.53 o                         
   1   9   2          9.94         14.30         3.56 o                         
   2   9   2         31.50         43.48         3.47 o                         
   3   9   2        152.46        182.67         5.37 o                         
   4   9   2          0.25          3.19         3.86 o                         
   5   9   2         11.72         12.88         2.77 o                         
   6   9   2         41.34         44.52         3.31 o                         
   7   9   2         41.92         42.03         2.86 o                         
   8   9   2         16.57         14.67         3.23 o                         
   9   9   2          3.38          5.97         2.59 o                         
  10   9   2         11.01          8.12         3.29 o                         
  11   9   2          4.40         10.06         4.68 o                         
  -9  10   2          0.59          4.35         3.31 o                         
  -8  10   2          0.33          0.47         3.56 o                         
  -7  10   2         40.91         29.40         4.31 o                         
  -6  10   2          1.83          2.71         4.46 o                         
  -5  10   2         41.93         48.44         4.90 o                         
  -4  10   2          0.46         -3.98         3.98 o                         
  -3  10   2         23.95         27.53         4.13 o                         
  -2  10   2          6.97          7.56         4.53 o                         
  -1  10   2         66.86         87.18         6.83 o                         
   0  10   2          5.68         11.59         4.70 o                         
   1  10   2         13.74         16.85         4.38 o                         
   2  10   2          3.53          3.84         3.98 o                         
   3  10   2        240.70        272.60        10.77 o                         
   4  10   2          4.24          7.95         3.62 o                         
   5  10   2          2.11          1.27         3.56 o                         
   6  10   2          8.35          8.76         3.29 o                         
   7  10   2         10.92         15.66         3.40 o                         
   8  10   2         17.33         12.05         3.32 o                         
   9  10   2          3.19         -1.18         4.23 o                         
  -6  11   2          7.64          5.14         5.21 o                         
  -5  11   2         29.39         36.71         5.65 o                         
  -4  11   2          0.47         -5.02         5.29 o                         
  -3  11   2          2.65         -3.99         4.75 o                         
  -2  11   2          7.81          2.76         5.61 o                         
  -1  11   2          6.67          0.33         7.46 o                         
   0  11   2          2.09          1.49         5.29 o                         
   1  11   2         39.64         39.32         6.05 o                         
   2  11   2          0.72          1.88         4.61 o                         
   3  11   2          5.99         10.00         4.74 o                         
   4  11   2          0.83          3.80         4.54 o                         
   5  11   2          4.45          6.45         4.48 o                         
 -17   0   3          0.10          1.66         4.63 o                         
 -15   0   3         40.52         47.59         4.15 o                         
 -13   0   3         31.30         22.81         2.86 o                         
 -11   0   3          5.90          5.75         3.14 o                         
  -9   0   3         14.32         16.75         1.52 o                         
  -7   0   3       5516.82       5594.62        56.70 o                         
  -5   0   3       5985.27       5415.73        59.25 o                         
  -3   0   3       2510.21       3517.17        42.19 o                         
  -1   0   3      23074.68      22364.10       226.35 o                         
   1   0   3      24515.79      23826.17       379.32 o                         
   3   0   3        151.28        191.21         2.97 o                         
   5   0   3       5376.88       5176.94        69.72 o                         
   7   0   3       7169.61       7594.41       102.16 o                         
   9   0   3        335.28        276.45         7.58 o                         
  11   0   3         45.18         59.35         2.93 o                         
  13   0   3        781.16        816.73        10.51 o                         
 -18   1   3          0.15          1.23         3.96 o                         
 -17   1   3          3.10         -0.33         3.04 o                         
 -16   1   3          0.09          4.05         2.77 o                         
 -15   1   3         82.28         92.06         4.75 o                         
 -14   1   3          0.19         -1.62         2.27 o                         
 -13   1   3         24.57         21.25         2.41 o                         
 -12   1   3        110.20         98.56         2.99 o                         
 -11   1   3        161.07        164.64         3.28 o                         
 -10   1   3        199.96        219.98         3.31 o                         
  -9   1   3        467.20        421.46         5.62 o                         
  -8   1   3        490.84        605.57         5.73 o                         
  -7   1   3        445.17        488.17         3.62 o                         
  -6   1   3       1705.41       1738.00        12.67 o                         
  -5   1   3       2858.85       2938.28        23.88 o                         
  -4   1   3       4766.52       5460.11        48.81 o                         
  -3   1   3       6987.86       6787.73        60.62 o                         
  -2   1   3       8356.59       8761.94        60.54 o                         
  -1   1   3       2338.28       2444.09        17.62 o                         
   0   1   3       6105.60       6640.91        49.28 o                         
   1   1   3       5417.18       5807.27        46.89 o                         
   2   1   3       1248.64       1095.02         8.57 o                         
   3   1   3      18127.10      18193.97       140.39 o                         
   4   1   3         30.68         27.53         0.75 o                         
   5   1   3       2166.79       2361.56        19.25 o                         
   6   1   3       1198.68       1204.55         9.99 o                         
   7   1   3        559.45        433.80         4.40 o                         
   8   1   3         40.09         35.80         1.09 o                         
   9   1   3       1086.12       1062.76         9.14 o                         
  10   1   3        245.10        230.94         2.73 o                         
  11   1   3         10.26         18.79         1.21 o                         
  12   1   3          9.30          9.99         1.58 o                         
  13   1   3         21.20         37.04         2.10 o                         
  14   1   3         24.97         35.67         2.80 o                         
  15   1   3         87.75         88.44         3.51 o                         
  16   1   3          6.09          6.94         2.80 o                         
 -18   2   3          6.71          5.45         3.79 o                         
 -17   2   3          3.93         -1.80         3.23 o                         
 -16   2   3         23.06         20.18         4.16 o                         
 -15   2   3          0.67         -1.35         2.73 o                         
 -14   2   3         22.06         22.29         2.58 o                         
 -13   2   3        389.70        412.65         6.71 o                         
 -12   2   3         79.43         76.96         3.03 o                         
 -11   2   3         75.88         87.02         3.51 o                         
 -10   2   3        105.25         87.06         2.49 o                         
  -9   2   3         26.91         19.07         1.36 o                         
  -8   2   3        192.10        199.85         3.14 o                         
  -7   2   3       2283.26       2453.88        17.78 o                         
  -6   2   3        549.41        623.33         5.33 o                         
  -5   2   3         34.60         24.49         0.70 o                         
  -4   2   3        273.85        347.23         2.99 o                         
  -3   2   3        246.37        332.99         2.62 o                         
  -2   2   3        344.34        419.39         3.30 o                         
  -1   2   3       6016.19       6060.82        43.38 o                         
   0   2   3         14.07         12.50         0.65 o                         
   1   2   3       3629.45       3685.20        27.47 o                         
   2   2   3       7219.71       8541.69        68.90 o                         
   3   2   3       1346.47       1450.29        10.95 o                         
   4   2   3          7.90         11.85         0.64 o                         
   5   2   3        433.33        305.86         3.39 o                         
   6   2   3        295.48        406.37         4.50 o                         
   7   2   3       1141.71       1209.47         9.72 o                         
   8   2   3         70.73         67.30         1.85 o                         
   9   2   3          9.02         18.39         1.03 o                         
  10   2   3         51.70         53.26         1.58 o                         
  11   2   3        573.50        507.70         5.92 o                         
  12   2   3          5.84          2.47         1.41 o                         
  13   2   3          1.92          3.81         1.84 o                         
  14   2   3         22.64         16.39         1.99 o                         
  15   2   3         16.33         10.49         2.75 o                         
  16   2   3          9.59          9.41         2.11 o                         
  17   2   3          5.60          2.81         3.68 o                         
 -17   3   3          2.75          5.72         3.36 o                         
 -16   3   3         11.63         19.74         3.64 o                         
 -15   3   3          4.61          5.49         2.86 o                         
 -14   3   3          0.34         -1.58         2.73 o                         
 -13   3   3          6.35          2.93         3.41 o                         
 -12   3   3        270.26        259.89         4.85 o                         
 -11   3   3         76.36         71.51         2.55 o                         
 -10   3   3         61.79         57.33         2.44 o                         
  -9   3   3        671.52        742.05         7.31 o                         
  -8   3   3        413.09        430.71         4.23 o                         
  -7   3   3          8.33         13.85         0.82 o                         
  -6   3   3        513.67        548.23         4.46 o                         
  -5   3   3       1119.49       1089.86         8.74 o                         
  -4   3   3         10.68          8.09         0.73 o                         
  -3   3   3       2350.27       2274.54        15.91 o                         
  -2   3   3       1962.82       2382.56        16.65 o                         
  -1   3   3       1775.89       1622.99        11.82 o                         
   0   3   3        232.77        269.83         2.55 o                         
   1   3   3       2243.73       2106.80        15.85 o                         
   2   3   3          8.01          8.30         0.98 o                         
   3   3   3         71.33        129.51         2.23 o                         
   4   3   3        144.20        146.77         1.57 o                         
   5   3   3        446.89        450.09         3.58 o                         
   6   3   3         90.89         86.54         1.44 o                         
   7   3   3        733.85        732.95         7.65 o                         
   8   3   3         20.96         23.09         1.38 o                         
   9   3   3        548.06        530.46         6.36 o                         
  10   3   3         40.27         53.30         2.19 o                         
  11   3   3        233.00        254.43         4.52 o                         
  12   3   3         64.77         53.44         2.75 o                         
  13   3   3         74.84         62.77         3.08 o                         
  14   3   3         12.81          9.49         2.42 o                         
  15   3   3          3.41          1.15         2.55 o                         
  16   3   3          9.22          6.89         4.25 o                         
 -17   4   3          0.08          1.38         3.85 o                         
 -16   4   3          0.87         -0.38         3.32 o                         
 -15   4   3          0.06          1.98         3.30 o                         
 -14   4   3         13.88         15.15         2.95 o                         
 -13   4   3         13.39         21.64         2.75 o                         
 -12   4   3         49.64         51.30         2.74 o                         
 -11   4   3        118.03        121.11         3.57 o                         
 -10   4   3         73.60         64.57         2.10 o                         
  -9   4   3         40.25         41.92         1.32 o                         
  -8   4   3        221.57        203.44         3.70 o                         
  -7   4   3        404.96        389.92         4.02 o                         
  -6   4   3        495.32        455.00         4.48 o                         
  -5   4   3        883.65        875.43         7.22 o                         
  -4   4   3       2282.42       2531.79        19.90 o                         
  -3   4   3       1797.42       1846.53        13.52 o                         
  -2   4   3        565.66        484.20         3.73 o                         
  -1   4   3       1410.46       1237.56         8.85 o                         
   0   4   3         34.74         43.21         0.98 o                         
   1   4   3        212.63        124.67         1.92 o                         
   2   4   3        228.96        257.02         2.77 o                         
   3   4   3        626.11        656.03         5.77 o                         
   4   4   3        847.39        925.59        10.21 o                         
   5   4   3       2198.87       2240.68        19.07 o                         
   6   4   3        133.07        117.60         1.93 o                         
   7   4   3        167.99        154.22         3.84 o                         
   8   4   3         19.26         26.78         2.03 o                         
   9   4   3         32.20         32.19         3.03 o                         
  10   4   3       1392.33       1338.49        15.75 o                         
  11   4   3         45.96         50.87         2.63 o                         
  12   4   3         11.16         23.09         2.48 o                         
  13   4   3         16.04         20.01         2.98 o                         
  14   4   3          4.12          7.04         2.65 o                         
  15   4   3         11.95         14.46         2.89 o                         
  16   4   3         23.11         15.25         3.37 o                         
 -16   5   3         31.88         35.93         7.25 o                         
 -15   5   3          9.07         10.30         3.39 o                         
 -14   5   3         23.05         24.48         3.39 o                         
 -13   5   3         18.94         16.82         3.15 o                         
 -12   5   3          3.87          6.62         2.62 o                         
 -11   5   3         18.89         23.92         1.86 o                         
 -10   5   3         31.15         34.96         1.64 o                         
  -9   5   3        252.77        277.97         3.92 o                         
  -8   5   3        139.08        123.87         2.54 o                         
  -7   5   3         15.62         20.58         1.47 o                         
  -6   5   3        114.36         86.56         2.34 o                         
  -5   5   3        316.72        285.44         3.46 o                         
  -4   5   3          1.51          7.09         1.66 o                         
  -3   5   3        922.15        940.52         7.17 o                         
  -2   5   3        252.71        235.71         2.31 o                         
  -1   5   3         26.27         48.19         2.42 o                         
   0   5   3       3550.09       3578.72        25.92 o                         
   1   5   3        302.42        297.74         2.72 o                         
   2   5   3       2271.47       2197.02        18.15 o                         
   3   5   3       1859.81       1752.30        16.15 o                         
   4   5   3        255.06        270.57         3.28 o                         
   5   5   3         40.37         54.66         1.83 o                         
   6   5   3       1324.38       1304.42        13.03 o                         
   7   5   3         23.32         24.65         1.39 o                         
   8   5   3        447.46        463.58         5.86 o                         
   9   5   3        101.66        112.86         3.49 o                         
  10   5   3          7.06         11.46         2.29 o                         
  11   5   3          2.77          7.79         2.70 o                         
  12   5   3         64.84         68.08         3.59 o                         
  13   5   3         23.57         20.13         2.98 o                         
  14   5   3          6.10          8.89         3.19 o                         
  15   5   3          1.15          0.42         3.21 o                         
 -15   6   3          2.37          4.20         3.66 o                         
 -14   6   3          1.01          5.08         3.97 o                         
 -13   6   3          2.98          4.90         3.23 o                         
 -12   6   3         27.26         26.87         3.19 o                         
 -11   6   3          2.77          1.89         2.25 o                         
 -10   6   3        265.03        253.25         4.68 o                         
  -9   6   3        319.63        325.72         4.62 o                         
  -8   6   3        234.28        220.74         3.69 o                         
  -7   6   3         55.73         47.07         2.26 o                         
  -6   6   3        390.31        415.48         4.78 o                         
  -5   6   3        679.77        691.25         7.02 o                         
  -4   6   3       1180.16       1109.78        11.31 o                         
  -3   6   3        112.30         95.40         2.06 o                         
  -2   6   3       1129.37       1166.77         9.61 o                         
  -1   6   3        549.91        551.77         4.73 o                         
   0   6   3        109.01        127.59         1.97 o                         
   1   6   3        252.79        234.29         2.85 o                         
   2   6   3        220.52        229.40         3.16 o                         
   3   6   3        292.70        292.83         3.94 o                         
   4   6   3       2872.50       2817.41        27.35 o                         
   5   6   3        462.63        427.19         6.53 o                         
   6   6   3        545.25        564.63         6.41 o                         
   7   6   3         38.13         32.29         1.76 o                         
   8   6   3        171.35        165.67         3.52 o                         
   9   6   3         56.18         51.37         3.27 o                         
  10   6   3          1.93         -0.17         2.82 o                         
  11   6   3         37.14         38.44         3.18 o                         
  12   6   3         13.29         14.84         3.12 o                         
  13   6   3          4.02          4.21         3.28 o                         
  14   6   3          0.10          5.17         3.67 o                         
 -14   7   3          4.95          4.36         4.11 o                         
 -13   7   3          0.11         -2.19         3.63 o                         
 -12   7   3         13.01         12.77         2.74 o                         
 -11   7   3          0.51          0.11         2.63 o                         
 -10   7   3          2.16         -0.72         2.11 o                         
  -9   7   3         13.52          7.59         2.06 o                         
  -8   7   3         97.10         83.27         2.91 o                         
  -7   7   3         14.42         17.23         2.18 o                         
  -6   7   3        170.86        180.94         3.82 o                         
  -5   7   3         30.79         20.24         1.99 o                         
  -4   7   3        222.50        213.40         3.36 o                         
  -3   7   3         35.78         39.68         2.09 o                         
  -2   7   3        323.53        307.87         4.03 o                         
  -1   7   3         26.73         24.09         1.80 o                         
   0   7   3        389.97        405.83         4.78 o                         
   1   7   3         51.56         46.18         2.33 o                         
   2   7   3          9.16         11.63         1.84 o                         
   3   7   3        439.69        447.73         5.52 o                         
   4   7   3        463.02        480.15         5.83 o                         
   5   7   3         19.92         17.78         1.95 o                         
   6   7   3          7.73         12.79         2.00 o                         
   7   7   3         48.35         51.84         2.18 o                         
   8   7   3         96.22         91.93         3.04 o                         
   9   7   3         27.36         36.55         2.53 o                         
  10   7   3         23.33         25.58         3.48 o                         
  11   7   3          8.62          3.59         3.56 o                         
  12   7   3         35.55         36.49         5.16 o                         
  13   7   3          2.52          4.00         3.88 o                         
 -13   8   3          0.48         -2.96         3.98 o                         
 -12   8   3         29.88         30.20         3.10 o                         
 -11   8   3          4.65          6.50         2.37 o                         
 -10   8   3         35.33         35.45         3.51 o                         
  -9   8   3         50.17         39.30         2.64 o                         
  -8   8   3         48.31         45.34         2.66 o                         
  -7   8   3         97.72        107.54         3.72 o                         
  -6   8   3          1.37         -0.91         2.37 o                         
  -5   8   3         32.23         23.70         2.69 o                         
  -4   8   3        191.15        206.65         4.38 o                         
  -3   8   3         26.17         28.91         3.96 o                         
  -2   8   3          4.88          2.30         2.54 o                         
  -1   8   3         44.55         38.36         2.48 o                         
   0   8   3          3.68          4.55         2.39 o                         
   1   8   3         17.54         21.91         2.84 o                         
   2   8   3        327.44        343.68         5.77 o                         
   3   8   3          3.39          3.09         2.23 o                         
   4   8   3         36.27         42.77         2.43 o                         
   5   8   3          0.22          2.93         2.26 o                         
   6   8   3         63.14         52.34         2.56 o                         
   7   8   3          0.05         -0.40         2.40 o                         
   8   8   3          0.99          0.67         2.10 o                         
   9   8   3          4.55          6.19         2.90 o                         
  10   8   3         52.30         56.17         3.26 o                         
  11   8   3          8.53          9.15         4.06 o                         
  12   8   3          2.48         -0.68         4.21 o                         
 -11   9   3          4.75          8.37         2.67 o                         
 -10   9   3          0.94          2.97         2.70 o                         
  -9   9   3          0.47          0.68         2.75 o                         
  -8   9   3         18.44         21.18         3.07 o                         
  -7   9   3          0.82          0.45         2.91 o                         
  -6   9   3         57.13         68.90         4.08 o                         
  -5   9   3         10.48          9.97         3.65 o                         
  -4   9   3          1.32          4.00         3.27 o                         
  -3   9   3          9.83         15.33         3.61 o                         
  -2   9   3         35.33         27.63         3.64 o                         
  -1   9   3         85.09         81.34         4.61 o                         
   0   9   3         11.08         14.89         5.74 o                         
   1   9   3          0.90         -1.52         3.19 o                         
   2   9   3         60.69         52.61         3.58 o                         
   3   9   3         83.87         64.53         3.69 o                         
   4   9   3          6.89          1.58         2.93 o                         
   5   9   3         69.08         64.43         3.12 o                         
   6   9   3        166.76        160.23         4.18 o                         
   7   9   3         15.07         11.70         2.54 o                         
   8   9   3          0.75          4.58         2.58 o                         
   9   9   3          3.47         -0.07         2.83 o                         
  10   9   3          0.44         -2.84         3.16 o                         
  -9  10   3          0.05          0.19         3.68 o                         
  -8  10   3         47.60         42.23         5.57 o                         
  -7  10   3         25.99         18.29         4.76 o                         
  -6  10   3         97.09         84.03         7.80 o                         
  -5  10   3          5.29          4.72         5.97 o                         
  -4  10   3          3.37         -5.50         5.50 o                         
  -3  10   3         21.01         12.35         4.24 o                         
  -2  10   3         56.87         45.58         5.29 o                         
  -1  10   3         32.14         48.86         9.73 o                         
   0  10   3          7.68          6.63         4.91 o                         
   1  10   3         40.95         36.26         4.44 o                         
   2  10   3         49.95         58.70         4.65 o                         
   3  10   3          3.70          0.46         3.69 o                         
   4  10   3          2.68          0.88         3.57 o                         
   5  10   3          2.02          2.96         3.58 o                         
   6  10   3         15.82         16.96         3.40 o                         
   7  10   3         26.02         29.48         3.80 o                         
   8  10   3         45.01         40.11         3.57 o                         
  -6  11   3          4.98          5.15         7.72 o                         
  -5  11   3         16.47         12.22         7.92 o                         
  -4  11   3          1.45          1.03         5.51 o                         
  -3  11   3          0.44         -6.55         6.55 o                         
  -2  11   3         10.19         20.14         6.18 o                         
  -1  11   3          0.17          6.33        13.65 o                         
   0  11   3         51.54         54.32         6.12 o                         
   1  11   3         21.72         36.48        10.58 o                         
   2  11   3          3.20          6.87         5.20 o                         
   3  11   3          4.53         -0.60         5.82 o                         
   4  11   3          1.81         -2.14         4.38 o                         
   5  11   3          1.14          5.58         7.46 o                         
 -18   0   4          9.07          4.63         5.07 o                         
 -16   0   4        174.51        187.44         8.50 o                         
 -14   0   4        230.73        205.11         7.62 o                         
 -12   0   4        865.39        906.56        18.62 o                         
 -10   0   4         82.31         81.08         3.62 o                         
  -8   0   4       3806.23       4072.39        41.46 o                         
  -6   0   4          4.50          5.58         1.00 o                         
  -4   0   4       7446.89       6965.02        89.69 o                         
  -2   0   4      52605.52      50158.83       507.41 o                         
   0   0   4         18.36         33.63         2.00 o                         
   2   0   4       5890.03       6211.27        74.34 o                         
   4   0   4        768.03        585.81         6.75 o                         
   6   0   4        530.86        563.15         7.40 o                         
   8   0   4        441.27        351.13         4.58 o                         
  10   0   4         92.09         70.28         3.59 o                         
  12   0   4        503.96        550.07         8.47 o                         
  14   0   4         11.41          5.15         4.91 o                         
 -18   1   4          0.51         -2.99         3.78 o                         
 -17   1   4          1.08         -2.60         4.24 o                         
 -16   1   4          0.04         -0.20         2.90 o                         
 -15   1   4         12.26          8.60         2.58 o                         
 -14   1   4         14.35         16.95         2.57 o                         
 -13   1   4        198.69        192.06         4.43 o                         
 -12   1   4        271.79        278.09         5.09 o                         
 -11   1   4          2.32          3.45         2.47 o                         
 -10   1   4        215.56        237.98         7.25 o                         
  -9   1   4        143.12        146.33         2.58 o                         
  -8   1   4        107.78         97.54         1.35 o                         
  -7   1   4          1.34          0.11         0.64 o                         
  -6   1   4       2210.71       2058.05        16.90 o                         
  -5   1   4       1536.52       1741.44        15.85 o                         
  -4   1   4       3802.80       3875.50        31.42 o                         
  -3   1   4        808.16        790.96         6.07 o                         
  -2   1   4       1472.75       1628.23        11.83 o                         
  -1   1   4       2772.08       3054.15        21.95 o                         
   0   1   4       7984.14       8157.89        60.56 o                         
   1   1   4        125.78        130.88         2.08 o                         
   2   1   4       1987.40       1759.00        13.21 o                         
   3   1   4         41.33         48.41         1.38 o                         
   4   1   4         15.76         29.60         0.80 o                         
   5   1   4       3372.45       3651.66        31.10 o                         
   6   1   4       3889.66       3891.31        30.28 o                         
   7   1   4        272.44        267.51         2.60 o                         
   8   1   4        269.90        270.87         2.65 o                         
   9   1   4        360.34        313.97         3.08 o                         
  10   1   4        233.86        281.11         2.99 o                         
  11   1   4        122.36        117.15         2.90 o                         
  12   1   4         40.55         33.27         1.80 o                         
  13   1   4         11.59         15.86         1.89 o                         
  14   1   4         27.56         32.20         2.31 o                         
  15   1   4         39.02         29.84         3.39 o                         
  16   1   4          0.07         -3.72         3.72 o                         
 -18   2   4          1.90         -1.99         3.79 o                         
 -17   2   4          1.55         -0.14         3.24 o                         
 -16   2   4          5.40          5.20         3.05 o                         
 -15   2   4         31.81         30.94         3.55 o                         
 -14   2   4         72.03         70.90         4.00 o                         
 -13   2   4          7.39          8.35         2.95 o                         
 -12   2   4        115.08        108.82         3.64 o                         
 -11   2   4        238.86        211.45         4.28 o                         
 -10   2   4        621.94        588.79         7.48 o                         
  -9   2   4         46.37         56.90         1.46 o                         
  -8   2   4         95.64         85.75         1.39 o                         
  -7   2   4        744.16        763.56         6.27 o                         
  -6   2   4         61.31         60.23         1.19 o                         
  -5   2   4         14.86         29.29         2.27 o                         
  -4   2   4         39.85         37.36         1.13 o                         
  -3   2   4         50.35         48.80         1.62 o                         
  -2   2   4       1566.59       1318.68        10.00 o                         
  -1   2   4         21.97         17.37         0.59 o                         
   0   2   4        166.40        100.88         1.54 o                         
   1   2   4       3588.52       4173.54        31.11 o                         
   2   2   4        143.32         83.03         3.81 o                         
   3   2   4        142.09        173.57         1.74 o                         
   4   2   4       8769.05       9633.98        66.57 o                         
   5   2   4        457.37        481.00         4.29 o                         
   6   2   4        224.38        221.26         2.37 o                         
   7   2   4        380.25        382.50         3.48 o                         
   8   2   4         62.79         54.96         1.57 o                         
   9   2   4        331.57        342.59         4.24 o                         
  10   2   4        729.95        731.66         8.37 o                         
  11   2   4         30.70         41.73         2.24 o                         
  12   2   4          9.43         21.50         2.29 o                         
  13   2   4         71.72         63.52         2.98 o                         
  14   2   4         60.33         50.35         2.54 o                         
  15   2   4          7.86         11.00         2.01 o                         
  16   2   4          8.80         13.21         3.52 o                         
 -17   3   4          1.13          5.10         3.68 o                         
 -16   3   4         20.37         21.70         3.51 o                         
 -15   3   4         10.68         10.14         3.18 o                         
 -14   3   4         22.28         24.47         2.99 o                         
 -13   3   4          9.47          8.26         2.52 o                         
 -12   3   4         21.43         25.35         3.11 o                         
 -11   3   4        152.77        131.99         4.59 o                         
 -10   3   4         99.48        116.40         2.48 o                         
  -9   3   4         47.87         52.85         1.41 o                         
  -8   3   4        472.90        491.47         4.80 o                         
  -7   3   4         62.12         66.99         1.73 o                         
  -6   3   4        822.12        763.49         6.93 o                         
  -5   3   4         84.12         80.91         1.28 o                         
  -4   3   4       1257.62       1206.16         8.63 o                         
  -3   3   4       1580.21       1776.05        12.53 o                         
  -2   3   4         36.80         49.40         1.86 o                         
  -1   3   4        440.62        457.14         3.61 o                         
   0   3   4       4358.39       4201.83        30.21 o                         
   1   3   4        481.57        620.78         4.76 o                         
   2   3   4       5710.96       5642.75        43.78 o                         
   3   3   4         22.32         30.74         1.13 o                         
   4   3   4         42.76         41.17         0.99 o                         
   5   3   4        244.63        266.46         2.42 o                         
   6   3   4       1233.70       1218.83        12.15 o                         
   7   3   4        113.40        116.73         2.34 o                         
   8   3   4       1488.89       1505.51        14.95 o                         
   9   3   4        140.80        102.95         3.18 o                         
  10   3   4        206.54        188.84         3.88 o                         
  11   3   4         33.33         34.52         2.07 o                         
  12   3   4        386.35        370.12         6.93 o                         
  13   3   4         22.97         29.04         2.39 o                         
  14   3   4         39.78         43.96         2.69 o                         
  15   3   4          5.16          4.00         2.56 o                         
  16   3   4          0.03         -0.19         2.66 o                         
 -17   4   4          1.39         -1.04         3.88 o                         
 -16   4   4         21.97         10.92         3.55 o                         
 -15   4   4          6.08          1.62         3.22 o                         
 -14   4   4         49.82         56.51         3.41 o                         
 -13   4   4         84.68         73.48         7.45 o                         
 -12   4   4          0.42          2.22         2.60 o                         
 -11   4   4         16.67         16.75         1.65 o                         
 -10   4   4         19.87         33.55         1.40 o                         
  -9   4   4          0.24         -0.06         1.24 o                         
  -8   4   4        643.23        641.23         6.97 o                         
  -7   4   4        112.51         90.06         1.97 o                         
  -6   4   4        643.19        691.24         6.44 o                         
  -5   4   4       1019.91       1069.70         9.13 o                         
  -4   4   4       1447.48       1421.28        10.15 o                         
  -3   4   4        293.36        255.87         2.27 o                         
  -2   4   4        919.37        810.47         5.99 o                         
  -1   4   4        317.45        289.16         2.40 o                         
   0   4   4        334.96        328.83         3.64 o                         
   1   4   4        958.89        902.72         7.06 o                         
   2   4   4       2130.47       2147.60        17.71 o                         
   3   4   4       2358.01       2503.89        20.54 o                         
   4   4   4       4133.18       3866.76        33.06 o                         
   5   4   4        234.32        228.88         2.66 o                         
   6   4   4        148.68        119.18         1.59 o                         
   7   4   4        239.03        263.19         3.34 o                         
   8   4   4        607.70        565.14         7.40 o                         
   9   4   4         94.61         91.34         3.05 o                         
  10   4   4        264.62        275.57         4.76 o                         
  11   4   4         90.66         63.89         3.04 o                         
  12   4   4          1.36          8.28         2.49 o                         
  13   4   4          1.63         -1.61         2.64 o                         
  14   4   4          2.47          1.36         2.94 o                         
  15   4   4          2.26          1.42         2.97 o                         
  16   4   4         55.27         66.36         4.04 o                         
 -16   5   4         13.86          9.15         3.79 o                         
 -15   5   4          5.51          9.30         3.50 o                         
 -14   5   4         28.64         25.32         3.41 o                         
 -13   5   4          2.53          1.71         3.05 o                         
 -12   5   4         75.98         90.97         3.77 o                         
 -11   5   4         19.07         17.52         1.99 o                         
 -10   5   4         48.86         62.23         2.15 o                         
  -9   5   4        427.95        421.04         4.89 o                         
  -8   5   4         41.51         41.78         1.70 o                         
  -7   5   4        514.86        521.56         6.01 o                         
  -6   5   4        305.80        300.00         3.69 o                         
  -5   5   4        179.20        141.57         2.27 o                         
  -4   5   4         32.11         26.44         1.56 o                         
  -3   5   4         85.10         64.22         1.38 o                         
  -2   5   4         15.66         11.93         0.84 o                         
  -1   5   4        739.99        755.03         5.49 o                         
   0   5   4        780.55        714.22         5.22 o                         
   1   5   4        217.88        214.53         2.32 o                         
   2   5   4        112.65         85.44         1.85 o                         
   3   5   4       3485.37       3651.89        33.03 o                         
   4   5   4        132.41        134.19         2.29 o                         
   5   5   4        407.91        394.42         4.70 o                         
   6   5   4        232.23        205.41         3.51 o                         
   7   5   4        273.54        256.81         4.67 o                         
   8   5   4          8.78         12.05         1.70 o                         
   9   5   4         43.28         46.13         2.56 o                         
  10   5   4          5.16         -2.33         2.33 o                         
  11   5   4        170.77        173.43         4.80 o                         
  12   5   4          1.37          7.68         3.03 o                         
  13   5   4          5.28          8.70         3.16 o                         
  14   5   4          0.11          3.68         3.22 o                         
  15   5   4         18.83         19.11         3.60 o                         
 -15   6   4          5.30          9.14         5.91 o                         
 -14   6   4         12.49         16.68         4.08 o                         
 -13   6   4         13.46         15.03         3.56 o                         
 -12   6   4          0.03          0.99         2.19 o                         
 -11   6   4          8.55          6.81         1.97 o                         
 -10   6   4          0.92          0.97         1.80 o                         
  -9   6   4          3.44          1.71         1.77 o                         
  -8   6   4          3.78          4.14         1.84 o                         
  -7   6   4        146.49        140.21         3.02 o                         
  -6   6   4          6.30          5.32         1.70 o                         
  -5   6   4        614.32        541.92         5.55 o                         
  -4   6   4        363.40        391.21         4.09 o                         
  -3   6   4          0.68          2.71         1.23 o                         
  -2   6   4        145.72        134.80         2.49 o                         
  -1   6   4        326.82        315.42         2.91 o                         
   0   6   4          0.52         -1.23         1.23 o                         
   1   6   4       1262.81       1317.68        11.81 o                         
   2   6   4        115.93        112.46         3.00 o                         
   3   6   4         80.33         92.02         3.33 o                         
   4   6   4        673.02        657.30         7.98 o                         
   5   6   4        235.68        215.83         3.46 o                         
   6   6   4         25.48         23.32         1.90 o                         
   7   6   4        313.42        295.26         4.15 o                         
   8   6   4         37.20         36.32         2.20 o                         
   9   6   4         46.01         57.09         3.02 o                         
  10   6   4          1.78          1.44         2.62 o                         
  11   6   4          2.37          2.31         3.32 o                         
  12   6   4          0.43          0.14         3.31 o                         
  13   6   4          1.13          1.65         3.43 o                         
  14   6   4          0.36         -3.71         3.71 o                         
 -14   7   4          6.98          3.42         4.03 o                         
 -13   7   4          8.73         12.91         3.77 o                         
 -12   7   4         17.46         20.33         2.81 o                         
 -11   7   4         12.61          8.11         2.12 o                         
 -10   7   4          0.09         -0.02         2.07 o                         
  -9   7   4         10.67          7.66         2.22 o                         
  -8   7   4        156.96        139.30         3.80 o                         
  -7   7   4         93.41         98.01         3.20 o                         
  -6   7   4        127.37        149.17         4.73 o                         
  -5   7   4        128.79        113.19         4.12 o                         
  -4   7   4          7.34          6.99         1.72 o                         
  -3   7   4        663.99        677.71         6.72 o                         
  -2   7   4          1.56          2.47         1.79 o                         
  -1   7   4        230.26        203.22         3.49 o                         
   0   7   4         38.33         42.24         2.11 o                         
   1   7   4         74.17         90.82         3.40 o                         
   2   7   4         10.70         11.40         1.88 o                         
   3   7   4         87.44         92.85         4.72 o                         
   4   7   4        160.36        152.33         3.37 o                         
   5   7   4         27.42         27.37         2.04 o                         
   6   7   4          9.41         13.03         2.31 o                         
   7   7   4          8.73         10.13         1.83 o                         
   8   7   4         11.10          9.52         1.73 o                         
   9   7   4         71.40         61.49         2.75 o                         
  10   7   4          0.31          0.58         3.43 o                         
  11   7   4         29.01         33.54         5.35 o                         
  12   7   4          1.74         -1.29         3.68 o                         
  13   7   4          4.77          6.19         3.92 o                         
 -13   8   4          9.85          9.60         5.01 o                         
 -12   8   4          9.58         11.94         3.16 o                         
 -11   8   4         20.58         20.14         2.54 o                         
 -10   8   4          1.41          2.98         2.52 o                         
  -9   8   4          3.41          4.36         2.52 o                         
  -8   8   4         25.52         30.49         2.70 o                         
  -7   8   4          1.40          0.72         2.43 o                         
  -6   8   4          7.50          9.79         2.56 o                         
  -5   8   4        234.40        250.89         5.99 o                         
  -4   8   4         32.46         21.53         2.97 o                         
  -3   8   4          9.34          9.68         2.60 o                         
  -2   8   4         13.68         24.83         2.53 o                         
  -1   8   4         11.33         18.19         2.68 o                         
   0   8   4         21.89         27.58         2.99 o                         
   1   8   4        582.02        573.28         9.10 o                         
   2   8   4         25.02         25.48         2.74 o                         
   3   8   4         28.68         25.16         2.58 o                         
   4   8   4        313.10        293.01         5.43 o                         
   5   8   4        218.32        234.52         4.26 o                         
   6   8   4         83.21         69.42         2.79 o                         
   7   8   4        232.32        234.00         4.39 o                         
   8   8   4          7.83          8.14         2.04 o                         
   9   8   4         17.86         16.31         2.83 o                         
  10   8   4          0.95          6.65         3.84 o                         
  11   8   4          2.14          3.73         4.11 o                         
  12   8   4          1.39         -4.53         4.53 o                         
 -11   9   4          0.02         -2.76         2.76 o                         
 -10   9   4         12.23         13.73         2.86 o                         
  -9   9   4         38.46         42.28         3.33 o                         
  -8   9   4          0.57          1.14         3.51 o                         
  -7   9   4          1.62          5.94         3.25 o                         
  -6   9   4          3.24         -3.57         3.57 o                         
  -5   9   4         26.50         24.42         3.96 o                         
  -4   9   4          0.07          2.28         3.74 o                         
  -3   9   4          9.97         11.15         7.14 o                         
  -2   9   4         11.42         12.30         4.22 o                         
  -1   9   4        145.12        172.91         8.10 o                         
   0   9   4          0.11         -3.14         3.14 o                         
   1   9   4          6.05          8.20         3.37 o                         
   2   9   4         12.76         13.53         3.38 o                         
   3   9   4        150.62        154.10         5.02 o                         
   4   9   4          2.89          7.28         2.94 o                         
   5   9   4        143.66        159.75         4.79 o                         
   6   9   4          0.13          3.52         2.60 o                         
   7   9   4          5.49          7.06         2.59 o                         
   8   9   4          0.13         -2.46         3.03 o                         
   9   9   4         50.52         56.90         3.82 o                         
  10   9   4         30.03         30.20         3.14 o                         
  -9  10   4          3.38          2.06         4.20 o                         
  -8  10   4          0.04         -1.46         4.13 o                         
  -7  10   4         19.95         17.68         4.52 o                         
  -6  10   4          0.03          7.12         6.54 o                         
  -5  10   4          6.87          7.12         6.41 o                         
  -4  10   4          6.84          1.46         8.48 o                         
  -3  10   4         16.01         11.54         6.18 o                         
  -2  10   4          1.87         -3.43         4.58 o                         
  -1  10   4         29.07         37.62         5.30 o                         
   0  10   4         65.99         66.87         5.46 o                         
   1  10   4          9.83         11.42         4.33 o                         
   2  10   4          7.49         14.06         3.87 o                         
   3  10   4         75.09         83.45         4.31 o                         
   4  10   4         43.08         40.09         4.47 o                         
   5  10   4         26.35         32.15         3.85 o                         
   6  10   4          0.32          3.93         3.27 o                         
   7  10   4          0.47          1.80         3.39 o                         
   8  10   4          0.31          0.14         3.65 o                         
  -5  11   4         36.92         31.95         5.89 o                         
  -4  11   4          4.48          9.44         5.87 o                         
  -3  11   4         25.40         22.79         9.01 o                         
  -2  11   4          3.30          1.03        10.30 o                         
  -1  11   4          1.67          8.50         7.26 o                         
   0  11   4          0.30         -5.38         5.38 o                         
   1  11   4         12.88         15.79         4.99 o                         
   2  11   4          0.41         -0.01         5.05 o                         
   3  11   4          1.23         -4.53         4.53 o                         
   4  11   4          1.74          0.69         4.69 o                         
 -17   0   5         51.94         62.44         5.92 o                         
 -15   0   5         12.13          9.00         4.63 o                         
 -13   0   5          3.79          3.05         2.94 o                         
 -11   0   5        582.41        609.64        11.06 o                         
  -9   0   5        679.83        735.19         9.45 o                         
  -7   0   5       1968.80       1984.67        27.48 o                         
  -5   0   5       4261.08       4055.91        44.57 o                         
  -3   0   5        662.70        939.74        11.65 o                         
  -1   0   5        298.82        371.23         4.45 o                         
   1   0   5      18480.39      18354.18       220.15 o                         
   3   0   5       9079.36       9210.62        93.18 o                         
   5   0   5        694.01        786.34         9.13 o                         
   7   0   5        159.55         94.41         2.11 o                         
   9   0   5       3138.53       3132.36        34.79 o                         
  11   0   5        693.40        594.35        14.64 o                         
  13   0   5        343.11        309.91         6.39 o                         
  15   0   5          3.34         10.81        15.45 o                         
 -18   1   5         18.34         23.32         4.19 o                         
 -17   1   5          3.77          1.70         3.25 o                         
 -16   1   5          2.86          0.50         3.08 o                         
 -15   1   5         27.61         22.21         2.84 o                         
 -14   1   5          9.92          9.82         2.66 o                         
 -13   1   5        254.11        275.32         5.36 o                         
 -12   1   5        180.74        185.13         4.76 o                         
 -11   1   5        154.60        133.72         3.38 o                         
 -10   1   5        106.50        102.71         2.27 o                         
  -9   1   5        609.92        599.12         5.56 o                         
  -8   1   5         89.24        109.41         1.96 o                         
  -7   1   5        954.08        896.54         7.62 o                         
  -6   1   5        443.44        428.26         4.07 o                         
  -5   1   5       1007.75       1128.76         9.43 o                         
  -4   1   5          3.41          1.64         0.50 o                         
  -3   1   5       3252.08       3379.05        24.35 o                         
  -2   1   5          1.23          3.80         0.82 o                         
  -1   1   5       3646.21       3434.61        25.67 o                         
   0   1   5       4177.06       4800.25        35.73 o                         
   1   1   5        355.76        300.34         2.88 o                         
   2   1   5        276.32        300.05         2.61 o                         
   3   1   5       1358.49       1374.87        10.06 o                         
   4   1   5       1390.27       1389.32        10.53 o                         
   5   1   5       4618.12       4529.15        36.78 o                         
   6   1   5         38.09         48.06         1.41 o                         
   7   1   5        246.82        264.78         3.26 o                         
   8   1   5          3.71          2.57         0.82 o                         
   9   1   5        258.96        202.21         2.58 o                         
  10   1   5          3.08          3.74         1.81 o                         
  11   1   5        499.38        513.66         5.46 o                         
  12   1   5          4.14          4.08         1.41 o                         
  13   1   5         17.79         25.90         1.67 o                         
  14   1   5          6.84          6.06         2.31 o                         
  15   1   5          1.68         -2.75         4.68 o                         
  16   1   5         13.14          1.87         3.44 o                         
 -18   2   5          0.52          0.37         3.94 o                         
 -17   2   5          1.14          7.65         6.17 o                         
 -16   2   5          0.02         -3.12         3.12 o                         
 -15   2   5          8.68          4.48         2.87 o                         
 -14   2   5          0.82         -3.28         3.73 o                         
 -13   2   5          5.93         10.45         2.57 o                         
 -12   2   5         21.31         20.31         2.40 o                         
 -11   2   5         74.47         93.43         3.57 o                         
 -10   2   5        263.89        254.44         5.14 o                         
  -9   2   5          2.94          1.37         1.02 o                         
  -8   2   5        397.11        401.31         4.30 o                         
  -7   2   5        345.13        429.57         5.48 o                         
  -6   2   5         71.34         66.70         1.35 o                         
  -5   2   5       4311.78       4731.95        40.31 o                         
  -4   2   5         41.54         32.90         0.89 o                         
  -3   2   5       2492.34       2456.47        17.78 o                         
  -2   2   5        365.26        385.02         2.97 o                         
  -1   2   5        737.22        862.23         6.22 o                         
   0   2   5       1296.60       1354.80        11.18 o                         
   1   2   5        985.11        728.90         5.49 o                         
   2   2   5        165.96        162.36         1.69 o                         
   3   2   5       1477.58       1482.25        11.73 o                         
   4   2   5        991.70       1147.04         8.17 o                         
   5   2   5         36.94         38.20         1.21 o                         
   6   2   5          9.58         13.97         1.22 o                         
   7   2   5        903.52        886.33         8.63 o                         
   8   2   5        425.06        462.36         5.38 o                         
   9   2   5        225.32        236.59         4.18 o                         
  10   2   5         10.28          4.19         1.50 o                         
  11   2   5         83.16         96.40         3.19 o                         
  12   2   5        140.00        133.46         3.19 o                         
  13   2   5          4.28          4.19         1.92 o                         
  14   2   5          8.76         11.53         2.38 o                         
  15   2   5         52.23         52.00         2.62 o                         
  16   2   5         10.47         12.09         2.75 o                         
 -17   3   5          1.49          6.08         4.09 o                         
 -16   3   5          0.02         -2.27         3.46 o                         
 -15   3   5         74.12         67.51         5.13 o                         
 -14   3   5          8.88          7.40         2.90 o                         
 -13   3   5          3.92          0.34         2.63 o                         
 -12   3   5          2.51          1.53         2.45 o                         
 -11   3   5        151.75        157.60         3.23 o                         
 -10   3   5         74.49         70.02         1.96 o                         
  -9   3   5         31.87         28.63         2.02 o                         
  -8   3   5         26.54         31.02         1.53 o                         
  -7   3   5        692.93        739.62         6.88 o                         
  -6   3   5         57.37         70.49         2.11 o                         
  -5   3   5         22.34         19.91         0.82 o                         
  -4   3   5        610.48        614.49         4.76 o                         
  -3   3   5       4456.56       4635.25        33.39 o                         
  -2   3   5        484.92        400.76         3.25 o                         
  -1   3   5       2966.85       2772.35        20.82 o                         
   0   3   5        299.26        298.61         2.37 o                         
   1   3   5       1041.08       1059.36         7.62 o                         
   2   3   5        396.58        432.64         3.63 o                         
   3   3   5       2548.99       2655.54        20.01 o                         
   4   3   5       1332.90       1463.25        11.22 o                         
   5   3   5        570.92        502.71         4.19 o                         
   6   3   5         50.00         60.53         2.75 o                         
   7   3   5        211.69        212.25         3.16 o                         
   8   3   5        230.54        238.26         3.48 o                         
   9   3   5         68.23         68.83         2.28 o                         
  10   3   5         27.36         31.00         2.06 o                         
  11   3   5         43.45         51.07         2.92 o                         
  12   3   5          8.54         11.20         2.63 o                         
  13   3   5          0.28         -2.17         2.17 o                         
  14   3   5          4.10          7.20         2.84 o                         
  15   3   5          3.93          3.87         2.84 o                         
  16   3   5         26.54         26.48         3.47 o                         
 -17   4   5          1.76          4.03         4.03 o                         
 -16   4   5         30.15         33.00         4.18 o                         
 -15   4   5         13.11         12.92         4.76 o                         
 -14   4   5          0.22         -1.58         4.39 o                         
 -13   4   5         71.97         70.01         3.95 o                         
 -12   4   5         23.12         26.56         2.73 o                         
 -11   4   5        198.80        226.82         5.30 o                         
 -10   4   5         41.77         53.31         1.91 o                         
  -9   4   5          6.09          7.66         1.51 o                         
  -8   4   5         34.23         30.06         1.51 o                         
  -7   4   5        335.77        329.99         3.95 o                         
  -6   4   5        251.88        247.70         3.17 o                         
  -5   4   5        292.55        218.71         2.45 o                         
  -4   4   5         46.49         37.99         1.03 o                         
  -3   4   5       2440.29       2606.96        18.33 o                         
  -2   4   5       3744.73       4032.55        29.12 o                         
  -1   4   5        227.87        178.27         1.97 o                         
   0   4   5       1020.05        951.46         6.93 o                         
   1   4   5       2855.76       2985.03        20.93 o                         
   2   4   5        103.96        137.37         1.88 o                         
   3   4   5        691.45        590.77         5.60 o                         
   4   4   5        651.56        711.84         6.97 o                         
   5   4   5        414.85        444.30         4.44 o                         
   6   4   5        523.28        533.25         5.54 o                         
   7   4   5       1167.03       1104.04        11.37 o                         
   8   4   5        106.13         89.38         3.11 o                         
   9   4   5         18.88         27.65         2.23 o                         
  10   4   5         11.51          7.84         2.12 o                         
  11   4   5          8.23          6.64         2.31 o                         
  12   4   5         15.67         13.63         2.55 o                         
  13   4   5         21.61         19.99         2.79 o                         
  14   4   5          0.34          3.73         3.78 o                         
  15   4   5          2.94          0.32         3.09 o                         
 -16   5   5          2.79          1.20         3.97 o                         
 -15   5   5          8.74         11.90         3.90 o                         
 -14   5   5          0.03          1.88         3.34 o                         
 -13   5   5          6.40          5.54         3.21 o                         
 -12   5   5          0.68          2.64         2.04 o                         
 -11   5   5          2.52          5.92         1.73 o                         
 -10   5   5        560.63        589.89         6.43 o                         
  -9   5   5         87.96         95.90         2.56 o                         
  -8   5   5         37.87         29.60         2.40 o                         
  -7   5   5         72.68         85.80         2.73 o                         
  -6   5   5        792.60        701.30         7.15 o                         
  -5   5   5         72.90         71.20         2.08 o                         
  -4   5   5        842.68        878.19         7.38 o                         
  -3   5   5        303.17        374.38         3.34 o                         
  -2   5   5        114.17        107.53         1.70 o                         
  -1   5   5       1257.64       1270.60         9.55 o                         
   0   5   5        515.31        565.81         4.79 o                         
   1   5   5         55.21         42.42         1.66 o                         
   2   5   5       1044.86       1039.88         9.41 o                         
   3   5   5        844.82        828.05         8.08 o                         
   4   5   5         19.74         30.27         1.42 o                         
   5   5   5        311.07        287.22         4.11 o                         
   6   5   5        337.46        343.11         4.28 o                         
   7   5   5         25.76         29.12         1.84 o                         
   8   5   5        329.67        334.31         6.02 o                         
   9   5   5         80.58         83.02         3.39 o                         
  10   5   5         95.06        108.02         4.76 o                         
  11   5   5         38.60         49.58         2.98 o                         
  12   5   5          0.39          2.18         4.65 o                         
  13   5   5          6.79          3.57         3.17 o                         
  14   5   5         79.44         95.67         4.45 o                         
  15   5   5         15.75         13.43         3.88 o                         
 -15   6   5          9.77         10.16         8.10 o                         
 -14   6   5         45.78         54.15         4.33 o                         
 -13   6   5          1.42          1.04         3.65 o                         
 -12   6   5          2.58          3.02         2.39 o                         
 -11   6   5         44.88         34.46         2.13 o                         
 -10   6   5         14.24         16.60         2.08 o                         
  -9   6   5        134.20        140.55         3.46 o                         
  -8   6   5        537.19        515.32         5.87 o                         
  -7   6   5          1.95          0.16         1.78 o                         
  -6   6   5         36.84         31.37         1.92 o                         
  -5   6   5         50.81         61.90         2.51 o                         
  -4   6   5         21.02         19.03         1.49 o                         
  -3   6   5         43.30         50.62         1.57 o                         
  -2   6   5        344.00        316.45         3.97 o                         
  -1   6   5        225.61        212.81         3.44 o                         
   0   6   5        244.45        224.88         3.30 o                         
   1   6   5          7.45          6.65         1.45 o                         
   2   6   5          1.18          4.59         1.51 o                         
   3   6   5          3.63          5.65         1.58 o                         
   4   6   5         14.42         23.19         2.24 o                         
   5   6   5        268.40        263.36         3.89 o                         
   6   6   5       1036.72       1018.93        10.63 o                         
   7   6   5        171.68        172.84         4.28 o                         
   8   6   5         33.19         34.87         3.49 o                         
   9   6   5          4.40          6.99         2.84 o                         
  10   6   5         58.94         57.14         4.72 o                         
  11   6   5         50.25         47.24         3.31 o                         
  12   6   5         37.99         41.88         3.75 o                         
  13   6   5         35.27         46.01         5.18 o                         
  14   6   5          0.13         -0.97         3.91 o                         
 -14   7   5         28.69         24.86         5.65 o                         
 -13   7   5         28.58         31.01         2.98 o                         
 -12   7   5          4.60          3.26         1.90 o                         
 -11   7   5          5.16          7.05         2.22 o                         
 -10   7   5          4.59          5.38         2.24 o                         
  -9   7   5          2.90          9.21         2.87 o                         
  -8   7   5         33.04         37.73         2.50 o                         
  -7   7   5        118.96        144.12         3.65 o                         
  -6   7   5        117.90        106.30         3.04 o                         
  -5   7   5         10.88          8.65         1.95 o                         
  -4   7   5          8.79          5.24         1.90 o                         
  -3   7   5        167.00        196.25         3.80 o                         
  -2   7   5         88.74         89.27         3.40 o                         
  -1   7   5          0.56         -0.62         1.93 o                         
   0   7   5        153.58        154.76         3.48 o                         
   1   7   5        305.70        296.93         3.90 o                         
   2   7   5        113.96        117.76         3.12 o                         
   3   7   5         19.18         22.93         2.05 o                         
   4   7   5        577.86        526.67         6.38 o                         
   5   7   5         99.49         96.59         3.03 o                         
   6   7   5          1.29          4.44         1.99 o                         
   7   7   5         92.22         93.07         2.84 o                         
   8   7   5        112.86        120.86         3.91 o                         
   9   7   5         36.13         35.70         2.46 o                         
  10   7   5          7.25         11.71         3.39 o                         
  11   7   5         26.95         28.19         3.92 o                         
  12   7   5          0.05         -1.61         3.83 o                         
  13   7   5          0.39         -5.46         7.17 o                         
 -13   8   5         21.90         19.25         3.32 o                         
 -12   8   5          3.38          4.47         2.42 o                         
 -11   8   5         22.85         29.14         2.77 o                         
 -10   8   5         49.33         45.65         2.90 o                         
  -9   8   5          0.65         -1.90         2.61 o                         
  -8   8   5         42.64         43.21         3.67 o                         
  -7   8   5         28.50         30.38         2.85 o                         
  -6   8   5         30.41         38.57         2.84 o                         
  -5   8   5          1.60         -1.66         4.00 o                         
  -4   8   5         18.21         18.19         3.49 o                         
  -3   8   5         16.97         25.31         2.84 o                         
  -2   8   5        268.11        281.17         5.29 o                         
  -1   8   5          2.92          2.91         2.42 o                         
   0   8   5        125.36        123.06         4.32 o                         
   1   8   5        212.09        226.07         5.23 o                         
   2   8   5         31.26         41.67         2.91 o                         
   3   8   5          0.83          1.07         2.23 o                         
   4   8   5        171.82        180.20         4.03 o                         
   5   8   5        308.71        301.63         5.02 o                         
   6   8   5        100.40         93.34         3.17 o                         
   7   8   5          1.10          0.18         2.15 o                         
   8   8   5         46.54         57.35         3.21 o                         
   9   8   5          3.57         -0.94         2.56 o                         
  10   8   5          2.94          6.53         4.11 o                         
  11   8   5          0.82         -2.30         4.18 o                         
 -11   9   5         11.90          8.19         3.54 o                         
 -10   9   5          6.29          4.54         3.23 o                         
  -9   9   5          2.48          0.43         3.20 o                         
  -8   9   5          0.01         -3.36         3.36 o                         
  -7   9   5         36.47         24.67         4.00 o                         
  -6   9   5         41.28         44.38         4.22 o                         
  -5   9   5         15.16         16.09         3.98 o                         
  -4   9   5         46.69         54.42         7.06 o                         
  -3   9   5          4.30          4.50         4.34 o                         
  -2   9   5          8.96         12.06         3.64 o                         
  -1   9   5          0.94          3.91         3.72 o                         
   0   9   5        124.38        126.75         5.13 o                         
   1   9   5          1.95          4.43         3.34 o                         
   2   9   5        227.12        250.08         5.91 o                         
   3   9   5          0.40         -0.17         3.11 o                         
   4   9   5          4.91          1.39         2.96 o                         
   5   9   5          0.33          3.70         4.95 o                         
   6   9   5         22.97         21.72         2.80 o                         
   7   9   5          1.54         -2.58         2.58 o                         
   8   9   5          3.56          5.27         2.40 o                         
   9   9   5         11.91          8.31         3.37 o                         
  -9  10   5          0.22          6.63         9.28 o                         
  -8  10   5          8.10          5.18         4.53 o                         
  -7  10   5          3.31          4.08         4.42 o                         
  -6  10   5         34.47         43.44         4.73 o                         
  -5  10   5          2.28          8.84         4.80 o                         
  -4  10   5         20.16         23.78         5.18 o                         
  -3  10   5          8.77         12.70         6.95 o                         
  -2  10   5         16.26         13.40         6.52 o                         
  -1  10   5          0.72          2.80         5.00 o                         
   0  10   5          8.32         10.35         4.50 o                         
   1  10   5         34.72         21.10         3.97 o                         
   2  10   5          7.58          4.60         3.87 o                         
   3  10   5         11.90         11.60         3.80 o                         
   4  10   5         59.30         61.80         4.11 o                         
   5  10   5          0.73         -0.14         3.76 o                         
   6  10   5          6.59          1.61         3.88 o                         
   7  10   5          0.03         -0.01         3.38 o                         
  -4  11   5         36.13         37.33         7.42 o                         
  -3  11   5         15.80         14.49         7.52 o                         
  -2  11   5          2.72          6.69        10.81 o                         
  -1  11   5          4.32         -0.03         5.83 o                         
   0  11   5          2.77         -0.41         5.73 o                         
   1  11   5         22.40         22.70         4.91 o                         
   2  11   5          2.65         15.10         5.00 o                         
   3  11   5          4.99          0.75         4.76 o                         
 -18   0   6         22.37         15.45         5.37 o                         
 -16   0   6          0.01         -1.47         8.75 o                         
 -14   0   6        499.16        527.95        12.83 o                         
 -12   0   6         41.99         30.15         3.15 o                         
 -10   0   6          2.39          3.77         1.56 o                         
  -8   0   6        376.07        324.96         5.51 o                         
  -6   0   6        936.25        867.69        10.02 o                         
  -4   0   6       2742.90       2901.13        30.72 o                         
  -2   0   6        350.99        463.88         6.72 o                         
   0   0   6      10025.91      10270.63       112.25 o                         
   2   0   6       1196.62       1021.92        11.56 o                         
   4   0   6       3897.90       4115.23        51.38 o                         
   6   0   6       4081.38       3941.46        48.06 o                         
   8   0   6        581.99        643.28         8.81 o                         
  10   0   6        189.43        128.44         3.53 o                         
  12   0   6         87.19         97.55         3.81 o                         
  14   0   6          8.05          3.34         3.94 o                         
 -18   1   6          0.01          0.90         4.39 o                         
 -17   1   6         22.43         25.83         3.90 o                         
 -16   1   6          0.09         -2.59         3.42 o                         
 -15   1   6         25.94         28.13         3.01 o                         
 -14   1   6         35.46         44.36         3.06 o                         
 -13   1   6         34.30         41.45         2.88 o                         
 -12   1   6        142.15        138.70         4.02 o                         
 -11   1   6         18.07         13.37         1.19 o                         
 -10   1   6         29.87         34.00         1.55 o                         
  -9   1   6         43.09         36.58         1.51 o                         
  -8   1   6         22.80         38.86         2.02 o                         
  -7   1   6          7.65          1.41         1.01 o                         
  -6   1   6        320.72        314.20         3.90 o                         
  -5   1   6        371.08        418.43         5.10 o                         
  -4   1   6       2419.90       2125.83        15.45 o                         
  -3   1   6         51.79         14.27         0.83 o                         
  -2   1   6       5043.19       5295.98        38.02 o                         
  -1   1   6       2743.66       3053.26        22.02 o                         
   0   1   6        530.21        595.01         4.72 o                         
   1   1   6         41.58         40.13         1.12 o                         
   2   1   6       3608.29       3676.70        28.59 o                         
   3   1   6        825.48       1027.74         8.20 o                         
   4   1   6       2037.08       1984.58        13.95 o                         
   5   1   6         20.98         11.61         0.87 o                         
   6   1   6          3.15          1.34         0.92 o                         
   7   1   6          7.37          4.04         1.10 o                         
   8   1   6       1748.15       1643.00        15.35 o                         
   9   1   6         98.80        113.31         2.54 o                         
  10   1   6        130.42        147.71         3.31 o                         
  11   1   6          9.90          8.76         1.75 o                         
  12   1   6          6.93         10.36         1.73 o                         
  13   1   6         60.22         53.13         2.60 o                         
  14   1   6         12.71          7.53         2.48 o                         
  15   1   6          2.96          2.64         2.12 o                         
  16   1   6         28.32         28.25         3.70 o                         
 -18   2   6          2.08          2.51         4.75 o                         
 -17   2   6          0.35          0.26         3.64 o                         
 -16   2   6         10.12         10.79         3.26 o                         
 -15   2   6          5.14         -1.72         3.01 o                         
 -14   2   6          3.98          2.21         2.81 o                         
 -13   2   6          4.29          0.08         2.59 o                         
 -12   2   6         22.34         28.54         2.67 o                         
 -11   2   6         40.08         43.67         1.70 o                         
 -10   2   6        289.74        341.04         4.48 o                         
  -9   2   6         56.55         56.10         1.72 o                         
  -8   2   6        613.97        586.75         6.25 o                         
  -7   2   6         25.34         22.23         1.46 o                         
  -6   2   6       1963.88       2161.30        17.83 o                         
  -5   2   6        494.48        406.93         3.35 o                         
  -4   2   6        168.15        166.95         1.74 o                         
  -3   2   6       1184.73       1263.34         9.01 o                         
  -2   2   6       1675.85       1594.84        11.28 o                         
  -1   2   6       3376.12       3762.59        27.11 o                         
   0   2   6       5155.93       5200.82        38.79 o                         
   1   2   6        586.67        742.99         6.09 o                         
   2   2   6         32.68         59.76         1.16 o                         
   3   2   6        301.23        321.84         2.82 o                         
   4   2   6        317.21        296.61         2.71 o                         
   5   2   6         97.46         90.75         1.38 o                         
   6   2   6       1055.39       1124.15        12.12 o                         
   7   2   6         14.93          8.72         1.35 o                         
   8   2   6         71.17         81.67         2.20 o                         
   9   2   6         56.71         61.06         2.09 o                         
  10   2   6        100.23        102.08         2.75 o                         
  11   2   6         18.82         22.31         1.98 o                         
  12   2   6         50.48         44.91         2.20 o                         
  13   2   6          3.53          3.78         1.98 o                         
  14   2   6        104.89        119.08         4.53 o                         
  15   2   6          4.24          1.50         2.73 o                         
  16   2   6         27.90         24.57         3.92 o                         
 -17   3   6          0.22          0.71         3.93 o                         
 -16   3   6          4.71          8.18         3.62 o                         
 -15   3   6         12.97         10.12         3.88 o                         
 -14   3   6          0.05         -1.61         2.94 o                         
 -13   3   6         42.56         43.44         3.14 o                         
 -12   3   6          0.18          0.20         1.93 o                         
 -11   3   6         27.42         24.37         1.83 o                         
 -10   3   6        452.16        488.46         6.05 o                         
  -9   3   6          4.75          1.56         1.37 o                         
  -8   3   6        838.19        989.64        12.38 o                         
  -7   3   6        179.09        168.93         2.55 o                         
  -6   3   6        157.40        154.48         2.21 o                         
  -5   3   6        596.00        631.25         5.15 o                         
  -4   3   6       1339.07       1375.79        10.20 o                         
  -3   3   6        500.53        590.47         4.64 o                         
  -2   3   6         18.40         45.75         1.17 o                         
  -1   3   6         12.82         10.01         0.72 o                         
   0   3   6        445.12        443.51         3.49 o                         
   1   3   6        412.42        430.05         3.40 o                         
   2   3   6       3132.90       2921.16        21.20 o                         
   3   3   6        828.16        888.35         7.01 o                         
   4   3   6        395.15        321.02         2.95 o                         
   5   3   6        894.82       1024.44         8.04 o                         
   6   3   6          2.46          2.85         1.38 o                         
   7   3   6        492.67        520.89         5.67 o                         
   8   3   6        164.87        183.28         3.12 o                         
   9   3   6          7.13          9.17         1.78 o                         
  10   3   6         62.31         70.29         2.87 o                         
  11   3   6         22.93         20.23         2.26 o                         
  12   3   6          0.03          2.32         2.15 o                         
  13   3   6         22.81         17.36         2.44 o                         
  14   3   6         50.99         51.53         3.10 o                         
  15   3   6          0.36         -2.59         2.72 o                         
 -17   4   6          4.24          4.08         4.21 o                         
 -16   4   6          0.74         -2.10         3.90 o                         
 -15   4   6          4.20         -2.65         3.77 o                         
 -14   4   6          0.11         -1.09         4.24 o                         
 -13   4   6          0.59         -1.03         2.94 o                         
 -12   4   6        195.81        210.28         4.23 o                         
 -11   4   6         82.44         77.87         2.51 o                         
 -10   4   6        432.13        428.77         5.25 o                         
  -9   4   6        207.32        213.87         3.42 o                         
  -8   4   6        129.09        131.60         3.12 o                         
  -7   4   6          1.01          0.99         1.48 o                         
  -6   4   6        169.27        160.53         4.71 o                         
  -5   4   6        335.14        366.63         3.71 o                         
  -4   4   6        282.32        303.59         3.18 o                         
  -3   4   6        210.25        159.92         3.49 o                         
  -2   4   6       3009.79       3048.88        22.15 o                         
  -1   4   6        402.87        470.17         4.33 o                         
   0   4   6        437.64        358.90         3.02 o                         
   1   4   6        211.95        205.54         2.16 o                         
   2   4   6          0.94          1.68         1.12 o                         
   3   4   6        574.89        597.30         5.48 o                         
   4   4   6        103.89         90.59         1.90 o                         
   5   4   6        807.48        793.23         7.08 o                         
   6   4   6        423.45        379.27         4.22 o                         
   7   4   6          5.18          1.17         1.70 o                         
   8   4   6          1.67          0.15         1.89 o                         
   9   4   6        159.83        158.03         3.55 o                         
  10   4   6         64.16         58.40         2.82 o                         
  11   4   6         59.43         60.56         2.93 o                         
  12   4   6        111.32        130.23         5.67 o                         
  13   4   6          1.78          6.34         2.91 o                         
  14   4   6          1.54          1.71         3.56 o                         
  15   4   6         11.66         10.57         3.26 o                         
 -16   5   6         21.03         19.13         4.54 o                         
 -15   5   6          1.02         -3.49         4.04 o                         
 -14   5   6         14.82          7.93         4.46 o                         
 -13   5   6          3.48          2.70         2.54 o                         
 -12   5   6          6.66          1.70         1.65 o                         
 -11   5   6          8.25         10.53         1.84 o                         
 -10   5   6          1.27          4.90         1.93 o                         
  -9   5   6        602.17        605.61         6.61 o                         
  -8   5   6         43.57         50.66         2.92 o                         
  -7   5   6         16.76         13.61         1.70 o                         
  -6   5   6        129.91        111.50         2.53 o                         
  -5   5   6         79.37         70.56         2.23 o                         
  -4   5   6        200.61        197.98         2.67 o                         
  -3   5   6         32.50         23.10         1.28 o                         
  -2   5   6        434.60        451.76         4.27 o                         
  -1   5   6       1217.38       1309.42        10.24 o                         
   0   5   6          1.43          3.19         1.13 o                         
   1   5   6        840.40        758.07         7.11 o                         
   2   5   6        933.99        900.27         8.34 o                         
   3   5   6        122.74        156.97         2.59 o                         
   4   5   6         75.98         51.46         2.06 o                         
   5   5   6        117.46        116.45         2.38 o                         
   6   5   6        257.08        252.01         3.46 o                         
   7   5   6         65.74         63.89         2.29 o                         
   8   5   6         54.24         60.09         2.68 o                         
   9   5   6         39.12         42.43         2.68 o                         
  10   5   6        180.72        159.76         4.28 o                         
  11   5   6         28.64         30.78         3.31 o                         
  12   5   6         17.61          7.99         2.90 o                         
  13   5   6         62.40         67.62         3.68 o                         
  14   5   6          5.87          7.90         3.94 o                         
 -15   6   6          1.19          5.01         4.46 o                         
 -14   6   6          0.38         -4.24         4.24 o                         
 -13   6   6         15.94         19.16         3.54 o                         
 -12   6   6          4.19         -0.15         3.35 o                         
 -11   6   6        106.23         95.61         5.45 o                         
 -10   6   6         74.30         81.44         3.40 o                         
  -9   6   6         21.63         19.25         2.26 o                         
  -8   6   6          5.79          3.70         1.92 o                         
  -7   6   6         49.14         66.80         2.47 o                         
  -6   6   6         36.03         40.88         2.05 o                         
  -5   6   6          8.11          3.25         1.88 o                         
  -4   6   6         13.47         13.01         1.49 o                         
  -3   6   6        780.61        787.34         7.53 o                         
  -2   6   6        121.49        119.67         2.73 o                         
  -1   6   6         20.48         18.52         1.38 o                         
   0   6   6         11.61         12.75         1.42 o                         
   1   6   6         22.26         27.77         1.73 o                         
   2   6   6        194.85        189.66         2.97 o                         
   3   6   6       2003.98       1997.66        17.65 o                         
   4   6   6        718.47        681.43         7.14 o                         
   5   6   6          4.61          1.13         1.74 o                         
   6   6   6        170.96        164.20         3.28 o                         
   7   6   6        119.09        127.71         2.85 o                         
   8   6   6          5.49          5.06         2.26 o                         
   9   6   6         69.57         64.46         3.36 o                         
  10   6   6         20.59         25.89         3.37 o                         
  11   6   6         65.00         78.72         3.50 o                         
  12   6   6          0.56          4.17         3.40 o                         
  13   6   6         17.64         12.31         3.61 o                         
 -14   7   6          7.53         11.62         4.87 o                         
 -13   7   6         10.39         10.24         3.09 o                         
 -12   7   6          2.21         -0.50         2.36 o                         
 -11   7   6         28.48         30.28         2.58 o                         
 -10   7   6          5.66          6.29         2.53 o                         
  -9   7   6         29.17         34.19         2.53 o                         
  -8   7   6         94.32         83.30         3.45 o                         
  -7   7   6        139.17        128.96         3.72 o                         
  -6   7   6          4.14          2.80         2.17 o                         
  -5   7   6         59.75         64.18         2.57 o                         
  -4   7   6         63.46         87.40         3.67 o                         
  -3   7   6          7.43          5.23         2.13 o                         
  -2   7   6         10.90         10.04         2.05 o                         
  -1   7   6        145.76        142.28         4.11 o                         
   0   7   6        120.22        110.35         3.33 o                         
   1   7   6        210.75        206.46         3.58 o                         
   2   7   6         33.59         29.80         2.04 o                         
   3   7   6         92.14         79.01         2.55 o                         
   4   7   6         35.85         36.96         2.19 o                         
   5   7   6        543.48        552.82         6.39 o                         
   6   7   6        101.11         93.75         4.02 o                         
   7   7   6        103.16        108.89         3.04 o                         
   8   7   6         41.09         46.73         3.79 o                         
   9   7   6          1.14          0.09         3.26 o                         
  10   7   6          5.59          7.27         3.18 o                         
  11   7   6         53.48         49.05         3.94 o                         
  12   7   6         10.36          8.80         4.41 o                         
 -13   8   6          0.26         -5.14         5.14 o                         
 -12   8   6          2.98          6.01         3.24 o                         
 -11   8   6          0.82         -1.12         2.71 o                         
 -10   8   6          0.39          2.09         2.64 o                         
  -9   8   6         25.43         22.86         2.91 o                         
  -8   8   6         37.60         48.80         3.64 o                         
  -7   8   6         53.82         44.83         3.01 o                         
  -6   8   6          9.76         10.38         4.39 o                         
  -5   8   6         10.35         13.97         3.58 o                         
  -4   8   6         40.49         35.62         3.20 o                         
  -3   8   6        327.52        333.39         6.53 o                         
  -2   8   6         19.35         15.42         2.80 o                         
  -1   8   6          2.46          4.73         2.67 o                         
   0   8   6         30.76         39.04         4.21 o                         
   1   8   6         10.08         13.19         3.07 o                         
   2   8   6        173.88        166.95         4.42 o                         
   3   8   6         27.42         33.05         2.45 o                         
   4   8   6          4.02          1.84         3.24 o                         
   5   8   6          4.76          7.63         2.29 o                         
   6   8   6         16.86         10.55         2.27 o                         
   7   8   6          5.58          5.34         2.26 o                         
   8   8   6          3.29          5.25         1.63 o                         
   9   8   6         42.76         47.46         3.88 o                         
  10   8   6          9.20         11.84         3.81 o                         
  11   8   6          1.02          8.04         5.18 o                         
 -11   9   6          0.03         -3.47         3.47 o                         
 -10   9   6         11.95         17.72         3.41 o                         
  -9   9   6         16.40         13.81         4.16 o                         
  -8   9   6          3.55          4.55         3.97 o                         
  -7   9   6          1.49          4.06         3.85 o                         
  -6   9   6         25.25         23.48         4.11 o                         
  -5   9   6         23.58         26.95         4.15 o                         
  -4   9   6          7.55          7.05         4.68 o                         
  -3   9   6         18.06         18.95         5.57 o                         
  -2   9   6         56.33         54.39         5.28 o                         
  -1   9   6         93.45         99.25         6.84 o                         
   0   9   6          0.31          4.60         3.34 o                         
   1   9   6          3.98          8.82         3.47 o                         
   2   9   6         10.54          8.80         3.45 o                         
   3   9   6         35.77         41.85         3.68 o                         
   4   9   6          0.37         -1.52         3.16 o                         
   5   9   6         22.08         28.39         3.49 o                         
   6   9   6          0.60          0.01         2.56 o                         
   7   9   6          3.08          8.74         2.65 o                         
   8   9   6          3.21          2.87         2.37 o                         
   9   9   6         14.89         14.16         3.70 o                         
  -8  10   6         19.58          9.77         4.53 o                         
  -7  10   6         14.52         22.55         4.73 o                         
  -6  10   6         22.10         38.44         7.16 o                         
  -5  10   6         58.97         54.12         8.85 o                         
  -4  10   6          0.01          2.29        12.87 o                         
  -3  10   6          1.53          9.50         7.21 o                         
  -2  10   6          0.05         -5.15         9.27 o                         
  -1  10   6         18.85         14.50         5.30 o                         
   0  10   6          5.23          7.19         3.91 o                         
   1  10   6        115.31        141.99         5.74 o                         
   2  10   6          7.72          9.83         3.80 o                         
   3  10   6          2.00          3.03         3.89 o                         
   4  10   6          4.65          1.73         3.88 o                         
   5  10   6         31.13         27.44         3.91 o                         
   6  10   6          0.72          2.18         3.41 o                         
  -2  11   6          0.04          3.09        13.39 o                         
  -1  11   6          0.34          3.91         7.17 o                         
   0  11   6          3.13          8.70         6.27 o                         
   1  11   6         19.57         25.05         5.19 o                         
 -17   0   7          2.83         -0.39         5.30 o                         
 -15   0   7          0.83          6.46         4.89 o                         
 -13   0   7        118.27        106.51         5.53 o                         
 -11   0   7         33.81         34.23         2.21 o                         
  -9   0   7       2101.13       2078.83        28.71 o                         
  -7   0   7        332.22        342.22         5.72 o                         
  -5   0   7        317.25        472.92         5.39 o                         
  -3   0   7      14031.18      14705.55       148.77 o                         
  -1   0   7         25.17         53.16         1.52 o                         
   1   0   7        534.35        607.40         7.83 o                         
   3   0   7       3299.91       3177.26        35.11 o                         
   5   0   7       1004.37        900.39        12.93 o                         
   7   0   7         75.54         59.31         2.81 o                         
   9   0   7          6.69          1.73         2.19 o                         
  11   0   7        546.94        563.88        18.58 o                         
  13   0   7         45.74         62.84         5.47 o                         
  15   0   7         13.35         12.84         3.21 o                         
 -18   1   7          0.68          4.65         4.46 o                         
 -17   1   7          9.56         11.64         3.94 o                         
 -16   1   7         44.59         42.75         3.73 o                         
 -15   1   7          1.35         -2.91         2.91 o                         
 -14   1   7          2.05          1.93         2.74 o                         
 -13   1   7         11.24          9.37         2.67 o                         
 -12   1   7         79.06         89.43         3.55 o                         
 -11   1   7        174.88        201.44         3.18 o                         
 -10   1   7         14.99         16.89         1.41 o                         
  -9   1   7         17.21          5.12         1.37 o                         
  -8   1   7         26.99         14.83         1.32 o                         
  -7   1   7        526.49        476.43         4.95 o                         
  -6   1   7        563.32        612.95         5.71 o                         
  -5   1   7       1171.60       1172.43        10.84 o                         
  -4   1   7        162.03        118.87         1.59 o                         
  -3   1   7        441.29        509.60         4.06 o                         
  -2   1   7        216.86        209.79         2.03 o                         
  -1   1   7       7346.02       8069.14        57.84 o                         
   0   1   7        349.31        391.88         3.20 o                         
   1   1   7       3251.78       3133.47        24.45 o                         
   2   1   7        328.77        341.67         3.88 o                         
   3   1   7        226.17        181.32         2.29 o                         
   4   1   7        580.20        552.64         4.67 o                         
   5   1   7        410.08        396.57         5.82 o                         
   6   1   7        209.27        223.29         3.88 o                         
   7   1   7        814.35        807.01         8.43 o                         
   8   1   7         81.72         62.67         2.58 o                         
   9   1   7         17.77         24.98         1.79 o                         
  10   1   7         76.78         72.79         2.55 o                         
  11   1   7         20.18         14.79         1.84 o                         
  12   1   7          0.54          0.79         2.07 o                         
  13   1   7         48.01         55.67         2.85 o                         
  14   1   7         11.00          9.16         2.31 o                         
  15   1   7          6.59          9.72         2.35 o                         
 -17   2   7         12.64         14.23         4.05 o                         
 -16   2   7          7.44          6.32         3.43 o                         
 -15   2   7         31.08         32.53         3.48 o                         
 -14   2   7          4.14          5.17         3.03 o                         
 -13   2   7          5.09          5.26         3.13 o                         
 -12   2   7         95.13         94.05         4.26 o                         
 -11   2   7          6.40          4.03         1.58 o                         
 -10   2   7        298.08        306.67         4.39 o                         
  -9   2   7        241.00        252.44         3.52 o                         
  -8   2   7        132.48        106.77         2.19 o                         
  -7   2   7         11.43         16.29         1.23 o                         
  -6   2   7         16.32         25.24         1.15 o                         
  -5   2   7        954.64        978.16         7.70 o                         
  -4   2   7        123.95        121.48         1.74 o                         
  -3   2   7        231.21        146.25         1.78 o                         
  -2   2   7        434.03        457.70         3.72 o                         
  -1   2   7       2799.20       2781.06        20.15 o                         
   0   2   7        519.02        624.61         4.87 o                         
   1   2   7         26.58         21.62         0.90 o                         
   2   2   7        915.55        850.77         6.98 o                         
   3   2   7       2452.64       2488.45        19.52 o                         
   4   2   7         34.47         37.59         1.07 o                         
   5   2   7       1259.75       1284.45        11.37 o                         
   6   2   7         10.97          8.02         1.78 o                         
   7   2   7        385.97        384.96         5.10 o                         
   8   2   7         35.82         42.66         1.82 o                         
   9   2   7        318.27        312.91         4.18 o                         
  10   2   7          8.82          9.97         1.83 o                         
  11   2   7         77.12         90.43         2.91 o                         
  12   2   7         34.39         28.58         2.43 o                         
  13   2   7         46.80         43.75         2.94 o                         
  14   2   7         22.94         19.41         3.44 o                         
  15   2   7          2.75         -1.23         2.53 o                         
 -17   3   7          0.06          1.77         4.39 o                         
 -16   3   7          0.38          0.98         3.87 o                         
 -15   3   7         20.47         14.83         3.38 o                         
 -14   3   7         18.25         18.49         3.29 o                         
 -13   3   7          0.23          2.79         2.97 o                         
 -12   3   7         26.55         32.51         1.84 o                         
 -11   3   7          9.58         17.37         1.82 o                         
 -10   3   7        242.65        219.88         4.86 o                         
  -9   3   7          1.57         -1.19         1.53 o                         
  -8   3   7         79.06         89.85         2.35 o                         
  -7   3   7        276.88        283.17         3.51 o                         
  -6   3   7          6.25          5.14         1.27 o                         
  -5   3   7        292.53        289.50         3.70 o                         
  -4   3   7        140.40        129.88         1.67 o                         
  -3   3   7         33.47         25.07         0.98 o                         
  -2   3   7        387.10        400.87         3.39 o                         
  -1   3   7         11.95         15.85         0.87 o                         
   0   3   7         87.47         96.15         1.39 o                         
   1   3   7        712.81        571.41         4.71 o                         
   2   3   7        295.94        359.92         3.51 o                         
   3   3   7        271.29        270.53         2.96 o                         
   4   3   7        129.38        150.56         2.16 o                         
   5   3   7       1489.11       1522.66        12.26 o                         
   6   3   7        132.77        124.37         1.97 o                         
   7   3   7       1051.15       1036.13        10.87 o                         
   8   3   7         55.68         71.44         2.57 o                         
   9   3   7         49.13         55.10         2.27 o                         
  10   3   7         22.35         21.02         2.20 o                         
  11   3   7         29.41         25.22         2.62 o                         
  12   3   7         40.53         40.41         2.99 o                         
  13   3   7         78.97         79.86         4.65 o                         
  14   3   7          2.59          0.59         2.69 o                         
  15   3   7          6.37          1.99         2.86 o                         
 -16   4   7          0.26         -1.30         6.47 o                         
 -15   4   7          0.58         -3.80         3.80 o                         
 -14   4   7         10.73          8.14         3.43 o                         
 -13   4   7         72.95         87.42         3.15 o                         
 -12   4   7         59.33         63.21         2.43 o                         
 -11   4   7         88.57         94.53         4.94 o                         
 -10   4   7         32.88         22.76         1.94 o                         
  -9   4   7         47.10         33.00         1.95 o                         
  -8   4   7          1.74          0.17         1.59 o                         
  -7   4   7         27.01         40.45         1.80 o                         
  -6   4   7        916.42        917.27         9.53 o                         
  -5   4   7         45.58         33.85         1.46 o                         
  -4   4   7         26.80         29.28         1.29 o                         
  -3   4   7        956.67        939.00         7.47 o                         
  -2   4   7        308.61        317.79         2.92 o                         
  -1   4   7        291.05        243.38         2.56 o                         
   0   4   7        384.99        342.96         3.30 o                         
   1   4   7        738.83        776.44         7.21 o                         
   2   4   7        366.90        344.35         3.58 o                         
   3   4   7         78.31         56.56         1.67 o                         
   4   4   7         51.10         34.79         1.44 o                         
   5   4   7        419.65        372.05         4.14 o                         
   6   4   7        490.43        546.31         5.66 o                         
   7   4   7         90.20         82.51         2.71 o                         
   8   4   7        490.66        482.20         6.07 o                         
   9   4   7        507.18        483.17         7.56 o                         
  10   4   7          2.52          4.55         2.51 o                         
  11   4   7         12.41         22.05         2.56 o                         
  12   4   7          4.94          6.02         2.59 o                         
  13   4   7          1.58          5.27         2.85 o                         
  14   4   7          1.25          7.70         3.78 o                         
 -16   5   7         10.98          5.20         4.54 o                         
 -15   5   7         26.86         30.12         4.61 o                         
 -14   5   7         10.90          6.20         4.00 o                         
 -13   5   7         36.47         40.19         5.72 o                         
 -12   5   7         70.90         64.40         2.68 o                         
 -11   5   7         13.19         22.60         2.42 o                         
 -10   5   7         12.65         14.59         2.03 o                         
  -9   5   7         30.56         29.52         2.48 o                         
  -8   5   7          1.14          0.76         1.83 o                         
  -7   5   7        170.65        159.62         4.28 o                         
  -6   5   7          0.03         -0.21         1.90 o                         
  -5   5   7        385.48        409.92         5.09 o                         
  -4   5   7        305.75        256.67         3.16 o                         
  -3   5   7        207.79        175.21         3.07 o                         
  -2   5   7        938.83        913.91         7.42 o                         
  -1   5   7        214.99        220.02         3.45 o                         
   0   5   7        457.76        408.72         4.36 o                         
   1   5   7        457.02        403.14         4.36 o                         
   2   5   7        500.16        541.91         5.45 o                         
   3   5   7         24.04         31.37         1.63 o                         
   4   5   7        344.97        336.98         3.94 o                         
   5   5   7        222.45        223.74         3.14 o                         
   6   5   7        298.65        269.41         3.94 o                         
   7   5   7          2.69          3.99         1.90 o                         
   8   5   7          1.69          2.01         2.37 o                         
   9   5   7         24.11         22.90         2.68 o                         
  10   5   7         95.84        113.96         3.92 o                         
  11   5   7         84.06         83.37         3.81 o                         
  12   5   7          0.91         -1.17         3.10 o                         
  13   5   7          9.44         16.82         3.55 o                         
  14   5   7          2.16         -3.09        11.33 o                         
 -15   6   7          3.17          7.54         4.91 o                         
 -14   6   7          5.89          1.46         4.42 o                         
 -13   6   7          0.03         -2.11         3.09 o                         
 -12   6   7        106.53        106.63         3.83 o                         
 -11   6   7          0.13          4.51         2.48 o                         
 -10   6   7         53.77         40.68         2.75 o                         
  -9   6   7        192.57        205.41         4.04 o                         
  -8   6   7         27.82         37.41         2.38 o                         
  -7   6   7         71.10         90.02         3.39 o                         
  -6   6   7        259.24        248.55         5.07 o                         
  -5   6   7          6.53         11.12         2.06 o                         
  -4   6   7        434.91        454.85         5.63 o                         
  -3   6   7        129.03        156.00         3.23 o                         
  -2   6   7        169.48        154.69         3.22 o                         
  -1   6   7         12.59         10.03         1.73 o                         
   0   6   7        583.06        580.60         5.89 o                         
   1   6   7          9.86          8.67         1.62 o                         
   2   6   7        265.39        247.69         3.52 o                         
   3   6   7        727.10        681.26         7.59 o                         
   4   6   7        161.50        171.97         3.32 o                         
   5   6   7         44.24         48.03         3.10 o                         
   6   6   7         83.23        103.35         2.81 o                         
   7   6   7        124.27        124.59         3.37 o                         
   8   6   7         43.82         44.47         2.29 o                         
   9   6   7         12.63         16.99         3.70 o                         
  10   6   7          1.25         -0.43         2.89 o                         
  11   6   7         16.52         13.16         3.19 o                         
  12   6   7          4.25          6.45         3.53 o                         
  13   6   7          2.98          2.87         6.19 o                         
 -14   7   7          0.04         -2.81         2.94 o                         
 -13   7   7          1.57          3.38         2.31 o                         
 -12   7   7          8.77          7.08         2.64 o                         
 -11   7   7          1.23          2.79         2.62 o                         
 -10   7   7          9.71          5.31         2.60 o                         
  -9   7   7          1.46          0.27         3.00 o                         
  -8   7   7        244.63        254.59         5.07 o                         
  -7   7   7         12.01          1.49         2.60 o                         
  -6   7   7          0.00         -0.91         2.42 o                         
  -5   7   7          0.77         -2.09         2.81 o                         
  -4   7   7        311.55        303.07         5.84 o                         
  -3   7   7          5.66          4.05         2.32 o                         
  -2   7   7          6.98          3.21         2.28 o                         
  -1   7   7         98.77        110.50         4.95 o                         
   0   7   7         64.48         58.17         3.81 o                         
   1   7   7        122.42        127.45         3.07 o                         
   2   7   7        266.84        272.30         4.07 o                         
   3   7   7         47.63         43.83         2.99 o                         
   4   7   7        203.36        207.13         3.72 o                         
   5   7   7          2.36          2.84         2.10 o                         
   6   7   7          2.14          3.40         2.00 o                         
   7   7   7         11.58          7.25         2.14 o                         
   8   7   7          0.44          1.28         2.15 o                         
   9   7   7         52.34         53.51         3.54 o                         
  10   7   7         42.03         41.50         3.75 o                         
  11   7   7          5.35          9.05         3.61 o                         
 -12   8   7          0.58         -0.32         3.03 o                         
 -11   8   7          3.37          5.12         3.02 o                         
 -10   8   7          7.00          9.41         3.19 o                         
  -9   8   7         29.14         17.90         3.32 o                         
  -8   8   7          4.88          5.31         3.25 o                         
  -7   8   7          0.01          1.56         3.64 o                         
  -6   8   7          7.71          8.33         3.78 o                         
  -5   8   7          5.15          9.03         3.36 o                         
  -4   8   7          0.89          4.46         3.22 o                         
  -3   8   7          5.11          2.24         3.09 o                         
  -2   8   7         16.43         20.72         2.82 o                         
  -1   8   7          6.98         10.58         2.94 o                         
   0   8   7         67.75         77.89         3.69 o                         
   1   8   7         20.02         20.82         3.16 o                         
   2   8   7        105.60        105.15         5.40 o                         
   3   8   7          0.45          0.22         2.59 o                         
   4   8   7          1.03         -0.55         2.38 o                         
   5   8   7          8.31          4.71         2.44 o                         
   6   8   7          2.16          2.06         2.31 o                         
   7   8   7          5.04          5.71         2.22 o                         
   8   8   7        139.73        145.63         4.31 o                         
   9   8   7          8.78         12.98         2.78 o                         
  10   8   7         16.11         20.72         3.87 o                         
 -10   9   7         11.59          8.78         4.15 o                         
  -9   9   7          0.06         -3.57         4.13 o                         
  -8   9   7         20.53         17.99         4.32 o                         
  -7   9   7         11.22         16.20         4.26 o                         
  -6   9   7         13.04         10.76         4.75 o                         
  -5   9   7          1.86         -2.15         3.97 o                         
  -4   9   7          1.35         -1.13         4.33 o                         
  -3   9   7          6.74          5.30         4.42 o                         
  -2   9   7         91.01        105.40         6.11 o                         
  -1   9   7          0.98          3.47         3.51 o                         
   0   9   7          0.60         -1.97         3.60 o                         
   1   9   7         17.52         12.62         3.56 o                         
   2   9   7          0.92          4.77         3.46 o                         
   3   9   7         40.22         42.83         3.82 o                         
   4   9   7         39.25         43.92         3.67 o                         
   5   9   7          3.90          4.53         3.09 o                         
   6   9   7         26.13         17.00         2.76 o                         
   7   9   7         11.48         11.42         2.68 o                         
   8   9   7         38.36         41.60         3.41 o                         
  -7  10   7          0.08          2.82         4.90 o                         
  -6  10   7         10.72         11.76         4.99 o                         
  -5  10   7          5.99          4.16         5.35 o                         
  -4  10   7          0.56          2.86        14.16 o                         
  -3  10   7          1.07          0.00        10.81 o                         
  -2  10   7          1.58         -2.23         6.43 o                         
  -1  10   7          3.73          2.36         5.79 o                         
   0  10   7         28.09         34.77         4.34 o                         
   1  10   7          3.25          1.97         4.03 o                         
   2  10   7          6.64          4.41         4.09 o                         
   3  10   7          0.60          1.66         4.06 o                         
   4  10   7          0.14          1.73         3.81 o                         
   5  10   7          0.31          3.93         3.87 o                         
 -16   0   8          1.24          1.50         5.22 o                         
 -14   0   8         12.93         15.49         4.76 o                         
 -12   0   8         29.63         17.02         2.35 o                         
 -10   0   8        313.11        359.69         6.43 o                         
  -8   0   8         27.86         37.88         3.87 o                         
  -6   0   8       2528.60       2354.24        26.28 o                         
  -4   0   8       3886.12       3788.91        38.71 o                         
  -2   0   8        249.58        228.19         3.58 o                         
   0   0   8         53.00         83.78         1.88 o                         
   2   0   8       2840.06       2596.51        28.84 o                         
   4   0   8        170.46        144.62         3.28 o                         
   6   0   8        617.19        584.13         9.04 o                         
   8   0   8       1150.31       1143.14        16.59 o                         
  10   0   8        100.00        135.91         6.18 o                         
  12   0   8         30.49         16.32         3.45 o                         
  14   0   8        108.97        109.12         5.35 o                         
 -17   1   8         10.36          7.25         4.15 o                         
 -16   1   8          2.90          3.69         3.79 o                         
 -15   1   8          1.17          3.12         3.18 o                         
 -14   1   8          8.19         11.44         3.09 o                         
 -13   1   8         15.35          9.87         2.74 o                         
 -12   1   8        166.09        209.66         3.68 o                         
 -11   1   8        286.80        292.22         4.07 o                         
 -10   1   8        321.79        291.44         4.02 o                         
  -9   1   8        681.74        679.88         7.32 o                         
  -8   1   8          8.30          7.08         1.50 o                         
  -7   1   8          1.74          2.17         1.31 o                         
  -6   1   8        701.36        785.59         7.66 o                         
  -5   1   8        749.02        811.16         7.20 o                         
  -4   1   8        457.72        408.64         3.44 o                         
  -3   1   8        183.88        145.74         1.74 o                         
  -2   1   8       2013.01       1941.69        14.20 o                         
  -1   1   8         27.32         27.49         0.99 o                         
   0   1   8        561.23        489.41         3.95 o                         
   1   1   8         87.59         99.36         1.86 o                         
   2   1   8        261.51        294.00         4.59 o                         
   3   1   8        435.86        441.36         4.11 o                         
   4   1   8       1444.03       1398.30        13.24 o                         
   5   1   8        155.80        160.10         2.07 o                         
   6   1   8        619.72        600.28         6.56 o                         
   7   1   8       1084.36       1073.90        11.81 o                         
   8   1   8         46.00         42.41         2.20 o                         
   9   1   8         12.62         15.33         1.93 o                         
  10   1   8        305.01        294.09         4.71 o                         
  11   1   8          0.04          1.35         2.33 o                         
  12   1   8         29.75         34.40         2.46 o                         
  13   1   8          1.26         -1.70         2.50 o                         
  14   1   8          1.94          2.55         2.64 o                         
  15   1   8          4.79          5.02         2.69 o                         
 -17   2   8          0.02         -0.01         3.97 o                         
 -16   2   8          7.59          6.58         3.61 o                         
 -15   2   8         85.19         85.10         4.08 o                         
 -14   2   8          0.58          2.57         3.19 o                         
 -13   2   8          0.40          0.09         2.97 o                         
 -12   2   8        251.51        220.77         4.63 o                         
 -11   2   8          0.79          1.35         1.75 o                         
 -10   2   8          1.12          4.72         1.78 o                         
  -9   2   8         54.69         39.69         1.80 o                         
  -8   2   8         49.76         25.14         2.07 o                         
  -7   2   8         11.22         11.96         1.33 o                         
  -6   2   8         40.37         38.45         2.47 o                         
  -5   2   8        229.87        227.00         2.69 o                         
  -4   2   8        524.36        522.83         4.26 o                         
  -3   2   8        154.78        159.53         1.89 o                         
  -2   2   8          0.66          0.72         0.84 o                         
  -1   2   8         28.15         32.12         1.02 o                         
   0   2   8       1223.13       1180.01         9.17 o                         
   1   2   8        162.56        118.81         1.75 o                         
   2   2   8       2917.91       2850.96        24.52 o                         
   3   2   8        546.82        579.01         5.80 o                         
   4   2   8         79.64        100.75         1.70 o                         
   5   2   8         99.65        105.51         2.38 o                         
   6   2   8        181.60        202.30         3.30 o                         
   7   2   8        300.14        286.30         4.14 o                         
   8   2   8        108.63        103.17         2.95 o                         
   9   2   8          7.15          7.89         1.89 o                         
  10   2   8         52.11         59.63         2.54 o                         
  11   2   8         20.49         21.51         2.24 o                         
  12   2   8         76.51         74.73         3.34 o                         
  13   2   8          0.19         -2.06         2.55 o                         
  14   2   8          2.05          5.17         2.68 o                         
  15   2   8          0.14         -5.69         5.69 o                         
 -17   3   8          6.30          5.81         4.46 o                         
 -16   3   8          0.95         -1.70         3.83 o                         
 -15   3   8          4.78          5.46         3.57 o                         
 -14   3   8          0.36          0.27         3.29 o                         
 -13   3   8          1.90          1.37         2.18 o                         
 -12   3   8         79.78         61.70         2.61 o                         
 -11   3   8         24.15         18.49         1.99 o                         
 -10   3   8         27.33         27.15         2.27 o                         
  -9   3   8          0.13          1.97         1.77 o                         
  -8   3   8        908.33        917.36         9.58 o                         
  -7   3   8        148.76        125.88         2.63 o                         
  -6   3   8          1.28          5.59         1.36 o                         
  -5   3   8         20.58         27.03         1.65 o                         
  -4   3   8        121.29        103.59         1.69 o                         
  -3   3   8        651.62        617.45         4.78 o                         
  -2   3   8       1460.34       1329.80         9.62 o                         
  -1   3   8         97.01        105.67         1.62 o                         
   0   3   8        649.33        612.22         5.11 o                         
   1   3   8        496.98        532.81         4.94 o                         
   2   3   8         83.58         69.89         1.96 o                         
   3   3   8         19.25         20.37         1.26 o                         
   4   3   8       1656.01       1623.48        13.72 o                         
   5   3   8          0.97          3.22         0.99 o                         
   6   3   8         75.87         56.40         1.38 o                         
   7   3   8          1.69          4.45         1.84 o                         
   8   3   8        184.14        169.41         4.26 o                         
   9   3   8          1.52          0.29         2.00 o                         
  10   3   8        160.18        172.70         3.88 o                         
  11   3   8         34.58         42.45         2.96 o                         
  12   3   8          9.74         12.33         2.54 o                         
  13   3   8          1.47          4.11         2.76 o                         
  14   3   8         10.61         19.19         2.85 o                         
 -16   4   8          4.82          4.38         5.95 o                         
 -15   4   8         15.46         16.23         4.10 o                         
 -14   4   8          5.00          4.78         3.57 o                         
 -13   4   8          3.57          0.65         1.79 o                         
 -12   4   8          2.30          8.83         2.11 o                         
 -11   4   8          6.50         12.94         2.29 o                         
 -10   4   8         22.43         29.89         2.19 o                         
  -9   4   8          2.32          2.32         1.87 o                         
  -8   4   8         87.63         96.28         3.23 o                         
  -7   4   8        347.09        362.58         4.70 o                         
  -6   4   8        184.06        165.32         3.05 o                         
  -5   4   8         61.43         77.58         2.36 o                         
  -4   4   8        314.70        357.03         3.61 o                         
  -3   4   8         97.47         81.91         1.78 o                         
  -2   4   8          0.02          2.84         1.09 o                         
  -1   4   8        603.99        570.93         5.08 o                         
   0   4   8       2033.58       1992.27        16.61 o                         
   1   4   8        347.64        324.73         3.72 o                         
   2   4   8        368.80        343.11         3.88 o                         
   3   4   8        199.85        224.09         2.89 o                         
   4   4   8        183.94        136.70         2.39 o                         
   5   4   8        438.64        479.47         4.82 o                         
   6   4   8        524.17        497.41         5.82 o                         
   7   4   8         18.15         17.52         2.05 o                         
   8   4   8        294.22        335.28         5.36 o                         
   9   4   8          0.67          0.93         2.31 o                         
  10   4   8         13.25          5.29         2.47 o                         
  11   4   8         42.68         39.85         2.84 o                         
  12   4   8          2.11          3.14         2.77 o                         
  13   4   8         11.56         15.22         3.04 o                         
  14   4   8          1.55          4.42         3.33 o                         
 -16   5   8          0.45         -4.94         5.79 o                         
 -15   5   8          6.67          9.73         4.63 o                         
 -14   5   8         14.49         16.34         3.88 o                         
 -13   5   8         60.18         58.23         2.67 o                         
 -12   5   8          1.57         -0.38         2.76 o                         
 -11   5   8         52.15         45.85         3.01 o                         
 -10   5   8         42.36         38.17         2.95 o                         
  -9   5   8        437.70        488.26         7.58 o                         
  -8   5   8          0.62          0.32         1.96 o                         
  -7   5   8          2.72          0.57         1.88 o                         
  -6   5   8         19.32         27.38         2.11 o                         
  -5   5   8        110.26         91.26         2.81 o                         
  -4   5   8        153.13        153.79         2.92 o                         
  -3   5   8        155.67        174.75         3.55 o                         
  -2   5   8         58.33         64.91         2.63 o                         
  -1   5   8        102.42         97.87         2.49 o                         
   0   5   8         74.37         62.92         2.96 o                         
   1   5   8        551.86        569.66         6.08 o                         
   2   5   8        124.44        128.59         3.15 o                         
   3   5   8        557.03        509.44         5.34 o                         
   4   5   8        146.46        136.91         3.06 o                         
   5   5   8        102.57         73.38         2.17 o                         
   6   5   8         14.28         13.26         1.52 o                         
   7   5   8        246.91        250.28         4.39 o                         
   8   5   8         43.18         36.82         4.07 o                         
   9   5   8        189.68        210.08         5.95 o                         
  10   5   8          2.21         11.99         3.20 o                         
  11   5   8          1.41         -2.60         3.33 o                         
  12   5   8         19.77         21.29         3.75 o                         
  13   5   8         31.51         36.00         3.63 o                         
 -15   6   8         11.35         11.46         5.42 o                         
 -14   6   8          0.63         -1.07         3.24 o                         
 -13   6   8          2.42          5.95         2.58 o                         
 -12   6   8          1.80          4.21         2.58 o                         
 -11   6   8          1.77          3.12         3.02 o                         
 -10   6   8         46.25         60.50         2.72 o                         
  -9   6   8        152.74        146.41         4.88 o                         
  -8   6   8        159.80        161.15         3.83 o                         
  -7   6   8          2.43          0.17         2.11 o                         
  -6   6   8         43.41         57.35         2.77 o                         
  -5   6   8          3.22         -1.52         2.26 o                         
  -4   6   8         18.39         12.36         2.19 o                         
  -3   6   8         30.56         29.11         2.10 o                         
  -2   6   8         41.09         43.22         2.34 o                         
  -1   6   8        852.13        853.35         9.17 o                         
   0   6   8          2.18          4.16         1.84 o                         
   1   6   8        242.11        257.68         4.84 o                         
   2   6   8         38.76         37.44         2.06 o                         
   3   6   8        225.30        187.47         3.30 o                         
   4   6   8         27.49         26.59         1.93 o                         
   5   6   8        330.67        305.18         4.29 o                         
   6   6   8         16.60         17.64         1.91 o                         
   7   6   8        134.94        131.24         3.76 o                         
   8   6   8         30.80         29.29         3.01 o                         
   9   6   8         62.11         68.10         3.47 o                         
  10   6   8          3.92         -1.37         3.11 o                         
  11   6   8         10.68          8.09         3.66 o                         
  12   6   8          1.75          7.34         3.96 o                         
 -13   7   8          0.15         -2.76         2.76 o                         
 -12   7   8          4.42          2.44         2.85 o                         
 -11   7   8         19.67         20.29         3.01 o                         
 -10   7   8         27.43         27.62         3.61 o                         
  -9   7   8          0.75          2.25         2.90 o                         
  -8   7   8         10.74         12.96         2.79 o                         
  -7   7   8        149.96        133.61         4.94 o                         
  -6   7   8          4.64         11.38         3.01 o                         
  -5   7   8        111.11        115.61         7.36 o                         
  -4   7   8          0.14          4.23         2.92 o                         
  -3   7   8          2.76          1.16         2.76 o                         
  -2   7   8         11.58         19.39         2.54 o                         
  -1   7   8         33.97         29.46         2.76 o                         
   0   7   8          0.34          2.13         2.43 o                         
   1   7   8        182.60        188.57         3.86 o                         
   2   7   8         85.40         80.37         2.93 o                         
   3   7   8         30.21         29.22         2.28 o                         
   4   7   8          1.28          5.57         2.15 o                         
   5   7   8         27.57         33.31         2.98 o                         
   6   7   8         30.80         28.99         2.82 o                         
   7   7   8         46.27         55.54         2.65 o                         
   8   7   8          5.22          4.13         2.22 o                         
   9   7   8          5.83          4.81         3.42 o                         
  10   7   8         18.71         15.78         3.61 o                         
  11   7   8         42.30         39.61         4.01 o                         
 -12   8   8          0.86          1.99         3.66 o                         
 -11   8   8          3.22          6.17         3.42 o                         
 -10   8   8          5.06          8.88         3.41 o                         
  -9   8   8          0.61          8.20         7.42 o                         
  -8   8   8         56.72         48.87         4.31 o                         
  -7   8   8         26.32         30.79         4.02 o                         
  -6   8   8          0.60         -3.39         3.39 o                         
  -5   8   8          0.02         -3.27         3.27 o                         
  -4   8   8        105.94        122.24         5.29 o                         
  -3   8   8         58.91         64.59         3.66 o                         
  -2   8   8         37.03         36.51         3.62 o                         
  -1   8   8         87.10         86.50         3.61 o                         
   0   8   8         18.70         25.11         3.30 o                         
   1   8   8         12.07         10.95         3.22 o                         
   2   8   8         42.94         35.32         3.35 o                         
   3   8   8        191.70        198.11         5.07 o                         
   4   8   8         17.07         12.37         2.53 o                         
   5   8   8         86.30         96.92         4.04 o                         
   6   8   8         35.83         31.81         2.72 o                         
   7   8   8         14.85         11.25         2.38 o                         
   8   8   8          5.90          3.20         2.74 o                         
   9   8   8          3.88          2.78         3.89 o                         
 -10   9   8          0.53          1.68         5.25 o                         
  -9   9   8          0.02          1.21         4.33 o                         
  -8   9   8          8.75         18.01         4.90 o                         
  -7   9   8          0.90         -5.35         5.35 o                         
  -6   9   8         20.57         21.38         5.28 o                         
  -5   9   8         22.62         38.22         4.75 o                         
  -4   9   8          4.33         -0.05         6.10 o                         
  -3   9   8         55.05         62.11         6.05 o                         
  -2   9   8         28.51         39.10         4.94 o                         
  -1   9   8         26.41         31.70         4.45 o                         
   0   9   8         27.96         26.60         3.89 o                         
   1   9   8         55.78         56.51         4.04 o                         
   2   9   8          6.89          3.86         3.48 o                         
   3   9   8          8.21         13.41         3.69 o                         
   4   9   8          1.23         -0.95         3.23 o                         
   5   9   8          3.75          1.09         3.28 o                         
   6   9   8         20.71         27.62         3.04 o                         
   7   9   8         58.91         58.15         3.12 o                         
  -7  10   8          0.34          1.34         6.12 o                         
  -6  10   8          1.99          6.21         4.96 o                         
  -5  10   8          0.49         -6.55         6.55 o                         
  -4  10   8         60.15         56.40         8.00 o                         
  -3  10   8          4.32          8.75        12.36 o                         
  -2  10   8          0.17         -6.76         6.76 o                         
  -1  10   8          3.18          2.09         5.45 o                         
   0  10   8          7.83         10.52         4.84 o                         
   1  10   8         24.40         32.13         4.40 o                         
   2  10   8         15.09          8.72         4.28 o                         
   3  10   8         45.38         45.90         4.45 o                         
   4  10   8          1.39          0.92         4.39 o                         
 -17   0   9          1.36          2.49         6.16 o                         
 -15   0   9         15.88         14.63         5.53 o                         
 -13   0   9         28.47         49.16         3.34 o                         
 -11   0   9        177.73        142.27         4.35 o                         
  -9   0   9        129.52        130.81         6.47 o                         
  -7   0   9       2092.91       2050.79        28.32 o                         
  -5   0   9       1031.58        951.77        11.17 o                         
  -3   0   9        188.35        167.85         2.80 o                         
  -1   0   9       1820.90       1736.16        21.42 o                         
   1   0   9       3757.79       3722.97        45.19 o                         
   3   0   9        657.92        739.01         9.70 o                         
   5   0   9       1526.72       1412.15        16.07 o                         
   7   0   9        601.58        601.27         9.56 o                         
   9   0   9        923.08        836.18        15.09 o                         
  11   0   9         45.73         55.27         4.09 o                         
  13   0   9          7.76          6.73         3.88 o                         
 -17   1   9          4.80         -1.59         4.33 o                         
 -16   1   9         20.36         30.40         4.37 o                         
 -15   1   9          0.94         -1.37         3.76 o                         
 -14   1   9         15.00         10.24         3.19 o                         
 -13   1   9         19.53         14.79         1.76 o                         
 -12   1   9         85.15         90.78         3.00 o                         
 -11   1   9        118.77        120.26         2.99 o                         
 -10   1   9          6.43          5.83         1.66 o                         
  -9   1   9          4.81         14.85         1.71 o                         
  -8   1   9        196.11        176.27         3.74 o                         
  -7   1   9         26.38         40.27         2.68 o                         
  -6   1   9          2.07          2.47         1.18 o                         
  -5   1   9        340.19        309.94         3.17 o                         
  -4   1   9          2.66          2.66         0.96 o                         
  -3   1   9        645.05        628.43         8.39 o                         
  -2   1   9        382.20        380.17         3.45 o                         
  -1   1   9          2.33          2.36         0.94 o                         
   0   1   9        809.02        810.80         6.84 o                         
   1   1   9       1754.38       1717.37        15.01 o                         
   2   1   9        168.56        132.40         2.18 o                         
   3   1   9        640.70        586.36         5.64 o                         
   4   1   9         13.08         17.95         1.22 o                         
   5   1   9        227.02        185.05         2.09 o                         
   6   1   9        159.47        150.36         3.24 o                         
   7   1   9        497.75        487.59         6.27 o                         
   8   1   9         72.21         63.29         2.73 o                         
   9   1   9        336.70        359.93         5.28 o                         
  10   1   9          0.74          0.31         2.35 o                         
  11   1   9          2.14          7.49         2.62 o                         
  12   1   9          2.71          1.12         2.68 o                         
  13   1   9          2.63          1.73         2.77 o                         
  14   1   9         16.54         20.14         3.11 o                         
 -17   2   9          5.22          9.53         6.32 o                         
 -16   2   9          0.02          1.64         3.68 o                         
 -15   2   9          4.55         -2.42         3.39 o                         
 -14   2   9          4.78         -0.65         3.32 o                         
 -13   2   9         16.51         19.10         2.91 o                         
 -12   2   9        157.61        143.38         3.56 o                         
 -11   2   9         20.42         38.71         3.53 o                         
 -10   2   9         95.05         90.70         2.89 o                         
  -9   2   9         55.76         36.18         2.02 o                         
  -8   2   9        688.10        682.78         7.46 o                         
  -7   2   9        132.70        160.55         2.76 o                         
  -6   2   9         17.77         10.93         1.41 o                         
  -5   2   9        316.89        379.55         3.88 o                         
  -4   2   9          7.46          8.86         1.01 o                         
  -3   2   9         47.99         42.65         1.24 o                         
  -2   2   9        118.52        122.97         1.76 o                         
  -1   2   9        998.56        955.93         7.90 o                         
   0   2   9        157.40        130.75         2.42 o                         
   1   2   9         38.73         25.77         1.72 o                         
   2   2   9        730.74        736.33         6.87 o                         
   3   2   9         96.67        102.45         2.10 o                         
   4   2   9         70.28         66.46         1.86 o                         
   5   2   9        108.39        114.30         2.57 o                         
   6   2   9         20.54         16.18         1.96 o                         
   7   2   9        268.45        257.20         4.54 o                         
   8   2   9         27.44         33.44         2.33 o                         
   9   2   9         91.16         79.76         3.72 o                         
  10   2   9         68.73         72.53         4.21 o                         
  11   2   9         36.01         31.47         2.66 o                         
  12   2   9          7.84          8.86         2.76 o                         
  13   2   9         59.43         69.59         3.60 o                         
  14   2   9          1.07         -1.94         3.74 o                         
 -16   3   9          3.43         10.36         4.15 o                         
 -15   3   9         41.77         45.82         4.21 o                         
 -14   3   9          0.88          1.31         2.09 o                         
 -13   3   9          9.28         11.90         2.29 o                         
 -12   3   9         11.93         12.19         2.08 o                         
 -11   3   9          8.00          5.66         2.09 o                         
 -10   3   9        113.75         88.14         4.08 o                         
  -9   3   9        371.50        432.72         5.81 o                         
  -8   3   9         98.80        114.63         4.04 o                         
  -7   3   9         79.92         59.34         3.27 o                         
  -6   3   9         12.41         13.68         1.52 o                         
  -5   3   9       1196.88       1171.31        10.13 o                         
  -4   3   9        287.25        292.33         3.18 o                         
  -3   3   9        267.82        264.26         2.59 o                         
  -2   3   9        144.56        129.19         1.96 o                         
  -1   3   9        148.19        141.28         1.99 o                         
   0   3   9        464.57        417.45         4.13 o                         
   1   3   9        418.79        428.49         4.27 o                         
   2   3   9          6.57          6.08         1.30 o                         
   3   3   9        842.94        767.59         7.70 o                         
   4   3   9         25.09         13.38         1.42 o                         
   5   3   9         25.53         28.21         1.42 o                         
   6   3   9         71.49         70.64         2.18 o                         
   7   3   9         16.30         22.50         2.13 o                         
   8   3   9        187.34        171.94         3.54 o                         
   9   3   9        110.14        116.60         3.46 o                         
  10   3   9          6.36          8.48         2.48 o                         
  11   3   9          0.95          4.32         2.65 o                         
  12   3   9          2.13          0.16         2.73 o                         
  13   3   9          2.90          3.13         2.84 o                         
  14   3   9          1.19          0.51        12.36 o                         
 -16   4   9          2.17          3.70         4.57 o                         
 -15   4   9         17.26         13.17         4.12 o                         
 -14   4   9          0.91          3.12         2.63 o                         
 -13   4   9          1.89          5.64         2.53 o                         
 -12   4   9         62.54         73.02         3.06 o                         
 -11   4   9         34.41         40.63         2.46 o                         
 -10   4   9        170.87        161.48         3.85 o                         
  -9   4   9         86.34         86.71         3.19 o                         
  -8   4   9         59.75         44.57         2.23 o                         
  -7   4   9         91.03        103.54         2.93 o                         
  -6   4   9         54.05         39.46         2.06 o                         
  -5   4   9        595.10        644.20         7.61 o                         
  -4   4   9        798.69        755.40         7.77 o                         
  -3   4   9        330.92        300.77         3.43 o                         
  -2   4   9         14.57         12.38         1.44 o                         
  -1   4   9        706.05        706.72         6.17 o                         
   0   4   9         93.73         90.36         2.64 o                         
   1   4   9         35.13         28.13         1.65 o                         
   2   4   9         82.90         98.85         2.58 o                         
   3   4   9        146.20        159.62         2.82 o                         
   4   4   9        297.31        278.55         3.62 o                         
   5   4   9       1013.65        987.05         8.85 o                         
   6   4   9         77.35         84.63         2.40 o                         
   7   4   9         26.55         28.79         2.30 o                         
   8   4   9          4.65         10.45         2.46 o                         
   9   4   9         34.21         39.69         2.70 o                         
  10   4   9         48.71         42.68         3.02 o                         
  11   4   9         46.07         44.11         3.69 o                         
  12   4   9          4.31          8.03         2.94 o                         
  13   4   9          0.50         -0.21         3.17 o                         
 -15   5   9         23.42         23.53         4.94 o                         
 -14   5   9          4.47          2.38         3.08 o                         
 -13   5   9         13.68          7.89         2.31 o                         
 -12   5   9          1.57          1.90         2.42 o                         
 -11   5   9          0.52         -1.62         2.37 o                         
 -10   5   9         21.05         27.40         2.52 o                         
  -9   5   9          0.43          4.48         2.25 o                         
  -8   5   9        346.37        326.35         6.01 o                         
  -7   5   9          0.53         -2.06         2.06 o                         
  -6   5   9        185.22        195.00         3.82 o                         
  -5   5   9         31.22         24.65         2.26 o                         
  -4   5   9         73.80         59.96         2.30 o                         
  -3   5   9        388.32        405.69         5.09 o                         
  -2   5   9        312.75        303.40         4.04 o                         
  -1   5   9         66.22         60.00         2.05 o                         
   0   5   9         11.54         11.73         1.76 o                         
   1   5   9        293.22        309.63         4.15 o                         
   2   5   9        161.50        127.14         2.92 o                         
   3   5   9        122.30        107.72         2.73 o                         
   4   5   9        740.31        760.43         7.47 o                         
   5   5   9          0.40         -1.56         1.56 o                         
   6   5   9        144.73        159.19         3.35 o                         
   7   5   9        161.16        154.56         3.31 o                         
   8   5   9         49.05         46.07         3.53 o                         
   9   5   9          3.32          3.25         3.10 o                         
  10   5   9          2.55          7.38         3.02 o                         
  11   5   9          1.04          1.46         3.16 o                         
  12   5   9         25.46         33.99         3.61 o                         
 -14   6   9          0.34         -3.32         3.32 o                         
 -13   6   9          0.57          5.12         2.78 o                         
 -12   6   9          0.05         -3.46         3.46 o                         
 -11   6   9          2.84          5.98         2.69 o                         
 -10   6   9         33.13         27.41         2.77 o                         
  -9   6   9          5.45          9.97         2.96 o                         
  -8   6   9         92.73         80.70         3.15 o                         
  -7   6   9         18.14         12.34         2.54 o                         
  -6   6   9         15.59         27.62         3.22 o                         
  -5   6   9         84.92         78.84         3.33 o                         
  -4   6   9         51.40         43.28         2.84 o                         
  -3   6   9          1.32          3.29         2.20 o                         
  -2   6   9        105.58        104.49         4.83 o                         
  -1   6   9         32.22         30.10         2.72 o                         
   0   6   9         13.58         18.53         2.02 o                         
   1   6   9         17.51         16.15         2.29 o                         
   2   6   9         98.25        103.14         3.03 o                         
   3   6   9         23.06         19.96         1.98 o                         
   4   6   9        224.08        197.26         4.96 o                         
   5   6   9          4.39          4.51         1.92 o                         
   6   6   9         22.75         17.10         2.04 o                         
   7   6   9          4.66          5.19         2.28 o                         
   8   6   9         57.16         62.04         3.54 o                         
   9   6   9         22.55         18.10         3.23 o                         
  10   6   9         51.39         73.19         3.84 o                         
  11   6   9         24.28         23.69         3.69 o                         
 -13   7   9          5.66          2.13         3.15 o                         
 -12   7   9          0.27         -2.63         3.16 o                         
 -11   7   9         47.24         44.34         5.05 o                         
 -10   7   9          4.85          5.56         3.18 o                         
  -9   7   9          0.34         -0.12         2.92 o                         
  -8   7   9          2.65          2.45         3.05 o                         
  -7   7   9          7.94          2.74         3.36 o                         
  -6   7   9          9.57         -1.16         3.05 o                         
  -5   7   9         85.94        102.32         4.64 o                         
  -4   7   9         99.95         98.26         4.45 o                         
  -3   7   9         57.69         58.82         5.57 o                         
  -2   7   9         21.33         21.68         3.17 o                         
  -1   7   9         47.71         47.97         3.19 o                         
   0   7   9        191.35        187.55         4.65 o                         
   1   7   9          2.30          1.37         2.43 o                         
   2   7   9         92.35         69.02         2.84 o                         
   3   7   9          4.96          6.20         2.21 o                         
   4   7   9          5.53         14.82         2.56 o                         
   5   7   9         33.30         31.09         2.46 o                         
   6   7   9         79.82         72.27         2.81 o                         
   7   7   9         59.44         65.97         3.22 o                         
   8   7   9          0.88          1.09         2.28 o                         
   9   7   9          5.90          6.68         4.29 o                         
  10   7   9          1.22         -3.72         3.72 o                         
 -11   8   9          6.25          4.90         4.13 o                         
 -10   8   9         11.82         17.89         4.91 o                         
  -9   8   9          0.05          6.24         4.91 o                         
  -8   8   9         26.47         38.74         4.35 o                         
  -7   8   9         22.38         31.15         4.15 o                         
  -6   8   9          3.14          5.75         3.60 o                         
  -5   8   9          0.54          3.57         3.67 o                         
  -4   8   9         85.83        107.14         5.30 o                         
  -3   8   9         34.58         44.48         4.20 o                         
  -2   8   9         27.52         33.44         4.32 o                         
  -1   8   9          2.47          9.80         3.41 o                         
   0   8   9         22.63         17.08         3.37 o                         
   1   8   9         22.50         11.54         3.52 o                         
   2   8   9         83.67         92.91         4.94 o                         
   3   8   9          9.60          9.25         3.05 o                         
   4   8   9         63.05         55.71         2.89 o                         
   5   8   9         16.97         16.80         2.67 o                         
   6   8   9         32.83         41.19         2.71 o                         
   7   8   9          3.33          2.39         2.11 o                         
   8   8   9         11.73          7.80         2.81 o                         
  -9   9   9          1.74         -4.40         4.40 o                         
  -8   9   9          6.41          3.60         5.40 o                         
  -7   9   9          2.71         -1.50         4.69 o                         
  -6   9   9         72.38         84.20         6.61 o                         
  -5   9   9         12.76         14.68         6.10 o                         
  -4   9   9         31.15         22.51         4.74 o                         
  -3   9   9         15.73         26.15         5.53 o                         
  -2   9   9         44.50         50.51         5.72 o                         
  -1   9   9          1.33          6.78         4.22 o                         
   0   9   9         46.66         53.81         4.26 o                         
   1   9   9          8.62         12.36         5.51 o                         
   2   9   9          1.49          1.12         4.06 o                         
   3   9   9          0.96          9.00         3.87 o                         
   4   9   9         10.87         15.36         3.43 o                         
   5   9   9         25.32         22.85         3.37 o                         
   6   9   9         17.81         26.32         3.30 o                         
  -5  10   9          2.73         -0.40         7.30 o                         
  -4  10   9          0.57         -9.27        11.33 o                         
  -3  10   9          2.54         -5.66        11.33 o                         
  -2  10   9          0.05         -5.68         5.68 o                         
  -1  10   9          7.01          6.80         5.02 o                         
   0  10   9          0.10          8.07         4.76 o                         
   1  10   9          0.17         -2.96         4.39 o                         
   2  10   9          7.77          9.99         4.46 o                         
 -16   0  10         35.10         43.62         6.55 o                         
 -14   0  10          2.62         -1.68         3.67 o                         
 -12   0  10          8.99         13.51         2.84 o                         
 -10   0  10        109.46         99.94         4.13 o                         
  -8   0  10        388.38        414.62         8.31 o                         
  -6   0  10        700.95        604.80         9.46 o                         
  -4   0  10        250.24        214.73         4.81 o                         
  -2   0  10       1000.61       1055.86        13.49 o                         
   0   0  10         89.80         60.14         2.64 o                         
   2   0  10       1927.09       2082.81        25.70 o                         
   4   0  10       3013.01       2835.23        34.68 o                         
   6   0  10        364.89        367.49         6.81 o                         
   8   0  10          5.30          3.40         3.33 o                         
  10   0  10         45.27         54.05         4.36 o                         
  12   0  10         23.45         27.89         7.30 o                         
 -17   1  10          0.09          1.26         5.80 o                         
 -16   1  10          0.38          1.92         4.43 o                         
 -15   1  10          5.59          4.58         4.16 o                         
 -14   1  10          2.68          1.55         1.77 o                         
 -13   1  10          3.22          1.38         2.03 o                         
 -12   1  10          0.33         -0.49         1.99 o                         
 -11   1  10         83.39         78.90         3.00 o                         
 -10   1  10         38.39         60.93         2.42 o                         
  -9   1  10        143.82        126.43         3.16 o                         
  -8   1  10        249.88        227.69         3.63 o                         
  -7   1  10         15.92         22.14         2.14 o                         
  -6   1  10        273.55        267.63         4.03 o                         
  -5   1  10        372.55        288.04         3.46 o                         
  -4   1  10        730.06        830.33         6.78 o                         
  -3   1  10         72.63         85.60         1.69 o                         
  -2   1  10        161.35        149.90         2.32 o                         
  -1   1  10         65.80         83.55         1.77 o                         
   0   1  10       2081.09       2036.19        17.77 o                         
   1   1  10        945.74       1045.85         9.46 o                         
   2   1  10         23.15         17.25         1.33 o                         
   3   1  10         14.01         13.81         1.33 o                         
   4   1  10          1.70          2.70         1.42 o                         
   5   1  10          0.38          3.14         1.07 o                         
   6   1  10       1029.74       1041.13        11.67 o                         
   7   1  10          0.02         -0.18         1.96 o                         
   8   1  10         64.85         68.44         2.90 o                         
   9   1  10         22.76         25.28         2.59 o                         
  10   1  10          0.19         -2.27         2.59 o                         
  11   1  10          2.41         -2.73         2.73 o                         
  12   1  10         34.94         38.82         3.67 o                         
  13   1  10          1.67          4.86         2.89 o                         
 -16   2  10          5.07          1.14         3.93 o                         
 -15   2  10          2.08         -1.92         3.70 o                         
 -14   2  10          0.03          0.00         1.80 o                         
 -13   2  10          6.66          4.13         2.19 o                         
 -12   2  10          1.49          1.10         2.13 o                         
 -11   2  10         52.18         45.05         2.69 o                         
 -10   2  10          0.72          2.39         2.05 o                         
  -9   2  10         75.58         80.17         3.78 o                         
  -8   2  10         54.67         89.86         2.70 o                         
  -7   2  10        105.48         85.86         2.87 o                         
  -6   2  10        119.71        152.82         2.77 o                         
  -5   2  10        387.70        375.80         4.18 o                         
  -4   2  10        254.92        235.71         4.25 o                         
  -3   2  10          3.26          4.19         1.17 o                         
  -2   2  10       1049.48       1012.47         8.42 o                         
  -1   2  10         30.18         33.48         1.38 o                         
   0   2  10        218.18        228.13         3.72 o                         
   1   2  10        104.36         98.11         2.28 o                         
   2   2  10         20.58         14.46         1.34 o                         
   3   2  10         90.16         64.58         2.02 o                         
   4   2  10        299.60        295.28         4.89 o                         
   5   2  10        161.50        157.87         2.66 o                         
   6   2  10        212.82        191.14         4.17 o                         
   7   2  10          3.21          3.35         2.19 o                         
   8   2  10        294.82        316.81         5.17 o                         
   9   2  10         39.56         32.19         2.63 o                         
  10   2  10         86.15         92.06         3.67 o                         
  11   2  10          0.66          1.02         2.69 o                         
  12   2  10          6.27          2.87         3.45 o                         
  13   2  10         15.23         11.86         3.20 o                         
 -16   3  10          1.92         -0.54         4.18 o                         
 -15   3  10         11.32         13.95         4.24 o                         
 -14   3  10          1.80          3.09         2.08 o                         
 -13   3  10          6.48         13.49         2.36 o                         
 -12   3  10         57.22         77.77         3.14 o                         
 -11   3  10         18.48          9.05         2.32 o                         
 -10   3  10          0.40          5.92         2.23 o                         
  -9   3  10          5.02          7.53         2.45 o                         
  -8   3  10         14.16          8.49         2.17 o                         
  -7   3  10          3.18         10.48         2.31 o                         
  -6   3  10          3.87         11.02         1.73 o                         
  -5   3  10         87.29         97.23         2.31 o                         
  -4   3  10         43.22         41.47         1.73 o                         
  -3   3  10         83.30         69.36         1.72 o                         
  -2   3  10        451.34        416.78         3.94 o                         
  -1   3  10        231.75        216.05         2.94 o                         
   0   3  10         45.12         38.24         1.92 o                         
   1   3  10          5.64          7.21         1.43 o                         
   2   3  10        714.40        643.45         6.38 o                         
   3   3  10         49.59         62.73         1.97 o                         
   4   3  10        269.31        285.84         3.65 o                         
   5   3  10        306.74        301.38         4.97 o                         
   6   3  10         64.86         74.98         2.25 o                         
   7   3  10         91.66         70.75         4.11 o                         
   8   3  10         18.05         16.15         2.53 o                         
   9   3  10        132.46        134.86         4.06 o                         
  10   3  10          6.22          3.91         3.90 o                         
  11   3  10         10.89          9.33         2.96 o                         
  12   3  10         39.09         44.88         3.35 o                         
  13   3  10          1.79          2.33         4.42 o                         
 -15   4  10          6.15          7.70         4.42 o                         
 -14   4  10          0.06         -1.38         2.87 o                         
 -13   4  10         42.56         40.67         2.65 o                         
 -12   4  10          0.03          2.49         2.47 o                         
 -11   4  10         22.26         23.33         2.53 o                         
 -10   4  10        234.74        251.44         5.81 o                         
  -9   4  10         23.20         18.85         2.37 o                         
  -8   4  10         14.01          3.86         2.20 o                         
  -7   4  10         57.35         42.06         2.55 o                         
  -6   4  10         36.12         31.42         2.63 o                         
  -5   4  10         14.82         11.86         1.99 o                         
  -4   4  10        241.29        234.59         4.01 o                         
  -3   4  10          1.91          0.52         1.60 o                         
  -2   4  10          3.32          3.68         1.34 o                         
  -1   4  10         28.27         24.84         1.72 o                         
   0   4  10         26.08         20.18         1.72 o                         
   1   4  10        896.80        822.13         8.11 o                         
   2   4  10        352.28        334.52         4.07 o                         
   3   4  10         70.39         60.37         3.10 o                         
   4   4  10         20.08         15.05         1.94 o                         
   5   4  10          1.76          1.80         1.52 o                         
   6   4  10          3.50          9.52         1.88 o                         
   7   4  10        283.52        285.71         4.82 o                         
   8   4  10        131.21        134.54         4.05 o                         
   9   4  10          3.79          4.32         2.72 o                         
  10   4  10         36.54         41.91         3.09 o                         
  11   4  10          1.90         -1.28         3.75 o                         
  12   4  10          0.07          0.00         3.23 o                         
 -15   5  10          6.64          1.70         3.13 o                         
 -14   5  10          0.98          0.40         2.49 o                         
 -13   5  10          1.55          0.81         2.66 o                         
 -12   5  10         11.94         10.72         2.66 o                         
 -11   5  10         58.69         52.94         2.99 o                         
 -10   5  10          9.27         10.85         2.55 o                         
  -9   5  10         23.22         28.97         2.63 o                         
  -8   5  10         10.70          7.37         2.29 o                         
  -7   5  10         51.81         63.09         2.78 o                         
  -6   5  10        319.72        321.69         6.24 o                         
  -5   5  10        213.44        182.90         4.30 o                         
  -4   5  10          0.36          1.34         2.08 o                         
  -3   5  10        253.27        256.46         4.45 o                         
  -2   5  10          0.93          0.49         2.10 o                         
  -1   5  10         54.11         49.22         3.33 o                         
   0   5  10        244.71        247.07         5.48 o                         
   1   5  10          8.11          2.33         1.86 o                         
   2   5  10          0.18          1.48         1.84 o                         
   3   5  10        556.70        546.87         5.86 o                         
   4   5  10         50.64         47.90         2.06 o                         
   5   5  10          8.16          9.74         1.78 o                         
   6   5  10         57.61         53.58         2.13 o                         
   7   5  10          2.77          3.84         1.71 o                         
   8   5  10         72.05         62.97         3.35 o                         
   9   5  10         40.44         57.09         3.27 o                         
  10   5  10         10.45         13.26         3.30 o                         
  11   5  10         18.08         12.87         3.56 o                         
 -14   6  10         20.57         22.16         2.96 o                         
 -13   6  10          0.69          5.61         3.12 o                         
 -12   6  10          0.01          2.77         2.77 o                         
 -11   6  10          1.64          4.40         3.23 o                         
 -10   6  10         28.47         22.52         3.10 o                         
  -9   6  10          0.20          1.78         2.84 o                         
  -8   6  10         26.41         37.93         3.05 o                         
  -7   6  10         10.28         15.14         2.90 o                         
  -6   6  10         34.86         34.24         3.06 o                         
  -5   6  10        367.66        364.94         8.28 o                         
  -4   6  10         41.71         51.44         3.09 o                         
  -3   6  10         22.52         16.06         2.70 o                         
  -2   6  10        152.97        158.45         5.01 o                         
  -1   6  10         63.63         66.45         3.09 o                         
   0   6  10         12.88         11.45         2.28 o                         
   1   6  10        528.97        524.49         6.12 o                         
   2   6  10        155.37        161.44         4.50 o                         
   3   6  10         41.62         39.18         2.25 o                         
   4   6  10         47.90         40.50         3.09 o                         
   5   6  10         16.14         24.50         2.26 o                         
   6   6  10          9.51         10.45         1.96 o                         
   7   6  10         72.71         86.62         5.52 o                         
   8   6  10          0.76         -3.29         3.29 o                         
   9   6  10         35.47         44.29         3.76 o                         
  10   6  10          6.86          8.20         3.67 o                         
 -12   7  10         11.05          8.23         4.22 o                         
 -11   7  10          0.57          1.41         3.62 o                         
 -10   7  10         20.61         26.26         3.91 o                         
  -9   7  10          6.52          2.71         3.24 o                         
  -8   7  10          9.67          9.11         3.64 o                         
  -7   7  10         48.35         58.11         4.39 o                         
  -6   7  10          6.10         12.83         3.46 o                         
  -5   7  10         21.59         16.63         3.55 o                         
  -4   7  10         11.24         15.44         3.94 o                         
  -3   7  10         13.78         18.76         4.31 o                         
  -2   7  10         38.74         58.79         3.75 o                         
  -1   7  10         55.95         63.48         3.44 o                         
   0   7  10          6.35          4.78         2.87 o                         
   1   7  10         12.25         12.20         2.71 o                         
   2   7  10          3.25          1.73         2.50 o                         
   3   7  10         65.90         72.82         3.11 o                         
   4   7  10         63.13         56.54         2.81 o                         
   5   7  10         32.84         22.08         3.75 o                         
   6   7  10         36.86         36.21         2.74 o                         
   7   7  10          1.13          3.78         2.68 o                         
   8   7  10         28.06         25.28         3.73 o                         
   9   7  10         21.91         27.07         4.06 o                         
 -10   8  10          0.05         -4.52         4.59 o                         
  -9   8  10          1.07         -2.27         4.24 o                         
  -8   8  10          4.39         10.20         3.78 o                         
  -7   8  10         42.19         42.76         4.16 o                         
  -6   8  10         85.71         91.50         4.93 o                         
  -5   8  10          0.57         -2.49         4.31 o                         
  -4   8  10          3.37         -4.82         5.97 o                         
  -3   8  10          2.51          1.40         4.20 o                         
  -2   8  10         25.22         14.48         3.76 o                         
  -1   8  10         10.04         11.80         3.70 o                         
   0   8  10          5.68          5.57         3.52 o                         
   1   8  10          2.20          3.63         3.55 o                         
   2   8  10         16.52         17.52         3.61 o                         
   3   8  10          0.73         -1.66         3.16 o                         
   4   8  10          0.04         -0.40         2.84 o                         
   5   8  10         21.69         26.75         2.76 o                         
   6   8  10          9.55          8.32         2.71 o                         
   7   8  10         11.35         11.04         4.89 o                         
  -8   9  10          1.18          8.05         4.91 o                         
  -7   9  10          2.68         -3.25         4.94 o                         
  -6   9  10         14.81         17.12         4.89 o                         
  -5   9  10          0.55          0.30         5.03 o                         
  -4   9  10         12.52         17.67         6.14 o                         
  -3   9  10         10.07          5.93         5.57 o                         
  -2   9  10          1.42         -1.03         5.22 o                         
  -1   9  10          1.09         -0.14         4.98 o                         
   0   9  10          0.98          2.54         4.49 o                         
   1   9  10          1.47          2.60         3.99 o                         
   2   9  10          0.39          1.02         4.02 o                         
   3   9  10         32.62         36.12         4.11 o                         
   4   9  10          1.33          5.44         3.79 o                         
   5   9  10          4.66          5.24         4.19 o                         
 -15   0  11          1.43        -10.61        12.62 o                         
 -13   0  11          9.75          9.30         3.31 o                         
 -11   0  11        203.71        238.70         6.74 o                         
  -9   0  11          4.48         12.93         3.12 o                         
  -7   0  11         61.56         43.50         4.98 o                         
  -5   0  11        180.97        171.98         3.99 o                         
  -3   0  11         29.39         30.78         2.21 o                         
  -1   0  11        319.73        305.65         6.02 o                         
   1   0  11         29.24         22.73         2.12 o                         
   3   0  11        799.63        651.97         9.05 o                         
   5   0  11        361.19        383.01         5.97 o                         
   7   0  11         58.99         47.10         4.12 o                         
   9   0  11        432.32        435.17         9.85 o                         
  11   0  11         20.45         23.65         4.47 o                         
  13   0  11         50.00         48.33         5.43 o                         
 -16   1  11          8.45          1.03         4.69 o                         
 -15   1  11          4.71          2.59         4.53 o                         
 -14   1  11          1.73          2.99         2.20 o                         
 -13   1  11         30.67         40.61         2.48 o                         
 -12   1  11         81.72         66.04         3.01 o                         
 -11   1  11          0.20          3.16         2.21 o                         
 -10   1  11         16.85         14.23         2.13 o                         
  -9   1  11        109.18        110.07         3.16 o                         
  -8   1  11        221.97        204.66         3.69 o                         
  -7   1  11          7.55         19.99         1.95 o                         
  -6   1  11         84.37        100.09         2.85 o                         
  -5   1  11         13.08         30.83         1.58 o                         
  -4   1  11         89.96         87.30         3.23 o                         
  -3   1  11        927.66        900.97         7.67 o                         
  -2   1  11         27.30         36.31         1.47 o                         
  -1   1  11        254.22        237.75         3.79 o                         
   0   1  11         41.55         48.13         1.65 o                         
   1   1  11         58.71         40.44         1.65 o                         
   2   1  11        556.22        512.20         5.26 o                         
   3   1  11        230.37        246.47         3.23 o                         
   4   1  11        142.53        141.72         2.64 o                         
   5   1  11        128.35        125.27         2.49 o                         
   6   1  11          1.70         -2.03         2.95 o                         
   7   1  11         51.85         39.29         2.60 o                         
   8   1  11         44.58         49.03         2.99 o                         
   9   1  11         64.20         68.17         3.33 o                         
  10   1  11         32.98         37.48         3.08 o                         
  11   1  11         61.51         58.97         3.48 o                         
  12   1  11          7.58          7.02         3.70 o                         
  13   1  11          0.09          1.86         3.25 o                         
 -16   2  11          4.55          2.61         4.65 o                         
 -15   2  11          3.05         -3.82         3.82 o                         
 -14   2  11          0.09         -2.31         2.31 o                         
 -13   2  11          0.39          3.00         2.38 o                         
 -12   2  11          0.62          2.66         2.31 o                         
 -11   2  11          1.35          1.59         2.24 o                         
 -10   2  11          0.47         -0.83         2.24 o                         
  -9   2  11          0.07          1.53         2.19 o                         
  -8   2  11         76.63         66.05         2.43 o                         
  -7   2  11         30.59         41.74         3.46 o                         
  -6   2  11         14.23          6.91         1.78 o                         
  -5   2  11        962.04       1009.84        11.59 o                         
  -4   2  11        170.25        143.16         2.79 o                         
  -3   2  11         78.82         91.93         2.08 o                         
  -2   2  11        374.48        375.14         4.03 o                         
  -1   2  11         15.95         14.65         1.55 o                         
   0   2  11          2.70          6.05         1.51 o                         
   1   2  11       1141.53       1097.00        10.04 o                         
   2   2  11        169.62        136.35         2.75 o                         
   3   2  11        126.63        118.64         2.80 o                         
   4   2  11        219.01        238.71         3.48 o                         
   5   2  11        112.18        133.58         2.61 o                         
   6   2  11          7.32          6.72         2.32 o                         
   7   2  11        387.08        406.18         6.01 o                         
   8   2  11          0.55          2.07         2.49 o                         
   9   2  11         10.69         13.89         2.74 o                         
  10   2  11         42.66         45.94         3.12 o                         
  11   2  11         56.62         58.04         3.46 o                         
  12   2  11          6.75          5.92         3.45 o                         
 -16   3  11          1.99          1.60         4.57 o                         
 -15   3  11          0.03         -3.04         4.10 o                         
 -14   3  11          0.95         -0.71         2.41 o                         
 -13   3  11          2.38          2.61         2.56 o                         
 -12   3  11          0.65          0.03         2.67 o                         
 -11   3  11         12.30          5.08         2.42 o                         
 -10   3  11         51.35         52.82         2.73 o                         
  -9   3  11          4.87          4.65         2.33 o                         
  -8   3  11          0.51          2.48         2.23 o                         
  -7   3  11         74.91         97.59         3.20 o                         
  -6   3  11         22.33         22.84         2.69 o                         
  -5   3  11          0.18          0.64         1.89 o                         
  -4   3  11        270.00        272.20         3.71 o                         
  -3   3  11         34.14         38.90         1.86 o                         
  -2   3  11         27.95         24.48         1.58 o                         
  -1   3  11        419.20        383.86         4.15 o                         
   0   3  11        113.46         94.73         2.65 o                         
   1   3  11         61.47         55.41         2.91 o                         
   2   3  11          4.95          5.05         1.60 o                         
   3   3  11        739.88        739.77         7.27 o                         
   4   3  11        171.89        157.23         2.94 o                         
   5   3  11        477.94        425.49         4.84 o                         
   6   3  11         71.20         92.59         3.05 o                         
   7   3  11         23.33         26.53         2.58 o                         
   8   3  11         52.88         63.28         2.89 o                         
   9   3  11         19.33         21.84         2.79 o                         
  10   3  11          0.82          3.82         2.97 o                         
  11   3  11         17.30         29.35         4.38 o                         
  12   3  11          0.02          2.36         3.56 o                         
 -15   4  11          2.63          2.59         3.87 o                         
 -14   4  11          0.09         -1.17         3.46 o                         
 -13   4  11          3.97          2.17         2.88 o                         
 -12   4  11          1.67         -1.19         2.70 o                         
 -11   4  11         18.58         25.74         3.27 o                         
 -10   4  11          2.73          3.52         2.40 o                         
  -9   4  11         24.38         18.14         2.59 o                         
  -8   4  11          1.87          3.95         2.50 o                         
  -7   4  11        211.76        194.75         4.13 o                         
  -6   4  11         59.46         78.43         3.14 o                         
  -5   4  11          1.79          1.12         2.11 o                         
  -4   4  11          1.50         -0.25         1.86 o                         
  -3   4  11         43.41         56.00         2.30 o                         
  -2   4  11          9.69         13.04         1.86 o                         
  -1   4  11        165.77        182.77         3.26 o                         
   0   4  11        304.87        281.25         3.80 o                         
   1   4  11        287.38        276.93         3.79 o                         
   2   4  11        113.02        113.91         2.82 o                         
   3   4  11          4.58          6.54         1.82 o                         
   4   4  11         48.23         52.90         2.10 o                         
   5   4  11          1.67         -0.60         1.67 o                         
   6   4  11        106.92         97.30         2.84 o                         
   7   4  11        210.96        226.66         4.54 o                         
   8   4  11          0.03          1.24         3.11 o                         
   9   4  11          0.28         -1.16         3.03 o                         
  10   4  11          3.98          1.92         3.11 o                         
  11   4  11          2.72          2.42         3.48 o                         
 -14   5  11          0.99          2.47         3.26 o                         
 -13   5  11          1.79          2.84         2.84 o                         
 -12   5  11         15.59         15.45         2.92 o                         
 -11   5  11          3.75          5.29         2.84 o                         
 -10   5  11          8.51          3.48         2.93 o                         
  -9   5  11          1.23          1.08         2.92 o                         
  -8   5  11          0.02         -1.50         2.98 o                         
  -7   5  11        141.94        155.94         4.39 o                         
  -6   5  11         45.80         43.26         3.30 o                         
  -5   5  11        166.88        152.70         4.44 o                         
  -4   5  11          2.21          1.16         2.40 o                         
  -3   5  11         67.24         72.99         3.45 o                         
  -2   5  11        287.23        290.87         5.26 o                         
  -1   5  11         17.04          8.29         2.14 o                         
   0   5  11        161.84        182.10         4.08 o                         
   1   5  11         12.78         10.17         2.04 o                         
   2   5  11         67.30         64.09         2.42 o                         
   3   5  11         76.99         82.45         3.45 o                         
   4   5  11         50.29         30.72         2.09 o                         
   5   5  11          6.83          8.11         1.90 o                         
   6   5  11         11.19         13.75         1.61 o                         
   7   5  11          0.99          4.00         3.15 o                         
   8   5  11          7.45          6.71         3.28 o                         
   9   5  11         55.71         72.23         3.75 o                         
  10   5  11          8.51         12.31         3.60 o                         
 -13   6  11         10.25         11.21         3.69 o                         
 -12   6  11          0.00         -0.07         3.22 o                         
 -11   6  11          0.87          4.84         3.21 o                         
 -10   6  11          2.92          1.41         3.41 o                         
  -9   6  11         56.27         69.00         3.91 o                         
  -8   6  11        110.49        113.77         4.92 o                         
  -7   6  11          6.68         12.90         3.43 o                         
  -6   6  11          0.61         -0.79         3.32 o                         
  -5   6  11         10.76          2.57         3.28 o                         
  -4   6  11          9.03         15.59         4.36 o                         
  -3   6  11          9.97         11.89         3.20 o                         
  -2   6  11        293.92        291.95         6.05 o                         
  -1   6  11         73.71         67.20         4.61 o                         
   0   6  11          5.06         11.04         2.45 o                         
   1   6  11          0.54          1.19         2.26 o                         
   2   6  11         17.57         28.22         2.39 o                         
   3   6  11          0.78          1.91         2.19 o                         
   4   6  11         14.06         17.15         2.41 o                         
   5   6  11         30.97         24.50         2.36 o                         
   6   6  11        134.38        118.53         4.25 o                         
   7   6  11          4.05          1.48         2.36 o                         
   8   6  11          2.34          7.61         3.75 o                         
   9   6  11          0.96          0.19         3.85 o                         
 -12   7  11          9.50         12.36        13.90 o                         
 -11   7  11         13.68         17.13         4.18 o                         
 -10   7  11         12.64         12.76         3.82 o                         
  -9   7  11          9.04          9.85         4.04 o                         
  -8   7  11          9.84         11.46         3.74 o                         
  -7   7  11         50.15         35.78         3.79 o                         
  -6   7  11        112.07         88.71         4.34 o                         
  -5   7  11         25.97         26.16         4.30 o                         
  -4   7  11          3.86          5.01         4.35 o                         
  -3   7  11          5.28         21.06         4.68 o                         
  -2   7  11         18.26         11.42         3.42 o                         
  -1   7  11         47.68         51.27         3.83 o                         
   0   7  11         30.36         23.32         3.24 o                         
   1   7  11         53.88         47.72         3.36 o                         
   2   7  11         94.48         93.98         3.66 o                         
   3   7  11          8.04          2.65         2.61 o                         
   4   7  11          7.89          3.75         2.59 o                         
   5   7  11          3.50          5.59         2.55 o                         
   6   7  11          6.84          9.88         2.61 o                         
   7   7  11          8.98          7.19         2.87 o                         
   8   7  11         56.45         55.70         4.54 o                         
 -10   8  11          0.12          3.34         6.94 o                         
  -9   8  11          0.61          1.41         4.46 o                         
  -8   8  11         12.11          7.00         4.23 o                         
  -7   8  11          3.40          0.20         3.98 o                         
  -6   8  11         24.85         13.32         4.04 o                         
  -5   8  11         19.65         21.11         4.81 o                         
  -4   8  11          6.92          4.36        11.71 o                         
  -3   8  11         11.87          7.34         4.63 o                         
  -2   8  11         34.43         38.73         4.11 o                         
  -1   8  11          4.50          2.65         3.77 o                         
   0   8  11          8.59          7.12         4.04 o                         
   1   8  11         12.28         16.08         3.84 o                         
   2   8  11          0.12          7.17         3.52 o                         
   3   8  11         10.13          4.16         3.18 o                         
   4   8  11         14.66         19.76         3.49 o                         
   5   8  11         24.70         26.85         2.90 o                         
   6   8  11         12.61         13.80         2.64 o                         
  -7   9  11          0.41          0.00         9.27 o                         
  -6   9  11         15.26          9.70         5.25 o                         
  -5   9  11          0.95          6.76         7.38 o                         
  -4   9  11         12.48         31.61         7.36 o                         
  -3   9  11          0.03         -4.97         4.97 o                         
  -2   9  11          0.86         -1.35         5.81 o                         
  -1   9  11          2.57          0.85         4.86 o                         
   0   9  11         24.96         31.56         4.95 o                         
   1   9  11         28.30         24.85         4.48 o                         
   2   9  11          4.55          9.47         4.04 o                         
   3   9  11          6.38          3.35         4.78 o                         
 -16   0  12         33.54         38.67         7.90 o                         
 -14   0  12         28.82         29.54         4.01 o                         
 -12   0  12         23.46         10.78         3.46 o                         
 -10   0  12         75.00         56.35         3.72 o                         
  -8   0  12          5.83         13.01         3.13 o                         
  -6   0  12        270.67        300.30         8.83 o                         
  -4   0  12          1.83          1.16         2.43 o                         
  -2   0  12         20.00         16.61         2.34 o                         
   0   0  12       1057.27        985.27        13.26 o                         
   2   0  12        391.92        414.42         6.53 o                         
   4   0  12        250.39        270.42         5.36 o                         
   6   0  12        408.78        411.82         9.27 o                         
   8   0  12          7.35          6.75         3.95 o                         
  10   0  12        116.41        139.15         6.87 o                         
  12   0  12         24.11         42.10         5.60 o                         
 -16   1  12          0.01         -3.50         5.15 o                         
 -15   1  12          2.80         -0.25         2.69 o                         
 -14   1  12          1.63          3.25         2.51 o                         
 -13   1  12          9.66         12.07         2.59 o                         
 -12   1  12          2.81          2.62         2.46 o                         
 -11   1  12         31.46         30.94         2.61 o                         
 -10   1  12         11.82         20.31         2.35 o                         
  -9   1  12        128.27        119.29         3.41 o                         
  -8   1  12          0.96          0.87         2.18 o                         
  -7   1  12        294.32        251.80         5.17 o                         
  -6   1  12         70.35         58.53         2.75 o                         
  -5   1  12        556.98        524.15         6.64 o                         
  -4   1  12        149.54        148.82         3.01 o                         
  -3   1  12         32.85         38.88         1.74 o                         
  -2   1  12         18.44         24.33         1.71 o                         
  -1   1  12          0.38          2.15         1.58 o                         
   0   1  12        129.17        148.13         3.57 o                         
   1   1  12        217.58        189.98         3.04 o                         
   2   1  12        612.92        591.24         7.44 o                         
   3   1  12          8.40          7.94         1.69 o                         
   4   1  12         20.97         16.88         1.61 o                         
   5   1  12         58.89         58.15         1.96 o                         
   6   1  12          2.16          2.42         2.40 o                         
   7   1  12         51.04         50.53         3.18 o                         
   8   1  12        255.70        261.75         5.54 o                         
   9   1  12          6.66          4.03         3.04 o                         
  10   1  12          1.08          0.46         3.23 o                         
  11   1  12         10.77          6.67         3.41 o                         
  12   1  12          6.01          0.93         3.64 o                         
 -15   2  12          2.36         -0.64         3.07 o                         
 -14   2  12          9.22          9.70         2.64 o                         
 -13   2  12         22.33         18.37         2.64 o                         
 -12   2  12          0.09         -0.85         2.40 o                         
 -11   2  12         20.88         21.46         2.65 o                         
 -10   2  12         22.17         32.18         2.63 o                         
  -9   2  12          0.27         -0.21         2.40 o                         
  -8   2  12         73.87         82.93         3.07 o                         
  -7   2  12         24.32         23.26         2.48 o                         
  -6   2  12         95.53        119.16         4.72 o                         
  -5   2  12        107.71         83.14         2.65 o                         
  -4   2  12        208.54        193.19         3.33 o                         
  -3   2  12         29.14         25.81         2.08 o                         
  -2   2  12        137.09        130.84         3.66 o                         
  -1   2  12        163.68        147.21         2.89 o                         
   0   2  12         41.16         43.79         1.84 o                         
   1   2  12         23.41         30.76         1.93 o                         
   2   2  12         82.27         68.71         2.70 o                         
   3   2  12        192.70        191.44         3.28 o                         
   4   2  12        111.62        128.34         2.90 o                         
   5   2  12         98.64         82.35         2.28 o                         
   6   2  12         67.32         67.50         2.96 o                         
   7   2  12          0.23         -0.83         2.65 o                         
   8   2  12          3.48          7.50         2.75 o                         
   9   2  12          5.82          7.96         3.25 o                         
  10   2  12          4.88          3.33         3.21 o                         
  11   2  12          1.55          1.39         3.29 o                         
 -15   3  12          0.48          6.32         2.54 o                         
 -14   3  12          1.56          2.08         2.77 o                         
 -13   3  12          1.11          1.83         2.64 o                         
 -12   3  12         18.55         14.97         2.81 o                         
 -11   3  12         17.53         18.68         2.77 o                         
 -10   3  12          0.76          2.38         2.58 o                         
  -9   3  12          8.55          3.94         2.59 o                         
  -8   3  12        145.55        176.19         4.67 o                         
  -7   3  12         73.63         82.37         3.82 o                         
  -6   3  12        145.19        145.82         3.91 o                         
  -5   3  12          2.04          2.41         2.01 o                         
  -4   3  12         21.53         29.82         2.05 o                         
  -3   3  12         22.34         13.42         2.24 o                         
  -2   3  12        218.57        232.90         3.78 o                         
  -1   3  12         80.69         79.15         2.62 o                         
   0   3  12         76.61         67.06         2.20 o                         
   1   3  12         16.64         15.53         1.85 o                         
   2   3  12         96.45         93.50         2.76 o                         
   3   3  12          6.59          9.80         1.80 o                         
   4   3  12         36.47         28.23         1.83 o                         
   5   3  12          1.00          3.92         1.56 o                         
   6   3  12         50.58         54.60         2.11 o                         
   7   3  12         13.34         15.17         2.72 o                         
   8   3  12         24.14         26.40         2.92 o                         
   9   3  12          1.59          0.31         2.93 o                         
  10   3  12         23.56         22.18         3.38 o                         
  11   3  12          1.03          1.80         3.71 o                         
 -14   4  12          4.72          5.15         2.94 o                         
 -13   4  12         13.98         15.97         2.97 o                         
 -12   4  12         32.77         43.08         3.21 o                         
 -11   4  12         29.37         29.74         3.22 o                         
 -10   4  12          0.10         -0.20         3.49 o                         
  -9   4  12          9.38         19.63         3.72 o                         
  -8   4  12          9.52          9.86         3.03 o                         
  -7   4  12          0.00          2.79         2.98 o                         
  -6   4  12          7.27          3.51         2.65 o                         
  -5   4  12         17.55         18.19         2.51 o                         
  -4   4  12        110.52        119.78         3.41 o                         
  -3   4  12        230.66        217.88         5.07 o                         
  -2   4  12        396.59        401.02         6.16 o                         
  -1   4  12         67.10         58.37         2.78 o                         
   0   4  12        309.56        306.96         4.12 o                         
   1   4  12         33.35         34.08         1.99 o                         
   2   4  12         52.59         61.52         2.32 o                         
   3   4  12         84.64         90.47         2.74 o                         
   4   4  12         47.66         46.44         2.07 o                         
   5   4  12         19.46         24.43         1.85 o                         
   6   4  12         43.70         43.72         2.31 o                         
   7   4  12          1.21          4.70         2.87 o                         
   8   4  12         10.32          5.95         3.20 o                         
   9   4  12         30.27         40.56         3.57 o                         
  10   4  12         10.14         10.14         3.64 o                         
 -13   5  12          2.71          0.50         3.17 o                         
 -12   5  12          0.02         -0.55         3.30 o                         
 -11   5  12          2.00          6.07         3.29 o                         
 -10   5  12          1.44          2.64         3.40 o                         
  -9   5  12          2.90          0.74         3.24 o                         
  -8   5  12         20.27         11.49         3.19 o                         
  -7   5  12         10.19          9.65         3.08 o                         
  -6   5  12          6.13          3.90         2.83 o                         
  -5   5  12          5.02          1.88         3.18 o                         
  -4   5  12        191.58        212.04         4.98 o                         
  -3   5  12         42.85         36.22         3.32 o                         
  -2   5  12         35.05         31.33         2.89 o                         
  -1   5  12        164.88        159.92         4.05 o                         
   0   5  12         25.64         35.85         2.52 o                         
   1   5  12         17.89         14.15         2.11 o                         
   2   5  12         41.40         46.17         2.32 o                         
   3   5  12          9.34          2.85         2.06 o                         
   4   5  12         32.73         26.26         2.18 o                         
   5   5  12        154.24        157.97         3.43 o                         
   6   5  12        141.52        149.03         4.01 o                         
   7   5  12         20.78         20.94         3.54 o                         
   8   5  12          1.47          2.61         3.51 o                         
   9   5  12          0.46         -3.69         3.69 o                         
 -12   6  12          2.19          1.91         3.62 o                         
 -11   6  12         11.68          9.08         4.35 o                         
 -10   6  12         16.54         18.39         3.88 o                         
  -9   6  12          0.13         -1.74         3.52 o                         
  -8   6  12         18.84         20.69         4.06 o                         
  -7   6  12         26.76         13.10         3.59 o                         
  -6   6  12          2.30         -0.65         3.50 o                         
  -5   6  12          1.78          0.42         4.03 o                         
  -4   6  12         11.15         11.03         3.89 o                         
  -3   6  12         64.16         74.06         4.83 o                         
  -2   6  12          2.31         -2.22         3.25 o                         
  -1   6  12          7.21          6.52         3.17 o                         
   0   6  12         20.19         12.75         2.82 o                         
   1   6  12          1.99          0.16         2.54 o                         
   2   6  12          4.09          6.75         2.43 o                         
   3   6  12         59.56         49.40         4.03 o                         
   4   6  12         94.59         97.95         5.00 o                         
   5   6  12         13.39          7.87         2.41 o                         
   6   6  12          9.55         12.00         1.95 o                         
   7   6  12         48.97         67.12         3.04 o                         
   8   6  12         22.58         21.27         4.14 o                         
 -11   7  12          1.81         -2.30         6.13 o                         
 -10   7  12          5.06          6.52         4.42 o                         
  -9   7  12         34.75         35.35         4.42 o                         
  -8   7  12          6.73         10.73         4.32 o                         
  -7   7  12          3.79         -0.59         5.33 o                         
  -6   7  12          0.05          0.21         4.30 o                         
  -5   7  12         46.76         63.00         8.67 o                         
  -4   7  12          2.55          6.44         4.68 o                         
  -3   7  12          7.65         -1.55         3.73 o                         
  -2   7  12          7.54          2.22         3.58 o                         
  -1   7  12          1.27          2.14         3.61 o                         
   0   7  12          9.71         12.51         3.60 o                         
   1   7  12         25.88         22.10         3.25 o                         
   2   7  12         13.18         14.12         3.04 o                         
   3   7  12          2.23          1.66         2.85 o                         
   4   7  12          7.11          2.99         2.68 o                         
   5   7  12         68.95         74.78         3.38 o                         
   6   7  12          0.69         -2.23         2.23 o                         
   7   7  12          2.57          3.35         3.35 o                         
  -8   8  12         10.15         10.44         4.37 o                         
  -7   8  12          1.37         -0.80         4.30 o                         
  -6   8  12         24.17         28.14         5.19 o                         
  -5   8  12          2.91          3.55         5.97 o                         
  -4   8  12          5.37         11.98         6.01 o                         
  -3   8  12         20.70         22.75         5.06 o                         
  -2   8  12         18.77         25.23         4.29 o                         
  -1   8  12          0.53          2.99         3.93 o                         
   0   8  12          7.83          9.38         4.33 o                         
   1   8  12         11.00          8.80         4.23 o                         
   2   8  12          2.10          3.28         3.83 o                         
   3   8  12         52.39         60.35         4.17 o                         
   4   8  12          0.99          1.88         3.27 o                         
  -4   9  12          0.03          5.02         6.71 o                         
  -3   9  12          0.30          8.15         6.02 o                         
  -2   9  12          0.05          1.63         5.01 o                         
  -1   9  12         30.78         34.91         5.32 o                         
   0   9  12          7.81          6.51         5.10 o                         
 -15   0  13         11.72         14.31         3.93 o                         
 -13   0  13         16.71         20.60         5.58 o                         
 -11   0  13          0.48         -3.32         3.32 o                         
  -9   0  13          0.62          5.67         3.65 o                         
  -7   0  13         93.80        133.87         5.81 o                         
  -5   0  13         60.15         47.76         3.52 o                         
  -3   0  13       1043.64       1091.45        16.03 o                         
  -1   0  13        199.75        189.27         4.71 o                         
   1   0  13        147.18        169.39         4.84 o                         
   3   0  13        426.21        400.09         6.56 o                         
   5   0  13        113.12        104.62         4.63 o                         
   7   0  13        241.30        245.40         7.94 o                         
   9   0  13         35.24         57.81         4.98 o                         
  11   0  13         11.58         14.07         5.50 o                         
 -15   1  13         10.79          3.25         2.86 o                         
 -14   1  13          4.17          6.67         2.88 o                         
 -13   1  13          6.68          5.43         2.78 o                         
 -12   1  13          3.86          5.39         2.82 o                         
 -11   1  13         37.63         53.51         3.00 o                         
 -10   1  13         13.28         21.52         2.53 o                         
  -9   1  13          0.24          5.19         2.75 o                         
  -8   1  13          2.65          7.92         2.64 o                         
  -7   1  13         68.96         68.68         5.13 o                         
  -6   1  13          1.12          3.04         2.45 o                         
  -5   1  13          2.73          9.45         2.19 o                         
  -4   1  13         37.15         34.50         2.11 o                         
  -3   1  13         26.80         32.21         2.40 o                         
  -2   1  13        494.43        467.39         5.24 o                         
  -1   1  13        424.31        433.32         4.93 o                         
   0   1  13        301.51        315.46         4.08 o                         
   1   1  13        164.02        162.16         3.06 o                         
   2   1  13          4.10          5.85         1.88 o                         
   3   1  13          2.10         -1.83         1.83 o                         
   4   1  13         97.32         88.85         2.58 o                         
   5   1  13        126.86        136.60         2.84 o                         
   6   1  13         21.37         15.68         3.00 o                         
   7   1  13        139.86        151.45         5.53 o                         
   8   1  13         63.00         62.78         3.62 o                         
   9   1  13          0.27          0.96         3.36 o                         
  10   1  13          0.04          2.83         3.76 o                         
  11   1  13          0.28         -1.28         3.92 o                         
 -15   2  13          0.14          0.86         2.76 o                         
 -14   2  13          4.08          2.21         2.90 o                         
 -13   2  13          0.00          0.47         2.77 o                         
 -12   2  13          1.13         -1.35         2.75 o                         
 -11   2  13          0.07          3.00         2.81 o                         
 -10   2  13         11.26         10.38         2.88 o                         
  -9   2  13         90.90        122.50         5.15 o                         
  -8   2  13         66.92         77.49         3.37 o                         
  -7   2  13         86.47         64.41         3.57 o                         
  -6   2  13         88.95         93.09         3.50 o                         
  -5   2  13          2.28          3.67         2.16 o                         
  -4   2  13         34.80         31.53         2.33 o                         
  -3   2  13          4.32          6.13         3.18 o                         
  -2   2  13          8.75         10.20         2.03 o                         
  -1   2  13          1.37         -1.00         1.85 o                         
   0   2  13          2.08          3.14         1.89 o                         
   1   2  13         17.08         18.67         2.03 o                         
   2   2  13          9.74          8.08         1.95 o                         
   3   2  13         25.45         29.67         1.96 o                         
   4   2  13          4.35          5.47         1.97 o                         
   5   2  13         85.86         76.77         2.37 o                         
   6   2  13          9.14          9.87         2.87 o                         
   7   2  13          6.36          7.98         2.94 o                         
   8   2  13          0.27          2.00         3.38 o                         
   9   2  13          1.77          4.70         3.35 o                         
  10   2  13          4.86         -0.37         3.49 o                         
 -14   3  13          6.24          4.14         3.05 o                         
 -13   3  13         17.60         19.11         3.04 o                         
 -12   3  13          2.65          1.68         2.85 o                         
 -11   3  13          7.81          2.25         3.02 o                         
 -10   3  13          0.05          1.97         3.30 o                         
  -9   3  13         38.31         23.08         3.24 o                         
  -8   3  13          1.55          5.08         3.03 o                         
  -7   3  13         25.38         29.80         3.51 o                         
  -6   3  13         16.82         15.74         2.84 o                         
  -5   3  13         38.66         46.99         2.51 o                         
  -4   3  13         14.27         21.99         2.54 o                         
  -3   3  13         28.74         20.82         2.51 o                         
  -2   3  13          0.91          2.12         2.51 o                         
  -1   3  13         32.52         36.44         2.18 o                         
   0   3  13        186.31        168.00         4.26 o                         
   1   3  13         10.30         11.76         2.21 o                         
   2   3  13         27.35         29.14         2.10 o                         
   3   3  13          3.02          5.57         2.15 o                         
   4   3  13          8.99          8.26         1.91 o                         
   5   3  13         80.56         99.62         2.64 o                         
   6   3  13         16.86         13.37         2.82 o                         
   7   3  13          1.95          3.67         2.91 o                         
   8   3  13          0.24          4.47         2.99 o                         
   9   3  13          2.12          1.02         3.16 o                         
  10   3  13          0.22         -2.90         3.89 o                         
 -14   4  13          3.26          3.99         4.08 o                         
 -13   4  13          0.66          3.77         3.41 o                         
 -12   4  13          2.18          0.69         3.29 o                         
 -11   4  13          4.43          0.41         3.46 o                         
 -10   4  13          6.83          4.61         3.40 o                         
  -9   4  13          6.50         13.92         3.40 o                         
  -8   4  13         38.21         31.35         3.50 o                         
  -7   4  13         17.24         22.00         3.32 o                         
  -6   4  13          9.11          9.56         3.33 o                         
  -5   4  13         11.38         11.88         2.75 o                         
  -4   4  13         42.76         41.91         3.01 o                         
  -3   4  13         87.35        104.80         4.07 o                         
  -2   4  13          0.14          2.33         2.67 o                         
  -1   4  13          4.75          3.79         2.36 o                         
   0   4  13         57.67         62.64         2.43 o                         
   1   4  13        110.89        120.81         3.50 o                         
   2   4  13         54.65         45.89         2.32 o                         
   3   4  13        153.41        151.68         3.50 o                         
   4   4  13          0.62         -1.64         2.02 o                         
   5   4  13          4.67          8.23         1.96 o                         
   6   4  13         37.63         47.81         2.71 o                         
   7   4  13          2.31         -0.06         3.62 o                         
   8   4  13         35.08         28.51         4.04 o                         
   9   4  13         72.58         78.33         4.15 o                         
 -13   5  13          3.45          6.86         7.31 o                         
 -12   5  13         25.38         26.76         3.96 o                         
 -11   5  13          0.01          3.68         3.73 o                         
 -10   5  13          1.64         -1.78         3.53 o                         
  -9   5  13          9.20          4.01         3.63 o                         
  -8   5  13         30.90         34.60         3.67 o                         
  -7   5  13          0.25          4.00         3.64 o                         
  -6   5  13          3.07          3.49         3.45 o                         
  -5   5  13         41.60         52.21         4.22 o                         
  -4   5  13        119.32        103.67         4.54 o                         
  -3   5  13         24.48         30.75         3.52 o                         
  -2   5  13          2.01         -0.68         2.88 o                         
  -1   5  13         43.50         50.67         3.87 o                         
   0   5  13          0.20          2.37         2.47 o                         
   1   5  13          5.01          6.29         2.25 o                         
   2   5  13         72.74         78.83         2.82 o                         
   3   5  13          0.58         -2.04         2.26 o                         
   4   5  13        161.90        169.38         3.74 o                         
   5   5  13         25.08         27.98         2.22 o                         
   6   5  13         22.33         18.60         2.70 o                         
   7   5  13          0.95          1.30         3.73 o                         
   8   5  13          1.43          0.95         3.73 o                         
 -11   6  13          3.62          4.84         3.95 o                         
 -10   6  13          7.05          9.45         7.43 o                         
  -9   6  13          7.83          5.43         4.11 o                         
  -8   6  13          0.86          2.05         4.17 o                         
  -7   6  13          1.14         -4.06         4.06 o                         
  -6   6  13         16.63         14.53         4.06 o                         
  -5   6  13         22.01         27.77         5.34 o                         
  -4   6  13          0.52         -1.30         4.17 o                         
  -3   6  13          1.77         -2.72         3.57 o                         
  -2   6  13          4.30          4.91         3.58 o                         
  -1   6  13         45.15         39.40         3.72 o                         
   0   6  13         52.89         48.05         3.43 o                         
   1   6  13          4.31          4.61         2.78 o                         
   2   6  13         43.24         39.43         3.12 o                         
   3   6  13          5.42          9.24         2.73 o                         
   4   6  13         11.18         10.51         2.63 o                         
   5   6  13         21.71         22.08         2.54 o                         
   6   6  13          0.57         -2.89         2.89 o                         
   7   6  13          0.44         -4.05         4.16 o                         
  -9   7  13          0.40          8.29         5.78 o                         
  -8   7  13          4.22          0.80         4.54 o                         
  -7   7  13          2.23          5.55         4.32 o                         
  -6   7  13          7.23         15.43         5.65 o                         
  -5   7  13          0.26         -2.72         5.37 o                         
  -4   7  13         13.40         13.58         4.50 o                         
  -3   7  13          9.86          5.67         4.10 o                         
  -2   7  13          4.66          4.43         3.92 o                         
  -1   7  13          1.60         -3.79         3.79 o                         
   0   7  13         15.79          5.92         3.80 o                         
   1   7  13         40.55         44.48         3.90 o                         
   2   7  13         32.93         26.16         3.80 o                         
   3   7  13         39.10         37.92         4.40 o                         
   4   7  13          1.82          1.88         2.97 o                         
   5   7  13          7.49          7.48         2.86 o                         
  -7   8  13          0.01          2.14         5.15 o                         
  -6   8  13         19.18         19.62         6.10 o                         
  -5   8  13          2.40          0.85         6.23 o                         
  -4   8  13          3.63         -2.77         5.98 o                         
  -3   8  13          5.83          9.34         5.06 o                         
  -2   8  13          1.32          6.58         4.52 o                         
  -1   8  13         16.33         15.33         4.36 o                         
   0   8  13         21.04         18.03         4.62 o                         
   1   8  13          4.14         -0.74         4.46 o                         
   2   8  13          1.06          7.80         4.32 o                         
 -14   0  14          0.02         -0.51         4.66 o                         
 -12   0  14         61.91         67.76         5.49 o                         
 -10   0  14         41.10         24.95         4.37 o                         
  -8   0  14          0.15         -3.32         4.03 o                         
  -6   0  14         91.98         92.61         5.29 o                         
  -4   0  14        124.32        131.35         6.14 o                         
  -2   0  14        352.83        339.53         6.82 o                         
   0   0  14         64.35         88.79         3.79 o                         
   2   0  14         31.46         25.52         2.92 o                         
   4   0  14          4.21         -2.17         2.70 o                         
   6   0  14         43.96         60.82         4.99 o                         
   8   0  14          1.32         -0.94         5.24 o                         
  10   0  14          5.82         -0.49         6.59 o                         
 -14   1  14          3.07         -2.29         3.13 o                         
 -13   1  14          0.68          0.71         3.11 o                         
 -12   1  14         16.09         18.27         3.39 o                         
 -11   1  14          7.68         11.83         3.45 o                         
 -10   1  14         49.02         46.33         4.72 o                         
  -9   1  14          1.14         -0.15         2.94 o                         
  -8   1  14         16.60         21.73         3.02 o                         
  -7   1  14        133.08        106.18         4.05 o                         
  -6   1  14          8.69         17.52         2.86 o                         
  -5   1  14         13.27         11.38         2.39 o                         
  -4   1  14         18.15         16.85         3.01 o                         
  -3   1  14         37.23         32.30         2.65 o                         
  -2   1  14         55.22         54.08         2.48 o                         
  -1   1  14         69.95         70.59         2.83 o                         
   0   1  14          6.07          8.66         2.10 o                         
   1   1  14         38.85         40.32         2.55 o                         
   2   1  14         26.34         36.51         2.71 o                         
   3   1  14         14.57         16.17         2.72 o                         
   4   1  14        103.82        111.11         3.04 o                         
   5   1  14         18.78         24.56         2.22 o                         
   6   1  14          3.55          3.55         3.41 o                         
   7   1  14         19.40         28.81         3.57 o                         
   8   1  14          0.52         -1.96         3.53 o                         
   9   1  14          0.33          2.00         3.69 o                         
  10   1  14         21.07         26.48         9.28 o                         
 -14   2  14          7.24          6.19         3.22 o                         
 -13   2  14          3.44          2.33         3.27 o                         
 -12   2  14          1.49          0.19         3.45 o                         
 -11   2  14          7.45          4.37         3.42 o                         
 -10   2  14         16.56         31.53         3.61 o                         
  -9   2  14          6.47          1.86         3.48 o                         
  -8   2  14          0.43          4.74         3.01 o                         
  -7   2  14         71.67         87.88         4.41 o                         
  -6   2  14          0.80          0.11         2.75 o                         
  -5   2  14          5.54          4.57         2.57 o                         
  -4   2  14         46.55         60.40         2.96 o                         
  -3   2  14         13.66          4.41         2.52 o                         
  -2   2  14         14.63         18.04         2.63 o                         
  -1   2  14         17.05         19.91         2.32 o                         
   0   2  14         24.17         25.21         2.23 o                         
   1   2  14          7.44          7.85         2.08 o                         
   2   2  14        246.53        242.78         4.06 o                         
   3   2  14          6.43          9.44         2.12 o                         
   4   2  14         14.54         16.37         2.07 o                         
   5   2  14        123.05        120.54         3.62 o                         
   6   2  14         18.53         28.47         3.31 o                         
   7   2  14          4.90          5.57         3.53 o                         
   8   2  14         40.62         28.88         3.84 o                         
   9   2  14          8.67         10.13         3.65 o                         
 -13   3  14          8.16         11.33         3.53 o                         
 -12   3  14          5.53          1.84         3.56 o                         
 -11   3  14          4.34          8.04         3.89 o                         
 -10   3  14          2.28          3.47         3.67 o                         
  -9   3  14          1.38         -2.74         3.30 o                         
  -8   3  14         12.91          6.10         3.33 o                         
  -7   3  14          1.64          5.95         3.36 o                         
  -6   3  14          7.40          5.24         2.89 o                         
  -5   3  14         44.24         40.96         3.24 o                         
  -4   3  14         78.48         73.53         3.06 o                         
  -3   3  14        171.18        178.79         4.58 o                         
  -2   3  14        129.98        145.42         4.48 o                         
  -1   3  14          2.21          6.91         2.58 o                         
   0   3  14         22.11         21.58         2.24 o                         
   1   3  14         32.17         33.16         2.33 o                         
   2   3  14         24.56         27.64         2.22 o                         
   3   3  14         50.88         44.27         2.35 o                         
   4   3  14        128.57        132.50         3.34 o                         
   5   3  14          0.91          3.88         1.84 o                         
   6   3  14          0.30         -2.56         3.01 o                         
   7   3  14          5.41          2.82         3.30 o                         
   8   3  14          7.35          6.13         3.43 o                         
   9   3  14         21.13         16.38         3.92 o                         
 -13   4  14          8.15          8.93         6.54 o                         
 -12   4  14          1.63          2.74         5.60 o                         
 -11   4  14          0.23         -3.83         3.83 o                         
 -10   4  14          1.07          5.39         3.71 o                         
  -9   4  14          1.77          4.49         3.60 o                         
  -8   4  14         22.34         23.21         3.78 o                         
  -7   4  14         13.29          6.30         3.57 o                         
  -6   4  14         28.57         33.27         3.68 o                         
  -5   4  14          8.11         13.34         4.11 o                         
  -4   4  14          1.13          5.02         3.03 o                         
  -3   4  14         18.46         21.57         2.97 o                         
  -2   4  14         16.99         16.15         2.96 o                         
  -1   4  14         95.76         97.13         4.02 o                         
   0   4  14         55.33         74.12         3.76 o                         
   1   4  14          0.28          1.71         2.29 o                         
   2   4  14          6.56         13.34         2.36 o                         
   3   4  14          7.48         11.47         2.28 o                         
   4   4  14         11.90         18.43         2.21 o                         
   5   4  14          2.96          2.22         2.06 o                         
   6   4  14         72.45         77.83         2.89 o                         
   7   4  14          2.50          1.34         3.41 o                         
   8   4  14         50.04         61.83         7.00 o                         
 -12   5  14          1.06         -1.71         6.80 o                         
 -11   5  14          3.63          6.95         4.04 o                         
 -10   5  14          2.05          4.38         3.77 o                         
  -9   5  14         16.72         18.77         3.82 o                         
  -8   5  14         30.53         34.06         4.53 o                         
  -7   5  14         12.69         14.95         4.11 o                         
  -6   5  14          2.71         -2.69         4.53 o                         
  -5   5  14         60.46         72.41         5.81 o                         
  -4   5  14         10.96          6.02         3.56 o                         
  -3   5  14          7.01          7.59         3.45 o                         
  -2   5  14          4.08         -0.07         3.36 o                         
  -1   5  14          2.46          5.98         3.15 o                         
   0   5  14          0.53          0.63         2.94 o                         
   1   5  14          6.63          7.09         2.62 o                         
   2   5  14         33.32         39.00         2.62 o                         
   3   5  14          5.29          1.44         2.38 o                         
   4   5  14          0.37          1.15         2.45 o                         
   5   5  14         12.38         19.32         2.26 o                         
   6   5  14         43.88         40.32         2.84 o                         
   7   5  14         24.42         31.98         4.20 o                         
 -10   6  14          0.14         -1.83         5.27 o                         
  -9   6  14         10.70          6.25         4.57 o                         
  -8   6  14          1.26         -2.34         4.41 o                         
  -7   6  14          6.43          9.03         4.54 o                         
  -6   6  14          2.08          5.97         4.49 o                         
  -5   6  14          8.61          5.77         5.41 o                         
  -4   6  14          2.71         10.44         4.49 o                         
  -3   6  14          0.25          3.74         3.75 o                         
  -2   6  14          9.10          8.45         3.79 o                         
  -1   6  14         61.69         62.79         7.21 o                         
   0   6  14         52.37         48.03         4.11 o                         
   1   6  14          5.60          6.50         3.21 o                         
   2   6  14         16.46         12.86         2.92 o                         
   3   6  14          0.34          2.14         2.81 o                         
   4   6  14          0.20         -2.70         2.70 o                         
   5   6  14         17.19         11.64         3.75 o                         
  -8   7  14          2.67          2.55         5.43 o                         
  -7   7  14          4.95          0.93         8.76 o                         
  -6   7  14          0.80         -1.79         6.23 o                         
  -5   7  14          0.41          2.49         5.84 o                         
  -4   7  14          1.12          0.73         4.65 o                         
  -3   7  14         13.47         12.48         4.40 o                         
  -2   7  14          5.46          9.72         4.26 o                         
  -1   7  14          0.23          1.59         3.98 o                         
   0   7  14         20.07         15.39         4.09 o                         
   1   7  14         45.04         37.86         4.02 o                         
   2   7  14          6.47          3.90         3.95 o                         
   3   7  14          0.21         -3.32         3.32 o                         
 -13   0  15          9.95         14.62         6.08 o                         
 -11   0  15         50.04         37.41         5.11 o                         
  -9   0  15         27.96         26.55         4.55 o                         
  -7   0  15         48.24         55.85         5.28 o                         
  -5   0  15        154.11        114.00         8.45 o                         
  -3   0  15         15.99          9.54         4.06 o                         
  -1   0  15          9.32         19.33         3.61 o                         
   1   0  15         17.09          9.54         3.07 o                         
   3   0  15         18.78         31.28         3.32 o                         
   5   0  15         80.39         87.51         3.86 o                         
   7   0  15         31.67         27.91         5.53 o                         
 -13   1  15          1.93         -3.92         3.92 o                         
 -12   1  15         28.75         33.88         4.02 o                         
 -11   1  15          0.15          0.15         3.49 o                         
 -10   1  15          2.90          4.78         4.93 o                         
  -9   1  15          4.38         12.63         3.31 o                         
  -8   1  15          3.83          0.39         3.09 o                         
  -7   1  15         24.61         14.13         3.20 o                         
  -6   1  15         27.86         40.14         3.19 o                         
  -5   1  15         25.94         37.19         6.22 o                         
  -4   1  15          0.18          1.88         2.94 o                         
  -3   1  15          8.90         17.17         2.90 o                         
  -2   1  15          0.11          0.36         2.56 o                         
  -1   1  15         15.97         14.68         2.45 o                         
   0   1  15          2.13          3.35         2.22 o                         
   1   1  15         96.92        106.84         4.66 o                         
   2   1  15         14.11          6.52         2.23 o                         
   3   1  15         26.05         23.90         2.22 o                         
   4   1  15         23.66         25.12         2.69 o                         
   5   1  15          3.09          6.91         2.21 o                         
   6   1  15          6.06          5.35         3.65 o                         
   7   1  15         19.34         21.73         5.22 o                         
   8   1  15         16.40         13.93         3.95 o                         
 -13   2  15          4.64          5.39         3.83 o                         
 -12   2  15         14.02         16.94         4.00 o                         
 -11   2  15          0.22         -0.24         3.69 o                         
 -10   2  15         11.62         10.61         3.75 o                         
  -9   2  15          0.52          0.19         3.78 o                         
  -8   2  15          0.00         -1.69         3.48 o                         
  -7   2  15         31.55         47.43         3.41 o                         
  -6   2  15          4.77          3.08         3.37 o                         
  -5   2  15         71.47         92.63         4.00 o                         
  -4   2  15         11.38          9.65         2.91 o                         
  -3   2  15         23.78         26.80         2.77 o                         
  -2   2  15         10.85         10.59         3.26 o                         
  -1   2  15        108.86        102.32         5.93 o                         
   0   2  15         23.64         23.26         2.42 o                         
   1   2  15          3.74          7.61         2.35 o                         
   2   2  15          0.28          2.33         2.21 o                         
   3   2  15         56.92         58.78         2.54 o                         
   4   2  15         44.87         35.33         2.71 o                         
   5   2  15          4.34          6.64         2.65 o                         
   6   2  15         11.25         12.06         3.75 o                         
   7   2  15         15.07          9.92         3.99 o                         
   8   2  15          1.46          3.89         4.08 o                         
 -12   3  15         29.75         30.40         4.36 o                         
 -11   3  15          1.37          4.22         4.08 o                         
 -10   3  15          1.18         -2.87         3.75 o                         
  -9   3  15          0.12          5.96         3.99 o                         
  -8   3  15          5.65          0.07         3.52 o                         
  -7   3  15         31.91         41.69         3.81 o                         
  -6   3  15          5.81          8.50         4.07 o                         
  -5   3  15         44.30         58.55         3.94 o                         
  -4   3  15          4.47          5.19         3.50 o                         
  -3   3  15          2.48         -0.42         3.00 o                         
  -2   3  15          8.43          1.52         3.00 o                         
  -1   3  15         30.37         31.99         3.09 o                         
   0   3  15         25.87         21.33         2.62 o                         
   1   3  15         77.50         79.64         3.12 o                         
   2   3  15          0.23          2.69         2.25 o                         
   3   3  15          0.57          2.98         2.27 o                         
   4   3  15          1.08          0.09         2.62 o                         
   5   3  15         12.72          8.07         2.21 o                         
   6   3  15          9.43         12.99         3.45 o                         
   7   3  15         13.93         18.39         3.59 o                         
 -11   4  15          7.27          3.10         4.13 o                         
 -10   4  15          2.89          1.65         3.93 o                         
  -9   4  15         58.91         60.55         5.94 o                         
  -8   4  15          0.20         -1.76         3.91 o                         
  -7   4  15          0.07          0.16         3.70 o                         
  -6   4  15          4.09          8.50         6.19 o                         
  -5   4  15         22.10         20.92         5.41 o                         
  -4   4  15         35.37         38.63         3.88 o                         
  -3   4  15          0.56          2.26         3.21 o                         
  -2   4  15          5.91          2.01         3.21 o                         
  -1   4  15          4.13          4.76         3.27 o                         
   0   4  15         12.29         10.53         3.24 o                         
   1   4  15          2.20         -1.06         2.65 o                         
   2   4  15         42.97         45.00         2.65 o                         
   3   4  15          3.06          3.94         2.45 o                         
   4   4  15          0.30         -0.83         2.83 o                         
   5   4  15         21.59         24.30         2.24 o                         
   6   4  15          5.42          1.39         3.59 o                         
   7   4  15          4.14         15.20         8.70 o                         
 -10   5  15          1.50         -4.11         4.11 o                         
  -9   5  15          1.56          4.32         4.46 o                         
  -8   5  15          2.98         -2.71         4.39 o                         
  -7   5  15         11.58         15.46         5.22 o                         
  -6   5  15          8.97          7.47         6.92 o                         
  -5   5  15          0.10         -6.43         6.43 o                         
  -4   5  15          4.08          1.37         3.76 o                         
  -3   5  15          1.59          2.60         3.70 o                         
  -2   5  15         12.72         17.58         3.73 o                         
  -1   5  15          0.19          0.68         3.26 o                         
   0   5  15          1.18         -2.84         3.27 o                         
   1   5  15          0.65          1.55         3.36 o                         
   2   5  15          3.50          6.07         2.78 o                         
   3   5  15         46.96         44.79         2.79 o                         
   4   5  15         23.98         28.72         2.67 o                         
   5   5  15         17.02         16.40         2.36 o                         
  -8   6  15          4.50          4.19         4.75 o                         
  -7   6  15          7.94          0.99         5.56 o                         
  -6   6  15          1.02          0.75         7.46 o                         
  -5   6  15          9.63         16.83         5.74 o                         
  -4   6  15          6.33          0.13         4.83 o                         
  -3   6  15          3.08         14.40         4.14 o                         
  -2   6  15          5.88          6.83         3.96 o                         
  -1   6  15         33.92         42.73         4.07 o                         
   0   6  15         13.20          7.93         4.35 o                         
   1   6  15          9.47          0.90         3.57 o                         
   2   6  15          5.19          2.36         4.15 o                         
   3   6  15          1.48          3.83         3.29 o                         
   4   6  15         28.99         47.38        11.84 o                         
  -5   7  15          1.50         -0.92         7.62 o                         
  -4   7  15         12.04         16.41         5.48 o                         
  -3   7  15          9.47          7.39         5.68 o                         
  -2   7  15         37.95         38.08         4.74 o                         
  -1   7  15         19.03         12.49         4.43 o                         
   0   7  15          0.17          1.28         4.21 o                         
 -12   0  16          6.50          1.84         6.18 o                         
 -10   0  16          0.17         -4.75         5.04 o                         
  -8   0  16         17.43         12.55         7.97 o                         
  -6   0  16         21.87         30.98         6.55 o                         
  -4   0  16         26.97         33.58         7.19 o                         
  -2   0  16         27.75         35.87         4.53 o                         
   0   0  16         37.68         43.23         3.76 o                         
   2   0  16         21.11         30.59         4.61 o                         
   4   0  16         74.62         64.43         4.27 o                         
   6   0  16          0.00          0.06         5.65 o                         
 -12   1  16          4.31          2.89         4.26 o                         
 -11   1  16          8.50         15.31         4.00 o                         
 -10   1  16         15.90         22.34         4.25 o                         
  -9   1  16          5.51         10.16         3.54 o                         
  -8   1  16         43.38         39.73         3.64 o                         
  -7   1  16          1.17         -1.39         3.24 o                         
  -6   1  16          2.40          0.95         4.37 o                         
  -5   1  16         25.20         21.57         3.38 o                         
  -4   1  16          7.65         11.59         3.42 o                         
  -3   1  16          0.27         -0.67         3.11 o                         
  -2   1  16         13.69         15.41         2.98 o                         
  -1   1  16         22.22         20.80         3.17 o                         
   0   1  16         73.92         77.53         3.23 o                         
   1   1  16         13.12         17.12         2.55 o                         
   2   1  16          4.02          4.60         2.42 o                         
   3   1  16         48.91         45.50         3.41 o                         
   4   1  16          3.09          5.71         2.35 o                         
   5   1  16          7.36          8.21         1.76 o                         
   6   1  16         26.92         25.13         4.11 o                         
   7   1  16          0.16          1.95         4.14 o                         
 -12   2  16          8.36          7.77         4.40 o                         
 -11   2  16          0.07         -4.16         4.16 o                         
 -10   2  16          2.96         -0.79         4.05 o                         
  -9   2  16          0.21         -3.39         4.20 o                         
  -8   2  16          0.29          3.65         4.06 o                         
  -7   2  16          0.03          3.43         3.41 o                         
  -6   2  16         21.96         23.38         4.42 o                         
  -5   2  16          5.10          7.10         3.68 o                         
  -4   2  16          2.68         12.68         3.33 o                         
  -3   2  16          0.16         -1.11         3.52 o                         
  -2   2  16         19.59         20.07         3.21 o                         
  -1   2  16         17.31         22.01         3.22 o                         
   0   2  16          5.64          4.28         2.83 o                         
   1   2  16         19.18         18.16         2.53 o                         
   2   2  16          1.21          0.28         2.47 o                         
   3   2  16          0.20          0.04         2.40 o                         
   4   2  16         23.53         27.68         2.44 o                         
   5   2  16          0.95         -0.25         2.87 o                         
   6   2  16          3.36          6.87         4.23 o                         
 -11   3  16          0.02          3.01         4.45 o                         
 -10   3  16          3.70          0.19         4.24 o                         
  -9   3  16          8.78         12.41         4.16 o                         
  -8   3  16          1.34         -2.36         3.88 o                         
  -7   3  16          1.56          8.27         4.38 o                         
  -6   3  16         11.34         15.03         5.25 o                         
  -5   3  16         14.86         11.52         4.26 o                         
  -4   3  16          0.35          5.28         3.56 o                         
  -3   3  16          4.86          9.72         3.41 o                         
  -2   3  16          6.12          8.95         3.23 o                         
  -1   3  16          0.25          1.85         3.28 o                         
   0   3  16          4.02         -0.07         3.15 o                         
   1   3  16          5.26          4.52         2.64 o                         
   2   3  16          4.67          4.88         2.44 o                         
   3   3  16          5.60          9.22         2.50 o                         
   4   3  16          2.51          4.20         2.43 o                         
   5   3  16          4.24          5.41         2.75 o                         
   6   3  16         28.08         30.91         3.87 o                         
 -10   4  16          3.45          8.56         4.39 o                         
  -9   4  16          0.45          2.99         4.42 o                         
  -8   4  16          0.13          0.07         4.62 o                         
  -7   4  16          1.69          6.38         5.29 o                         
  -6   4  16          8.53          2.01        15.71 o                         
  -5   4  16          3.27          3.03         5.45 o                         
  -4   4  16          2.85          1.94         4.22 o                         
  -3   4  16          5.04          2.11         3.34 o                         
  -2   4  16          8.24         13.25         3.57 o                         
  -1   4  16          0.16         -1.44         3.37 o                         
   0   4  16          0.25         -2.79         3.44 o                         
   1   4  16          0.32          4.70         3.32 o                         
   2   4  16         43.96         48.32         3.06 o                         
   3   4  16          7.30         12.25         2.69 o                         
   4   4  16          1.97          1.23         2.59 o                         
   5   4  16          0.16         -1.93         2.93 o                         
  -9   5  16          8.44         13.39         9.27 o                         
  -8   5  16          2.89         -1.83         5.35 o                         
  -7   5  16          0.81         -2.61         5.74 o                         
  -6   5  16         19.74         40.78         8.55 o                         
  -5   5  16         13.54         10.26         9.01 o                         
  -4   5  16          0.01         -0.59         4.29 o                         
  -3   5  16          5.55          6.23         4.08 o                         
  -2   5  16         29.95         31.58         4.19 o                         
  -1   5  16         47.84         47.81         4.00 o                         
   0   5  16          2.87         -3.46         3.46 o                         
   1   5  16          1.46         -0.49         3.47 o                         
   2   5  16          6.48          9.62         3.58 o                         
   3   5  16         30.52         36.30         3.12 o                         
  -6   6  16          9.99         19.55         8.87 o                         
  -5   6  16          2.11          1.54         9.27 o                         
  -4   6  16          9.27         17.62         5.08 o                         
  -3   6  16          0.16         -1.09         4.29 o                         
  -2   6  16          5.44          4.22         4.19 o                         
  -1   6  16          0.52         -0.10         4.24 o                         
   0   6  16          2.34          1.03         4.64 o                         
 -11   0  17         21.58         20.20         6.93 o                         
  -9   0  17         12.62         11.09         5.46 o                         
  -7   0  17          1.91          6.03         6.36 o                         
  -5   0  17        130.68        161.84         7.66 o                         
  -3   0  17          1.32         -4.74         4.74 o                         
  -1   0  17         34.97         40.39         5.05 o                         
   1   0  17         25.16         23.03         4.20 o                         
   3   0  17          3.17         -1.01         4.24 o                         
   5   0  17         39.06         42.89         6.48 o                         
 -11   1  17          0.52          4.23         5.99 o                         
 -10   1  17         11.78          8.61         4.45 o                         
  -9   1  17         11.54         12.56         4.01 o                         
  -8   1  17         21.82         17.83         3.87 o                         
  -7   1  17          4.40          6.33         4.76 o                         
  -6   1  17          2.55          6.48         4.62 o                         
  -5   1  17          0.08          5.94         3.59 o                         
  -4   1  17         21.07         17.28         3.69 o                         
  -3   1  17         28.46         44.01         3.70 o                         
  -2   1  17         15.49         18.46         3.74 o                         
  -1   1  17          1.17          2.85         3.32 o                         
   0   1  17          0.19          3.35         3.21 o                         
   1   1  17          0.07          2.05         2.86 o                         
   2   1  17          2.68          1.08         2.82 o                         
   3   1  17         39.16         45.61         2.92 o                         
   4   1  17          1.25          0.86         2.47 o                         
   5   1  17          0.25          3.19         4.23 o                         
 -10   2  17          2.08          1.04         4.29 o                         
  -9   2  17          2.83          1.61         4.41 o                         
  -8   2  17          2.90          1.36         4.07 o                         
  -7   2  17          1.72          2.16         4.50 o                         
  -6   2  17          0.35          1.24         4.74 o                         
  -5   2  17          1.30          1.68         3.80 o                         
  -4   2  17         13.54         10.87         3.80 o                         
  -3   2  17         10.42          7.89         3.86 o                         
  -2   2  17          0.64          3.67         3.76 o                         
  -1   2  17          0.19          1.61         3.70 o                         
   0   2  17          0.88          3.85         3.18 o                         
   1   2  17          1.03          1.60         3.18 o                         
   2   2  17          0.10         -2.72         2.72 o                         
   3   2  17         35.10         28.51         3.97 o                         
   4   2  17          2.76          0.80         2.57 o                         
  -9   3  17          8.81          3.11         4.61 o                         
  -8   3  17          0.06         -3.92         4.45 o                         
  -7   3  17         21.02         27.81         7.28 o                         
  -6   3  17          0.04          1.45         6.73 o                         
  -5   3  17          0.49          3.12         4.54 o                         
  -4   3  17          0.30         -4.07         4.07 o                         
  -3   3  17          1.81          1.37         3.95 o                         
  -2   3  17         10.31         13.07         3.45 o                         
  -1   3  17          1.27          2.15         3.57 o                         
   0   3  17          0.52         -2.64         3.49 o                         
   1   3  17          0.12          3.53         3.58 o                         
   2   3  17          5.46          5.48         2.80 o                         
   3   3  17          6.05          5.82         2.67 o                         
   4   3  17          0.53          1.61         2.52 o                         
  -8   4  17          1.95          5.31         6.25 o                         
  -7   4  17         11.74         23.24         8.35 o                         
  -6   4  17          3.08          2.14         7.17 o                         
  -5   4  17         12.52         13.03         5.71 o                         
  -4   4  17          7.62          5.76         4.76 o                         
  -3   4  17         18.41         20.40         4.41 o                         
  -2   4  17         35.37         36.60         3.96 o                         
  -1   4  17         15.10         21.21         3.81 o                         
   0   4  17          0.66          4.62         3.50 o                         
   1   4  17         71.12         79.37         4.13 o                         
   2   4  17          0.32         -1.87         3.44 o                         
  -5   5  17          3.08          7.75         8.16 o                         
  -4   5  17          0.37         -1.34         5.00 o                         
  -3   5  17          4.38         11.05         4.60 o                         
  -2   5  17          3.73          7.37         4.52 o                         
  -1   5  17          0.09          2.62         5.51 o                         
   0   5  17         46.37         54.14         4.47 o                         
  -8   0  18         25.66         27.01         7.82 o                         
  -6   0  18         42.73         67.01         8.38 o                         
  -4   0  18         75.31         70.58         6.14 o                         
  -2   0  18          0.26          0.03         5.00 o                         
   0   0  18         14.15          8.41         6.18 o                         
   2   0  18          3.61          4.13         4.31 o                         
  -8   1  18          4.10          4.82         5.20 o                         
  -7   1  18          0.09          0.56         4.88 o                         
  -6   1  18          7.99          7.07         5.05 o                         
  -5   1  18          6.65          9.68         3.90 o                         
  -4   1  18          6.29          6.73         3.88 o                         
  -3   1  18          1.02         -1.27         5.49 o                         
  -2   1  18          6.25          7.61         3.92 o                         
  -1   1  18         16.68         18.42         3.88 o                         
   0   1  18          2.89          4.44         3.48 o                         
   1   1  18         12.16         14.96         4.33 o                         
   2   1  18         24.65         26.02         3.44 o                         
   3   1  18          0.05         -0.77        10.04 o                         
  -8   2  18         13.09         19.52         6.42 o                         
  -7   2  18         20.35         32.73         9.41 o                         
  -6   2  18          0.98         -0.75         5.38 o                         
  -5   2  18          2.84         10.07         4.84 o                         
  -4   2  18          3.41          8.23         4.38 o                         
  -3   2  18          8.41         11.48         4.22 o                         
  -2   2  18          1.61          3.24         4.36 o                         
  -1   2  18          2.31          6.65         3.86 o                         
   0   2  18         10.26          8.57         3.52 o                         
   1   2  18          2.40          5.27         3.68 o                         
   2   2  18          1.98          0.65         3.53 o                         
  -6   3  18          5.36          0.71         9.53 o                         
  -5   3  18          0.44          0.10         5.79 o                         
  -4   3  18         42.00         56.80         4.82 o                         
  -3   3  18          1.64          6.24         4.11 o                         
  -2   3  18          8.88          5.45         4.20 o                         
  -1   3  18          3.20          2.74         3.77 o                         
   0   3  18          3.78          7.23         3.84 o                         
   1   3  18         36.58         30.16         6.22 o                         
  -5   0  19          1.54          3.95         6.41 o                         
  -3   0  19         28.87         24.01         5.90 o                         
  -4   1  19          0.74          0.51         4.51 o                         
  -3   1  19         12.59         13.03         4.64 o                         
  -2   1  19          1.47         -1.79         5.18 o                         
                                                                                
